# Supplementary material for: Characterising routes of H5N1 and H7N9 spread in China using Bayesian phylogeographical analysis
Source: Emerg Microbes Infect. 2018 Nov 21;7:184. doi: 10.1038/s41426-018-0185-z (PMC6246557; doi:10.1038/s41426-018-0185-z)
Supplement: Supplementary file 3 — README [file 41426_2018_185_MOESM3_ESM.txt]

This README describes the supplementary files for the article "Characterising Routes of H5N1 and H7N9 Spread in China using Bayesian Phylogeographical Analysis" submitted to Nature EMI.

1) A list and description of all 5 supplementary files is provided below:
Supplementary File 1 Animation of the H5N1 maximum clade credibility (MCC) tree migration process. 
Supplementary File 2 Google Earth animation of the H7N9 maximum clade credibility (MCC) tree migration process 
Supplementary File 3 Additional materials and methods
Supplementary File 4 Acknowledgement of all sources of H5N1 sequences
Supplementary File 5 Acknowledgement of all sources of H7N9 sequences 

2) How to use Supplementary Files 001 and 002.

Supplementary File 1 Animation of the H5N1 maximum clade credibility (MCC) tree migration process. 
Supplementary File 2 Animation of the H7N9 maximum clade credibility (MCC) tree migration process. 

Google Earth virtual globe software can be used to visualize this KML file in an interactive fashion. 
Google Earth is available for download from http://www.google.com/earth/.  

To view the animation, open the KML file in Google Earth. 
Move the slider in the top-left corner to the start. 
Click the Spanner icon in the same slider panel. 
Set the Animation speed to Slower and click OK. 
In the slider panel, click the Clock and triangle button to start the animation. ]

The animation shows inferred movements (lines) based on statistically supported transmissions.
Counts of transmissions are displayed (area circles) for each discreet region. 
