# Supplementary material for: Characterising routes of H5N1 and H7N9 spread in China using Bayesian phylogeographical analysis
Source: Emerg Microbes Infect. 2018 Nov 21;7:184. doi: 10.1038/s41426-018-0185-z (PMC6246557; doi:10.1038/s41426-018-0185-z)
Supplement: Supplementary file 4 — Supplementary File 1. Animation of the H5N1 maximum clade credibility (MCC) tree migration process [file 41426_2018_185_MOESM4_ESM.xml]

<?xml version="1.0" encoding="UTF-8"?>
<kml xmlns="http://www.opengis.net/kml/2.2">
	<Document>
		<Style id="KmlStyle [strokeColor=null, strokeWidth=null, fillColor=java.awt.Color[r=250,g=50,b=50]]">
			<PolyStyle>
				<color>643232fa</color>
				<outline>0</outline>
			</PolyStyle>
		</Style>
		<Style id="KmlStyle [strokeColor=null, strokeWidth=null, fillColor=java.awt.Color[r=50,g=250,b=50]]">
			<PolyStyle>
				<color>6432fa32</color>
				<outline>0</outline>
			</PolyStyle>
		</Style>
		<Style id="KmlStyle [strokeColor=java.awt.Color[r=250,g=100,b=100], strokeWidth=2.0, fillColor=null]">
			<LineStyle>
				<color>b66464fa</color>
				<width>2.0</width>
			</LineStyle>
		</Style>
		<Style id="KmlStyle [strokeColor=java.awt.Color[r=255,g=107,b=107], strokeWidth=2.0, fillColor=null]">
			<LineStyle>
				<color>b66b6bff</color>
				<width>2.0</width>
			</LineStyle>
		</Style>
		<Style id="KmlStyle [strokeColor=java.awt.Color[r=246,g=98,b=98], strokeWidth=2.0, fillColor=null]">
			<LineStyle>
				<color>b66262f6</color>
				<width>2.0</width>
			</LineStyle>
		</Style>
		<Style id="KmlStyle [strokeColor=java.awt.Color[r=255,g=119,b=119], strokeWidth=2.0, fillColor=null]">
			<LineStyle>
				<color>b67777ff</color>
				<width>2.0</width>
			</LineStyle>
		</Style>
		<Style id="KmlStyle [strokeColor=java.awt.Color[r=254,g=101,b=101], strokeWidth=2.0, fillColor=null]">
			<LineStyle>
				<color>b66565fe</color>
				<width>2.0</width>
			</LineStyle>
		</Style>
		<Style id="KmlStyle [strokeColor=java.awt.Color[r=255,g=117,b=117], strokeWidth=2.0, fillColor=null]">
			<LineStyle>
				<color>b67575ff</color>
				<width>2.0</width>
			</LineStyle>
		</Style>
		<Style id="KmlStyle [strokeColor=java.awt.Color[r=255,g=115,b=115], strokeWidth=2.0, fillColor=null]">
			<LineStyle>
				<color>b67373ff</color>
				<width>2.0</width>
			</LineStyle>
		</Style>
		<Style id="KmlStyle [strokeColor=java.awt.Color[r=215,g=88,b=88], strokeWidth=2.0, fillColor=null]">
			<LineStyle>
				<color>b65858d7</color>
				<width>2.0</width>
			</LineStyle>
		</Style>
		<Style id="KmlStyle [strokeColor=java.awt.Color[r=255,g=104,b=104], strokeWidth=2.0, fillColor=null]">
			<LineStyle>
				<color>b66868ff</color>
				<width>2.0</width>
			</LineStyle>
		</Style>
		<Style id="KmlStyle [strokeColor=java.awt.Color[r=255,g=106,b=106], strokeWidth=2.0, fillColor=null]">
			<LineStyle>
				<color>b66a6aff</color>
				<width>2.0</width>
			</LineStyle>
		</Style>
		<Style id="KmlStyle [strokeColor=java.awt.Color[r=255,g=108,b=108], strokeWidth=2.0, fillColor=null]">
			<LineStyle>
				<color>b66c6cff</color>
				<width>2.0</width>
			</LineStyle>
		</Style>
		<Folder>
			<name>locations</name>
			<Placemark>
				<name>Guangxi</name>
				<Point>
					<altitudeMode>relativeToGround</altitudeMode>
					<coordinates>108.787211,23.827873,0.0</coordinates>
				</Point>
			</Placemark>
			<Placemark>
				<name>Fujian</name>
				<Point>
					<altitudeMode>relativeToGround</altitudeMode>
					<coordinates>117.981509,26.086405,0.0</coordinates>
				</Point>
			</Placemark>
			<Placemark>
				<name>Guangdong</name>
				<Point>
					<altitudeMode>relativeToGround</altitudeMode>
					<coordinates>113.425549,23.776856,0.0</coordinates>
				</Point>
			</Placemark>
			<Placemark>
				<name>Henan</name>
				<Point>
					<altitudeMode>relativeToGround</altitudeMode>
					<coordinates>113.613553,33.882592,0.0</coordinates>
				</Point>
			</Placemark>
			<Placemark>
				<name>Hunan</name>
				<Point>
					<altitudeMode>relativeToGround</altitudeMode>
					<coordinates>111.708264,27.606902,0.0</coordinates>
				</Point>
			</Placemark>
			<Placemark>
				<name>Shandong</name>
				<Point>
					<altitudeMode>relativeToGround</altitudeMode>
					<coordinates>118.148974,36.351194,0.0</coordinates>
				</Point>
			</Placemark>
			<Placemark>
				<name>Qinghai</name>
				<Point>
					<altitudeMode>relativeToGround</altitudeMode>
					<coordinates>96.003694,35.749287,0.0</coordinates>
				</Point>
			</Placemark>
			<Placemark>
				<name>Chongqing</name>
				<Point>
					<altitudeMode>relativeToGround</altitudeMode>
					<coordinates>107.87484,30.058649,0.0</coordinates>
				</Point>
			</Placemark>
			<Placemark>
				<name>Anhui</name>
				<Point>
					<altitudeMode>relativeToGround</altitudeMode>
					<coordinates>117.22623,31.825786,0.0</coordinates>
				</Point>
			</Placemark>
			<Placemark>
				<name>Hubei</name>
				<Point>
					<altitudeMode>relativeToGround</altitudeMode>
					<coordinates>112.269085,30.975994,0.0</coordinates>
				</Point>
			</Placemark>
			<Placemark>
				<name>Jiangsu</name>
				<Point>
					<altitudeMode>relativeToGround</altitudeMode>
					<coordinates>120.536068,32.282549,0.0</coordinates>
				</Point>
			</Placemark>
			<Placemark>
				<name>Guizhou</name>
				<Point>
					<altitudeMode>relativeToGround</altitudeMode>
					<coordinates>106.873821,26.815189,0.0</coordinates>
				</Point>
			</Placemark>
			<Placemark>
				<name>Yunnan</name>
				<Point>
					<altitudeMode>relativeToGround</altitudeMode>
					<coordinates>101.864151,24.223166,0.0</coordinates>
				</Point>
			</Placemark>
			<Placemark>
				<name>Xinjiang</name>
				<Point>
					<altitudeMode>relativeToGround</altitudeMode>
					<coordinates>85.203633,41.111962,0.0</coordinates>
				</Point>
			</Placemark>
			<Placemark>
				<name>Hebei</name>
				<Point>
					<altitudeMode>relativeToGround</altitudeMode>
					<coordinates>115.056101,38.886363,0.0</coordinates>
				</Point>
			</Placemark>
		</Folder>
		<Folder>
			<name>C:\Temp\Software\BEAST.v1.8.4\BEAST v1.8.4\Analysis\ForMatthew\013_SPREAD3\036_H5_ skygrid_relaxed_GTR.tre</name>
			<description>Counts layer</description>
			<Folder>
				<name>counts</name>
				<Placemark>
					<name/>
					<description>area[count:1.0]</description>
					<TimeSpan>
						<begin>1997-10-14</begin>
						<end>1999-10-15</end>
					</TimeSpan>
					<styleUrl>KmlStyle [strokeColor=null, strokeWidth=null, fillColor=java.awt.Color[r=250,g=50,b=50]]</styleUrl>
					<Polygon>
						<tessellate>1</tessellate>
						<outerBoundaryIs>
							<LinearRing>
								<coordinates>113.425549,24.494410824558994,0.0 113.56170790104822,24.48350955443701,0.0 113.69372968278782,24.45113697364741,0.0 113.81760293018688,24.398276706676175,0.0 113.92956381730608,24.32653488598663,0.0 114.02621046924524,24.238091350497317,0.0 114.10460632639075,24.135633412279496,0.0 114.16236937029346,24.02227420393969,0.0 114.1977445000939,23.90145808766078,0.0 114.20965686037377,23.776856,0.0 114.1977445000939,23.652253912339216,0.0 114.16236937029346,23.531437796060306,0.0 114.10460632639075,23.4180785877205,0.0 114.02621046924524,23.31562064950268,0.0 113.92956381730608,23.22717711401337,0.0 113.81760293018688,23.155435293323823,0.0 113.69372968278782,23.102575026352586,0.0 113.56170790104822,23.070202445562987,0.0 113.425549,23.059301175441004,0.0 113.28939009895178,23.070202445562987,0.0 113.15736831721219,23.102575026352586,0.0 113.03349506981313,23.155435293323823,0.0 112.92153418269393,23.22717711401337,0.0 112.82488753075476,23.31562064950268,0.0 112.74649167360926,23.4180785877205,0.0 112.68872862970655,23.531437796060306,0.0 112.6533534999061,23.652253912339216,0.0 112.64144113962624,23.776856,0.0 112.6533534999061,23.90145808766078,0.0 112.68872862970655,24.02227420393969,0.0 112.74649167360926,24.135633412279496,0.0 112.82488753075476,24.238091350497317,0.0 112.92153418269393,24.32653488598663,0.0 113.03349506981313,24.398276706676175,0.0 113.15736831721219,24.45113697364741,0.0 113.28939009895178,24.48350955443701,0.0								 113.425549,24.494410824558994,0.0								</coordinates>
							</LinearRing>
						</outerBoundaryIs>
					</Polygon>
				</Placemark>
				<Placemark>
					<name/>
					<description>area[count:6.0]</description>
					<TimeSpan>
						<begin>1999-10-15</begin>
						<end>2001-10-15</end>
					</TimeSpan>
					<styleUrl>KmlStyle [strokeColor=null, strokeWidth=null, fillColor=java.awt.Color[r=250,g=50,b=50]]</styleUrl>
					<Polygon>
						<tessellate>1</tessellate>
						<outerBoundaryIs>
							<LinearRing>
								<coordinates>113.425549,25.623775769885054,0.0 113.77600942139894,25.595716908574325,0.0 114.11582128023518,25.512392878944592,0.0 114.43465956513113,25.376335439472165,0.0 114.72283653614014,25.191678626607025,0.0 114.9715960818227,24.964033144167225,0.0 115.17337976926164,24.700315884942526,0.0 115.32205650322162,24.408539764407095,0.0 115.41310881637531,24.097570252337565,0.0 115.44377013026224,23.776856,0.0 115.41310881637531,23.456141747662432,0.0 115.32205650322162,23.145172235592902,0.0 115.17337976926164,22.85339611505747,0.0 114.9715960818227,22.589678855832773,0.0 114.72283653614014,22.362033373392972,0.0 114.43465956513113,22.177376560527833,0.0 114.11582128023518,22.041319121055405,0.0 113.77600942139894,21.957995091425673,0.0 113.425549,21.929936230114944,0.0 113.07508857860107,21.957995091425673,0.0 112.73527671976483,22.041319121055405,0.0 112.41643843486888,22.177376560527833,0.0 112.12826146385987,22.362033373392972,0.0 111.87950191817731,22.589678855832773,0.0 111.67771823073836,22.85339611505747,0.0 111.52904149677839,23.1451722355929,0.0 111.4379891836247,23.456141747662432,0.0 111.40732786973777,23.776856,0.0 111.4379891836247,24.097570252337565,0.0 111.52904149677839,24.408539764407095,0.0 111.67771823073836,24.700315884942526,0.0 111.87950191817731,24.964033144167225,0.0 112.12826146385987,25.191678626607025,0.0 112.41643843486888,25.376335439472165,0.0 112.73527671976481,25.512392878944592,0.0 113.07508857860107,25.595716908574325,0.0								 113.425549,25.623775769885054,0.0								</coordinates>
							</LinearRing>
						</outerBoundaryIs>
					</Polygon>
				</Placemark>
				<Placemark>
					<name/>
					<description>area[count:2.0]</description>
					<TimeSpan>
						<begin>2001-10-15</begin>
						<end>2003-10-15</end>
					</TimeSpan>
					<styleUrl>KmlStyle [strokeColor=null, strokeWidth=null, fillColor=java.awt.Color[r=250,g=50,b=50]]</styleUrl>
					<Polygon>
						<tessellate>1</tessellate>
						<outerBoundaryIs>
							<LinearRing>
								<coordinates>108.787211,24.873879915979412,0.0 108.98577297311245,24.857988720560915,0.0 109.17830174114908,24.81079798023688,0.0 109.35894741491737,24.733741561772387,0.0 109.52222116703096,24.62916078545005,0.0 109.66316200715242,24.500233285237996,0.0 109.77748751917416,24.350876457989706,0.0 109.86172398026487,24.18562843532292,0.0 109.91331190818005,24.00951019478683,0.0 109.93068382983472,23.827873,0.0 109.91331190818005,23.64623580521317,0.0 109.86172398026487,23.470117564677082,0.0 109.77748751917416,23.304869542010294,0.0 109.66316200715242,23.155512714762004,0.0 109.52222116703096,23.02658521454995,0.0 109.35894741491737,22.922004438227614,0.0 109.17830174114908,22.84494801976312,0.0 108.98577297311245,22.797757279439086,0.0 108.787211,22.78186608402059,0.0 108.58864902688755,22.797757279439086,0.0 108.39612025885091,22.84494801976312,0.0 108.21547458508263,22.922004438227614,0.0 108.05220083296904,23.02658521454995,0.0 107.91125999284758,23.155512714762004,0.0 107.79693448082585,23.304869542010294,0.0 107.71269801973513,23.47011756467708,0.0 107.66111009181995,23.64623580521317,0.0 107.64373817016528,23.827873,0.0 107.66111009181995,24.00951019478683,0.0 107.71269801973513,24.18562843532292,0.0 107.79693448082584,24.350876457989706,0.0 107.91125999284758,24.500233285237996,0.0 108.05220083296904,24.62916078545005,0.0 108.21547458508263,24.733741561772387,0.0 108.39612025885091,24.81079798023688,0.0 108.58864902688755,24.857988720560915,0.0								 108.787211,24.873879915979412,0.0								</coordinates>
							</LinearRing>
						</outerBoundaryIs>
					</Polygon>
				</Placemark>
				<Placemark>
					<name/>
					<description>area[count:3.0]</description>
					<TimeSpan>
						<begin>2001-10-15</begin>
						<end>2003-10-15</end>
					</TimeSpan>
					<styleUrl>KmlStyle [strokeColor=null, strokeWidth=null, fillColor=java.awt.Color[r=250,g=50,b=50]]</styleUrl>
					<Polygon>
						<tessellate>1</tessellate>
						<outerBoundaryIs>
							<LinearRing>
								<coordinates>117.981509,27.37999535645201,0.0 118.2316165827542,27.360342812255766,0.0 118.47412477316696,27.301982312277765,0.0 118.70166508258765,27.206687110778006,0.0 118.90732381385548,27.07735270423236,0.0 119.08485213048921,26.917908853137344,0.0 119.22885592442158,26.733200178226003,0.0 119.3349597132434,26.528838959118417,0.0 119.39993958702244,26.311034608045407,0.0 119.4218211651753,26.086405,0.0 119.39993958702244,25.86177539195459,0.0 119.3349597132434,25.64397104088158,0.0 119.22885592442158,25.439609821773995,0.0 119.08485213048921,25.254901146862654,0.0 118.90732381385548,25.095457295767638,0.0 118.70166508258765,24.966122889221992,0.0 118.47412477316696,24.870827687722233,0.0 118.2316165827542,24.812467187744232,0.0 117.981509,24.792814643547988,0.0 117.7314014172458,24.812467187744232,0.0 117.48889322683304,24.870827687722233,0.0 117.26135291741235,24.966122889221992,0.0 117.05569418614452,25.095457295767638,0.0 116.8781658695108,25.254901146862654,0.0 116.73416207557842,25.439609821773995,0.0 116.6280582867566,25.643971040881578,0.0 116.56307841297756,25.86177539195459,0.0 116.5411968348247,26.086405,0.0 116.56307841297756,26.311034608045404,0.0 116.6280582867566,26.528838959118417,0.0 116.73416207557842,26.733200178226003,0.0 116.8781658695108,26.917908853137344,0.0 117.05569418614452,27.07735270423236,0.0 117.26135291741235,27.206687110778006,0.0 117.48889322683304,27.301982312277765,0.0 117.7314014172458,27.360342812255766,0.0								 117.981509,27.37999535645201,0.0								</coordinates>
							</LinearRing>
						</outerBoundaryIs>
					</Polygon>
				</Placemark>
				<Placemark>
					<name/>
					<description>area[count:6.0]</description>
					<TimeSpan>
						<begin>2001-10-15</begin>
						<end>2003-10-15</end>
					</TimeSpan>
					<styleUrl>KmlStyle [strokeColor=null, strokeWidth=null, fillColor=java.awt.Color[r=250,g=50,b=50]]</styleUrl>
					<Polygon>
						<tessellate>1</tessellate>
						<outerBoundaryIs>
							<LinearRing>
								<coordinates>113.425549,25.623775769885054,0.0 113.77600942139894,25.595716908574325,0.0 114.11582128023518,25.512392878944592,0.0 114.43465956513113,25.376335439472165,0.0 114.72283653614014,25.191678626607025,0.0 114.9715960818227,24.964033144167225,0.0 115.17337976926164,24.700315884942526,0.0 115.32205650322162,24.408539764407095,0.0 115.41310881637531,24.097570252337565,0.0 115.44377013026224,23.776856,0.0 115.41310881637531,23.456141747662432,0.0 115.32205650322162,23.145172235592902,0.0 115.17337976926164,22.85339611505747,0.0 114.9715960818227,22.589678855832773,0.0 114.72283653614014,22.362033373392972,0.0 114.43465956513113,22.177376560527833,0.0 114.11582128023518,22.041319121055405,0.0 113.77600942139894,21.957995091425673,0.0 113.425549,21.929936230114944,0.0 113.07508857860107,21.957995091425673,0.0 112.73527671976483,22.041319121055405,0.0 112.41643843486888,22.177376560527833,0.0 112.12826146385987,22.362033373392972,0.0 111.87950191817731,22.589678855832773,0.0 111.67771823073836,22.85339611505747,0.0 111.52904149677839,23.1451722355929,0.0 111.4379891836247,23.456141747662432,0.0 111.40732786973777,23.776856,0.0 111.4379891836247,24.097570252337565,0.0 111.52904149677839,24.408539764407095,0.0 111.67771823073836,24.700315884942526,0.0 111.87950191817731,24.964033144167225,0.0 112.12826146385987,25.191678626607025,0.0 112.41643843486888,25.376335439472165,0.0 112.73527671976481,25.512392878944592,0.0 113.07508857860107,25.595716908574325,0.0								 113.425549,25.623775769885054,0.0								</coordinates>
							</LinearRing>
						</outerBoundaryIs>
					</Polygon>
				</Placemark>
				<Placemark>
					<name/>
					<description>area[count:1.0]</description>
					<TimeSpan>
						<begin>2001-10-15</begin>
						<end>2003-10-15</end>
					</TimeSpan>
					<styleUrl>KmlStyle [strokeColor=null, strokeWidth=null, fillColor=java.awt.Color[r=250,g=50,b=50]]</styleUrl>
					<Polygon>
						<tessellate>1</tessellate>
						<outerBoundaryIs>
							<LinearRing>
								<coordinates>115.056101,39.603917824559,0.0 115.21617714863171,39.593016554437014,0.0 115.3713894644897,39.560643973647416,0.0 115.51702189989781,39.50778370667618,0.0 115.64864948699977,39.43604188598663,0.0 115.76227278816823,39.34759835049732,0.0 115.85443941689338,39.2451404122795,0.0 115.92234893679995,39.131781203939696,0.0 115.96393795148946,39.010965087660786,0.0 115.97794279979563,38.886363,0.0 115.96393795148946,38.76176091233922,0.0 115.92234893679995,38.64094479606031,0.0 115.85443941689338,38.52758558772051,0.0 115.76227278816823,38.425127649502684,0.0 115.64864948699977,38.33668411401337,0.0 115.51702189989781,38.26494229332383,0.0 115.3713894644897,38.21208202635259,0.0 115.21617714863171,38.17970944556299,0.0 115.056101,38.16880817544101,0.0 114.89602485136828,38.17970944556299,0.0 114.7408125355103,38.21208202635259,0.0 114.59518010010218,38.26494229332383,0.0 114.46355251300022,38.33668411401337,0.0 114.34992921183176,38.425127649502684,0.0 114.25776258310661,38.52758558772051,0.0 114.18985306320005,38.64094479606031,0.0 114.14826404851054,38.76176091233922,0.0 114.13425920020437,38.886363,0.0 114.14826404851054,39.010965087660786,0.0 114.18985306320005,39.131781203939696,0.0 114.25776258310661,39.2451404122795,0.0 114.34992921183176,39.34759835049732,0.0 114.46355251300022,39.43604188598663,0.0 114.59518010010218,39.50778370667618,0.0 114.7408125355103,39.560643973647416,0.0 114.89602485136828,39.593016554437014,0.0								 115.056101,39.603917824559,0.0								</coordinates>
							</LinearRing>
						</outerBoundaryIs>
					</Polygon>
				</Placemark>
				<Placemark>
					<name/>
					<description>area[count:1.0]</description>
					<TimeSpan>
						<begin>2003-10-15</begin>
						<end>2005-10-15</end>
					</TimeSpan>
					<styleUrl>KmlStyle [strokeColor=null, strokeWidth=null, fillColor=java.awt.Color[r=250,g=50,b=50]]</styleUrl>
					<Polygon>
						<tessellate>1</tessellate>
						<outerBoundaryIs>
							<LinearRing>
								<coordinates>108.787211,24.545427824558995,0.0 108.92342338980755,24.53452655443701,0.0 109.05549703507761,24.502153973647413,0.0 109.17941894493111,24.449293706676176,0.0 109.29142381484468,24.37755188598663,0.0 109.38810843352319,24.28910835049732,0.0 109.46653508775286,24.186650412279498,0.0 109.52432082333074,24.073291203939693,0.0 109.55970984992229,23.952475087660783,0.0 109.57162688986223,23.827873,0.0 109.55970984992229,23.703270912339217,0.0 109.52432082333074,23.582454796060308,0.0 109.46653508775286,23.469095587720503,0.0 109.38810843352319,23.36663764950268,0.0 109.29142381484468,23.27819411401337,0.0 109.17941894493111,23.206452293323824,0.0 109.05549703507761,23.153592026352587,0.0 108.92342338980755,23.12121944556299,0.0 108.787211,23.110318175441005,0.0 108.65099861019245,23.12121944556299,0.0 108.51892496492239,23.153592026352587,0.0 108.39500305506888,23.206452293323824,0.0 108.28299818515532,23.27819411401337,0.0 108.18631356647681,23.36663764950268,0.0 108.10788691224714,23.469095587720503,0.0 108.05010117666926,23.582454796060308,0.0 108.01471215007771,23.703270912339217,0.0 108.00279511013777,23.827873,0.0 108.01471215007771,23.952475087660783,0.0 108.05010117666926,24.073291203939693,0.0 108.10788691224714,24.186650412279498,0.0 108.18631356647681,24.28910835049732,0.0 108.28299818515532,24.37755188598663,0.0 108.39500305506888,24.449293706676176,0.0 108.51892496492239,24.502153973647413,0.0 108.65099861019245,24.53452655443701,0.0								 108.787211,24.545427824558995,0.0								</coordinates>
							</LinearRing>
						</outerBoundaryIs>
					</Polygon>
				</Placemark>
				<Placemark>
					<name/>
					<description>area[count:9.0]</description>
					<TimeSpan>
						<begin>2003-10-15</begin>
						<end>2005-10-15</end>
					</TimeSpan>
					<styleUrl>KmlStyle [strokeColor=null, strokeWidth=null, fillColor=java.awt.Color[r=250,g=50,b=50]]</styleUrl>
					<Polygon>
						<tessellate>1</tessellate>
						<outerBoundaryIs>
							<LinearRing>
								<coordinates>113.425549,26.045963591648945,0.0 113.85612125101787,26.011490748674742,0.0 114.27361078206863,25.9091196596418,0.0 114.6653323850112,25.741960818288113,0.0 115.01938379716086,25.51509326142176,0.0 115.32500734551812,25.235410244957606,0.0 115.57291681321911,24.911409795824472,0.0 115.75557959653598,24.552936503717135,0.0 115.86744557922948,24.170882398220037,0.0 115.90511577002238,23.776856,0.0 115.86744557922948,23.38282960177996,0.0 115.75557959653598,23.000775496282863,0.0 115.57291681321911,22.642302204175525,0.0 115.32500734551812,22.31830175504239,0.0 115.01938379716086,22.038618738578236,0.0 114.6653323850112,21.811751181711884,0.0 114.27361078206863,21.644592340358198,0.0 113.85612125101787,21.542221251325255,0.0 113.425549,21.507748408351052,0.0 112.99497674898214,21.542221251325255,0.0 112.57748721793138,21.644592340358198,0.0 112.18576561498881,21.811751181711884,0.0 111.83171420283915,22.038618738578236,0.0 111.52609065448189,22.31830175504239,0.0 111.2781811867809,22.642302204175525,0.0 111.09551840346403,23.000775496282863,0.0 110.98365242077053,23.38282960177996,0.0 110.94598222997763,23.776856,0.0 110.98365242077053,24.170882398220034,0.0 111.09551840346403,24.552936503717135,0.0 111.2781811867809,24.911409795824472,0.0 111.52609065448189,25.235410244957606,0.0 111.83171420283915,25.51509326142176,0.0 112.18576561498881,25.741960818288113,0.0 112.57748721793138,25.9091196596418,0.0 112.99497674898214,26.011490748674742,0.0								 113.425549,26.045963591648945,0.0								</coordinates>
							</LinearRing>
						</outerBoundaryIs>
					</Polygon>
				</Placemark>
				<Placemark>
					<name/>
					<description>area[count:6.0]</description>
					<TimeSpan>
						<begin>2003-10-15</begin>
						<end>2005-10-15</end>
					</TimeSpan>
					<styleUrl>KmlStyle [strokeColor=null, strokeWidth=null, fillColor=java.awt.Color[r=250,g=50,b=50]]</styleUrl>
					<Polygon>
						<tessellate>1</tessellate>
						<outerBoundaryIs>
							<LinearRing>
								<coordinates>113.613553,35.72951176988506,0.0 113.99987114035265,35.701452908574325,0.0 114.37445119949712,35.618128878944596,0.0 114.72591175188292,35.48207143947217,0.0 115.04357384647345,35.29741462660703,0.0 115.31778548126934,35.06976914416723,0.0 115.54021487450511,34.806051884942526,0.0 115.704103621622,34.5142757644071,0.0 115.80447204597056,34.20330625233757,0.0 115.83827050376584,33.882592,0.0 115.80447204597056,33.561877747662436,0.0 115.704103621622,33.2509082355929,0.0 115.54021487450511,32.95913211505748,0.0 115.31778548126934,32.69541485583277,0.0 115.04357384647345,32.467769373392976,0.0 114.72591175188292,32.28311256052783,0.0 114.37445119949712,32.14705512105541,0.0 113.99987114035265,32.06373109142568,0.0 113.613553,32.03567223011495,0.0 113.22723485964734,32.06373109142568,0.0 112.85265480050288,32.14705512105541,0.0 112.50119424811707,32.28311256052783,0.0 112.18353215352654,32.467769373392976,0.0 111.90932051873065,32.69541485583277,0.0 111.68689112549488,32.95913211505747,0.0 111.523002378378,33.2509082355929,0.0 111.42263395402944,33.561877747662436,0.0 111.38883549623415,33.882592,0.0 111.42263395402944,34.20330625233757,0.0 111.523002378378,34.5142757644071,0.0 111.68689112549488,34.806051884942526,0.0 111.90932051873065,35.06976914416723,0.0 112.18353215352654,35.29741462660703,0.0 112.50119424811707,35.48207143947217,0.0 112.85265480050288,35.618128878944596,0.0 113.22723485964734,35.701452908574325,0.0								 113.613553,35.72951176988506,0.0								</coordinates>
							</LinearRing>
						</outerBoundaryIs>
					</Polygon>
				</Placemark>
				<Placemark>
					<name/>
					<description>area[count:7.0]</description>
					<TimeSpan>
						<begin>2003-10-15</begin>
						<end>2005-10-15</end>
					</TimeSpan>
					<styleUrl>KmlStyle [strokeColor=null, strokeWidth=null, fillColor=java.awt.Color[r=250,g=50,b=50]]</styleUrl>
					<Polygon>
						<tessellate>1</tessellate>
						<outerBoundaryIs>
							<LinearRing>
								<coordinates>111.708264,29.60449009027816,0.0 112.099708346091,29.57414223863078,0.0 112.47925885380644,29.4840207878042,0.0 112.8353830730312,29.33686403247813,0.0 113.15726034957166,29.137143256198236,0.0 113.43511060525792,28.890926873688198,0.0 113.66049150066996,28.60569604513908,0.0 113.82655495134894,28.290117364942585,0.0 113.9282552033781,27.953779531605967,0.0 113.96250214606239,27.606902,0.0 113.9282552033781,27.260024468394036,0.0 113.82655495134894,26.923686635057418,0.0 113.66049150066996,26.608107954860923,0.0 113.43511060525792,26.322877126311806,0.0 113.15726034957166,26.076660743801767,0.0 112.8353830730312,25.876939967521874,0.0 112.47925885380644,25.7297832121958,0.0 112.09970834609102,25.639661761369222,0.0 111.708264,25.609313909721845,0.0 111.31681965390898,25.639661761369222,0.0 110.93726914619356,25.7297832121958,0.0 110.5811449269688,25.876939967521874,0.0 110.25926765042834,26.076660743801767,0.0 109.98141739474208,26.322877126311806,0.0 109.75603649933004,26.608107954860923,0.0 109.58997304865106,26.923686635057415,0.0 109.4882727966219,27.260024468394036,0.0 109.45402585393761,27.606902,0.0 109.4882727966219,27.953779531605967,0.0 109.58997304865106,28.290117364942585,0.0 109.75603649933004,28.60569604513908,0.0 109.98141739474208,28.890926873688198,0.0 110.25926765042834,29.137143256198236,0.0 110.5811449269688,29.33686403247813,0.0 110.93726914619356,29.4840207878042,0.0 111.316819653909,29.57414223863078,0.0								 111.708264,29.60449009027816,0.0								</coordinates>
							</LinearRing>
						</outerBoundaryIs>
					</Polygon>
				</Placemark>
				<Placemark>
					<name/>
					<description>area[count:1.0]</description>
					<TimeSpan>
						<begin>2003-10-15</begin>
						<end>2005-10-15</end>
					</TimeSpan>
					<styleUrl>KmlStyle [strokeColor=null, strokeWidth=null, fillColor=java.awt.Color[r=250,g=50,b=50]]</styleUrl>
					<Polygon>
						<tessellate>1</tessellate>
						<outerBoundaryIs>
							<LinearRing>
								<coordinates>118.148974,37.068748824558995,0.0 118.30368252149471,37.05784755443701,0.0 118.45369030285009,37.02547497364741,0.0 118.59443943353727,36.972614706676175,0.0 118.7216533224428,36.90087288598663,0.0 118.83146663992562,36.81242935049732,0.0 118.92054276390225,36.709971412279494,0.0 118.98617516142033,36.59661220393969,0.0 119.0263696252929,36.47579608766078,0.0 119.03990486707454,36.351194,0.0 119.0263696252929,36.22659191233922,0.0 118.98617516142033,36.10577579606031,0.0 118.92054276390225,35.992416587720506,0.0 118.83146663992562,35.88995864950268,0.0 118.7216533224428,35.80151511401337,0.0 118.59443943353727,35.729773293323824,0.0 118.45369030285009,35.67691302635259,0.0 118.30368252149471,35.64454044556299,0.0 118.148974,35.633639175441004,0.0 117.99426547850528,35.64454044556299,0.0 117.8442576971499,35.67691302635259,0.0 117.70350856646272,35.729773293323824,0.0 117.57629467755719,35.80151511401337,0.0 117.46648136007437,35.88995864950268,0.0 117.37740523609774,35.992416587720506,0.0 117.31177283857966,36.10577579606031,0.0 117.27157837470709,36.22659191233922,0.0 117.25804313292545,36.351194,0.0 117.27157837470709,36.47579608766078,0.0 117.31177283857966,36.59661220393969,0.0 117.37740523609774,36.709971412279494,0.0 117.46648136007437,36.81242935049732,0.0 117.57629467755719,36.90087288598663,0.0 117.70350856646272,36.972614706676175,0.0 117.8442576971499,37.02547497364741,0.0 117.99426547850528,37.05784755443701,0.0								 118.148974,37.068748824558995,0.0								</coordinates>
							</LinearRing>
						</outerBoundaryIs>
					</Polygon>
				</Placemark>
				<Placemark>
					<name/>
					<description>area[count:2.0]</description>
					<TimeSpan>
						<begin>2003-10-15</begin>
						<end>2005-10-15</end>
					</TimeSpan>
					<styleUrl>KmlStyle [strokeColor=null, strokeWidth=null, fillColor=java.awt.Color[r=250,g=50,b=50]]</styleUrl>
					<Polygon>
						<tessellate>1</tessellate>
						<outerBoundaryIs>
							<LinearRing>
								<coordinates>101.864151,25.26917291597941,0.0 102.0633245712227,25.253281720560913,0.0 102.25644635427047,25.20609098023688,0.0 102.43764844148976,25.129034561772386,0.0 102.60142509915309,25.02445378545005,0.0 102.74280005639235,24.895526285237995,0.0 102.85747770667102,24.746169457989705,0.0 102.94197362761504,24.580921435322917,0.0 102.99372045342355,24.40480319478683,0.0 103.0111458829795,24.223166,0.0 102.99372045342355,24.04152880521317,0.0 102.94197362761504,23.86541056467708,0.0 102.85747770667102,23.700162542010293,0.0 102.74280005639235,23.550805714762003,0.0 102.60142509915309,23.42187821454995,0.0 102.43764844148976,23.317297438227612,0.0 102.25644635427047,23.24024101976312,0.0 102.0633245712227,23.193050279439085,0.0 101.864151,23.177159084020587,0.0 101.66497742877732,23.193050279439085,0.0 101.47185564572955,23.24024101976312,0.0 101.29065355851026,23.317297438227612,0.0 101.12687690084692,23.42187821454995,0.0 100.98550194360766,23.550805714762003,0.0 100.870824293329,23.700162542010293,0.0 100.78632837238497,23.865410564677077,0.0 100.73458154657646,24.04152880521317,0.0 100.71715611702051,24.223166,0.0 100.73458154657646,24.40480319478683,0.0 100.78632837238497,24.580921435322917,0.0 100.870824293329,24.746169457989705,0.0 100.98550194360766,24.895526285237995,0.0 101.12687690084692,25.02445378545005,0.0 101.29065355851026,25.129034561772386,0.0 101.47185564572955,25.20609098023688,0.0 101.66497742877732,25.253281720560913,0.0								 101.864151,25.26917291597941,0.0								</coordinates>
							</LinearRing>
						</outerBoundaryIs>
					</Polygon>
				</Placemark>
				<Placemark>
					<name/>
					<description>area[count:2.0]</description>
					<TimeSpan>
						<begin>2003-10-15</begin>
						<end>2005-10-15</end>
					</TimeSpan>
					<styleUrl>KmlStyle [strokeColor=null, strokeWidth=null, fillColor=java.awt.Color[r=250,g=50,b=50]]</styleUrl>
					<Polygon>
						<tessellate>1</tessellate>
						<outerBoundaryIs>
							<LinearRing>
								<coordinates>115.056101,39.932369915979415,0.0 115.2894500805459,39.91647872056092,0.0 115.51570896735976,39.869287980236884,0.0 115.72800289865823,39.79223156177239,0.0 115.91988143076475,39.68765078545005,0.0 116.08551443157647,39.558723285237996,0.0 116.21986922617806,39.40936645798971,0.0 116.31886351212238,39.244118435322925,0.0 116.3794893981245,39.06800019478683,0.0 116.39990479731648,38.886363,0.0 116.3794893981245,38.70472580521317,0.0 116.31886351212238,38.52860756467708,0.0 116.21986922617806,38.36335954201029,0.0 116.08551443157647,38.21400271476201,0.0 115.91988143076475,38.08507521454995,0.0 115.72800289865823,37.980494438227616,0.0 115.51570896735976,37.90343801976312,0.0 115.2894500805459,37.85624727943909,0.0 115.056101,37.84035608402059,0.0 114.82275191945409,37.85624727943909,0.0 114.59649303264024,37.90343801976312,0.0 114.38419910134176,37.980494438227616,0.0 114.19232056923525,38.08507521454995,0.0 114.02668756842353,38.21400271476201,0.0 113.89233277382193,38.36335954201029,0.0 113.79333848787762,38.52860756467708,0.0 113.73271260187549,38.70472580521317,0.0 113.71229720268352,38.886363,0.0 113.73271260187549,39.06800019478683,0.0 113.79333848787762,39.244118435322925,0.0 113.89233277382193,39.40936645798971,0.0 114.02668756842353,39.558723285237996,0.0 114.19232056923525,39.68765078545005,0.0 114.38419910134176,39.79223156177239,0.0 114.59649303264024,39.869287980236884,0.0 114.82275191945409,39.91647872056092,0.0								 115.056101,39.932369915979415,0.0								</coordinates>
							</LinearRing>
						</outerBoundaryIs>
					</Polygon>
				</Placemark>
				<Placemark>
					<name/>
					<description>area[count:3.0]</description>
					<TimeSpan>
						<begin>2005-10-15</begin>
						<end>2007-10-15</end>
					</TimeSpan>
					<styleUrl>KmlStyle [strokeColor=null, strokeWidth=null, fillColor=java.awt.Color[r=250,g=50,b=50]]</styleUrl>
					<Polygon>
						<tessellate>1</tessellate>
						<outerBoundaryIs>
							<LinearRing>
								<coordinates>108.787211,25.12146335645201,0.0 109.03277137790232,25.101810812255763,0.0 109.27087052798163,25.043450312277766,0.0 109.49427392804674,24.948155110778007,0.0 109.69619357883425,24.818820704232362,0.0 109.87049425393128,24.659376853137346,0.0 110.01187991552537,24.474668178226004,0.0 110.1160546318336,24.270306959118418,0.0 110.17985310681588,24.05250260804541,0.0 110.20133685609348,23.827873,0.0 110.17985310681588,23.603243391954592,0.0 110.1160546318336,23.385439040881582,0.0 110.01187991552537,23.181077821773997,0.0 109.87049425393128,22.996369146862655,0.0 109.69619357883425,22.83692529576764,0.0 109.49427392804674,22.707590889221994,0.0 109.27087052798163,22.612295687722234,0.0 109.03277137790232,22.553935187744237,0.0 108.787211,22.53428264354799,0.0 108.54165062209768,22.553935187744237,0.0 108.30355147201837,22.612295687722234,0.0 108.08014807195326,22.707590889221994,0.0 107.87822842116574,22.83692529576764,0.0 107.70392774606871,22.996369146862655,0.0 107.56254208447463,23.181077821773997,0.0 107.45836736816639,23.38543904088158,0.0 107.39456889318411,23.603243391954592,0.0 107.37308514390652,23.827873,0.0 107.39456889318411,24.052502608045405,0.0 107.45836736816639,24.270306959118418,0.0 107.56254208447463,24.474668178226004,0.0 107.70392774606871,24.659376853137346,0.0 107.87822842116574,24.81882070423236,0.0 108.08014807195326,24.948155110778007,0.0 108.30355147201837,25.043450312277766,0.0 108.54165062209768,25.101810812255763,0.0								 108.787211,25.12146335645201,0.0								</coordinates>
							</LinearRing>
						</outerBoundaryIs>
					</Polygon>
				</Placemark>
				<Placemark>
					<name/>
					<description>area[count:2.0]</description>
					<TimeSpan>
						<begin>2005-10-15</begin>
						<end>2007-10-15</end>
					</TimeSpan>
					<styleUrl>KmlStyle [strokeColor=null, strokeWidth=null, fillColor=java.awt.Color[r=250,g=50,b=50]]</styleUrl>
					<Polygon>
						<tessellate>1</tessellate>
						<outerBoundaryIs>
							<LinearRing>
								<coordinates>113.425549,24.82286291597941,0.0 113.6240330005168,24.806971720560913,0.0 113.81648616511563,24.75978098023688,0.0 113.9970609017762,24.682724561772385,0.0 114.16027053850024,24.57814378545005,0.0 114.30115603306402,24.449216285237995,0.0 114.41543665100667,24.299859457989704,0.0 114.4996400335808,24.134611435322917,0.0 114.55120770361589,23.95849319478683,0.0 114.56857280355237,23.776856,0.0 114.55120770361589,23.595218805213168,0.0 114.4996400335808,23.41910056467708,0.0 114.41543665100667,23.253852542010293,0.0 114.30115603306402,23.104495714762002,0.0 114.16027053850026,22.97556821454995,0.0 113.9970609017762,22.870987438227612,0.0 113.81648616511563,22.793931019763118,0.0 113.6240330005168,22.746740279439084,0.0 113.425549,22.730849084020587,0.0 113.2270649994832,22.746740279439084,0.0 113.03461183488437,22.793931019763118,0.0 112.85403709822381,22.870987438227612,0.0 112.69082746149977,22.97556821454995,0.0 112.54994196693599,23.104495714762002,0.0 112.43566134899334,23.253852542010293,0.0 112.3514579664192,23.419100564677077,0.0 112.29989029638412,23.595218805213168,0.0 112.28252519644764,23.776856,0.0 112.29989029638412,23.95849319478683,0.0 112.3514579664192,24.134611435322917,0.0 112.43566134899334,24.299859457989704,0.0 112.54994196693599,24.449216285237995,0.0 112.69082746149975,24.57814378545005,0.0 112.85403709822381,24.682724561772385,0.0 113.03461183488437,24.75978098023688,0.0 113.2270649994832,24.806971720560913,0.0								 113.425549,24.82286291597941,0.0								</coordinates>
							</LinearRing>
						</outerBoundaryIs>
					</Polygon>
				</Placemark>
				<Placemark>
					<name/>
					<description>area[count:8.0]</description>
					<TimeSpan>
						<begin>2005-10-15</begin>
						<end>2007-10-15</end>
					</TimeSpan>
					<styleUrl>KmlStyle [strokeColor=null, strokeWidth=null, fillColor=java.awt.Color[r=250,g=50,b=50]]</styleUrl>
					<Polygon>
						<tessellate>1</tessellate>
						<outerBoundaryIs>
							<LinearRing>
								<coordinates>111.708264,29.744565144756447,0.0 112.12715724227274,29.712089238284605,0.0 112.53332262534924,29.61564828285363,0.0 112.91441901959432,29.458172588092815,0.0 113.25886700391291,29.244446973300917,0.0 113.55620070060058,28.980965383133007,0.0 113.7973857757416,28.675733572378224,0.0 113.97509394287333,28.3380258551516,0.0 114.08392562926215,27.97810330955272,0.0 114.12057403918864,27.606902,0.0 114.08392562926215,27.235700690447285,0.0 113.97509394287333,26.875778144848404,0.0 113.7973857757416,26.53807042762178,0.0 113.55620070060058,26.232838616866996,0.0 113.25886700391291,25.96935702669909,0.0 112.91441901959432,25.75563141190719,0.0 112.53332262534924,25.598155717146373,0.0 112.12715724227274,25.501714761715398,0.0 111.708264,25.469238855243557,0.0 111.28937075772726,25.501714761715398,0.0 110.88320537465076,25.598155717146373,0.0 110.50210898040568,25.75563141190719,0.0 110.15766099608709,25.969357026699086,0.0 109.86032729939942,26.232838616866996,0.0 109.6191422242584,26.53807042762178,0.0 109.44143405712667,26.8757781448484,0.0 109.33260237073785,27.235700690447285,0.0 109.29595396081136,27.606902,0.0 109.33260237073785,27.97810330955272,0.0 109.44143405712667,28.3380258551516,0.0 109.6191422242584,28.675733572378224,0.0 109.86032729939942,28.980965383133007,0.0 110.15766099608709,29.244446973300914,0.0 110.50210898040568,29.458172588092815,0.0 110.88320537465076,29.61564828285363,0.0 111.28937075772726,29.712089238284605,0.0								 111.708264,29.744565144756447,0.0								</coordinates>
							</LinearRing>
						</outerBoundaryIs>
					</Polygon>
				</Placemark>
				<Placemark>
					<name/>
					<description>area[count:3.0]</description>
					<TimeSpan>
						<begin>2005-10-15</begin>
						<end>2007-10-15</end>
					</TimeSpan>
					<styleUrl>KmlStyle [strokeColor=null, strokeWidth=null, fillColor=java.awt.Color[r=250,g=50,b=50]]</styleUrl>
					<Polygon>
						<tessellate>1</tessellate>
						<outerBoundaryIs>
							<LinearRing>
								<coordinates>96.003694,37.04287735645201,0.0 96.2804741835928,37.02322481225577,0.0 96.54884454136466,36.96486431227777,0.0 96.80065077579665,36.86956911077801,0.0 97.02824188187564,36.740234704232364,0.0 97.22470261901009,36.58079085313735,0.0 97.38406362711608,36.39608217822601,0.0 97.5014828026029,36.19172095911842,0.0 97.5733924232403,35.97391660804541,0.0 97.5976075515933,35.749287,0.0 97.5733924232403,35.5246573919546,0.0 97.5014828026029,35.306853040881585,0.0 97.38406362711608,35.102491821773995,0.0 97.22470261901009,34.917783146862654,0.0 97.02824188187564,34.75833929576764,0.0 96.80065077579665,34.629004889221996,0.0 96.54884454136466,34.53370968772224,0.0 96.2804741835928,34.475349187744236,0.0 96.003694,34.455696643547995,0.0 95.72691381640719,34.475349187744236,0.0 95.45854345863533,34.53370968772224,0.0 95.20673722420334,34.629004889221996,0.0 94.97914611812435,34.75833929576764,0.0 94.7826853809899,34.917783146862654,0.0 94.62332437288391,35.102491821773995,0.0 94.5059051973971,35.306853040881585,0.0 94.43399557675968,35.5246573919546,0.0 94.40978044840669,35.749287,0.0 94.43399557675968,35.97391660804541,0.0 94.5059051973971,36.19172095911842,0.0 94.62332437288391,36.39608217822601,0.0 94.7826853809899,36.58079085313735,0.0 94.97914611812435,36.740234704232364,0.0 95.20673722420334,36.86956911077801,0.0 95.45854345863532,36.96486431227777,0.0 95.72691381640719,37.02322481225577,0.0								 96.003694,37.04287735645201,0.0								</coordinates>
							</LinearRing>
						</outerBoundaryIs>
					</Polygon>
				</Placemark>
				<Placemark>
					<name/>
					<description>area[count:3.0]</description>
					<TimeSpan>
						<begin>2005-10-15</begin>
						<end>2007-10-15</end>
					</TimeSpan>
					<styleUrl>KmlStyle [strokeColor=null, strokeWidth=null, fillColor=java.awt.Color[r=250,g=50,b=50]]</styleUrl>
					<Polygon>
						<tessellate>1</tessellate>
						<outerBoundaryIs>
							<LinearRing>
								<coordinates>117.22623,33.11937635645201,0.0 117.4906072931785,33.09972381225577,0.0 117.74695161608514,33.04136331227777,0.0 117.9874740761849,32.94606811077801,0.0 118.20486652023784,32.81673370423236,0.0 118.39252358883735,32.65728985313735,0.0 118.54474341691306,32.47258117822601,0.0 118.65690088201585,32.26821995911842,0.0 118.72558813632298,32.050415608045405,0.0 118.74871815236978,31.825786,0.0 118.72558813632298,31.601156391954593,0.0 118.65690088201585,31.383352040881583,0.0 118.54474341691306,31.178990821773997,0.0 118.39252358883735,30.994282146862655,0.0 118.20486652023784,30.83483829576764,0.0 117.9874740761849,30.705503889221994,0.0 117.74695161608514,30.610208687722235,0.0 117.4906072931785,30.551848187744234,0.0 117.22623,30.53219564354799,0.0 116.9618527068215,30.551848187744234,0.0 116.70550838391486,30.610208687722235,0.0 116.4649859238151,30.705503889221994,0.0 116.24759347976216,30.83483829576764,0.0 116.05993641116265,30.994282146862655,0.0 115.90771658308694,31.178990821773997,0.0 115.79555911798415,31.38335204088158,0.0 115.72687186367702,31.601156391954593,0.0 115.70374184763023,31.825786,0.0 115.72687186367702,32.050415608045405,0.0 115.79555911798415,32.26821995911842,0.0 115.90771658308694,32.47258117822601,0.0 116.05993641116265,32.65728985313735,0.0 116.24759347976216,32.81673370423236,0.0 116.4649859238151,32.94606811077801,0.0 116.70550838391486,33.04136331227777,0.0 116.9618527068215,33.09972381225577,0.0								 117.22623,33.11937635645201,0.0								</coordinates>
							</LinearRing>
						</outerBoundaryIs>
					</Polygon>
				</Placemark>
				<Placemark>
					<name/>
					<description>area[count:5.0]</description>
					<TimeSpan>
						<begin>2005-10-15</begin>
						<end>2007-10-15</end>
					</TimeSpan>
					<styleUrl>KmlStyle [strokeColor=null, strokeWidth=null, fillColor=java.awt.Color[r=250,g=50,b=50]]</styleUrl>
					<Polygon>
						<tessellate>1</tessellate>
						<outerBoundaryIs>
							<LinearRing>
								<coordinates>112.269085,32.658809228824424,0.0 112.60991026908943,32.633243484233304,0.0 112.94037973484348,32.55732305267246,0.0 113.25045224977083,32.43335473803727,0.0 113.53070641740968,32.26510525483694,0.0 113.77262685669179,32.057686778480154,0.0 113.9688629374872,31.817401614412212,0.0 114.11345212578121,31.551550705753147,0.0 114.20200115225315,31.26821179783552,0.0 114.23181949954164,30.975994,0.0 114.20200115225315,30.68377620216448,0.0 114.11345212578121,30.400437294246853,0.0 113.9688629374872,30.13458638558779,0.0 113.77262685669179,29.894301221519843,0.0 113.53070641740968,29.68688274516306,0.0 113.25045224977083,29.51863326196273,0.0 112.94037973484348,29.39466494732754,0.0 112.60991026908943,29.3187445157667,0.0 112.269085,29.29317877117558,0.0 111.92825973091058,29.3187445157667,0.0 111.59779026515653,29.39466494732754,0.0 111.28771775022918,29.51863326196273,0.0 111.00746358259033,29.68688274516306,0.0 110.76554314330822,29.894301221519843,0.0 110.5693070625128,30.134586385587788,0.0 110.4247178742188,30.400437294246853,0.0 110.33616884774686,30.68377620216448,0.0 110.30635050045836,30.975994,0.0 110.33616884774686,31.26821179783552,0.0 110.4247178742188,31.551550705753147,0.0 110.5693070625128,31.817401614412212,0.0 110.76554314330822,32.057686778480154,0.0 111.00746358259033,32.26510525483694,0.0 111.28771775022918,32.43335473803727,0.0 111.59779026515653,32.55732305267246,0.0 111.92825973091058,32.633243484233304,0.0								 112.269085,32.658809228824424,0.0								</coordinates>
							</LinearRing>
						</outerBoundaryIs>
					</Polygon>
				</Placemark>
				<Placemark>
					<name/>
					<description>area[count:7.0]</description>
					<TimeSpan>
						<begin>2005-10-15</begin>
						<end>2007-10-15</end>
					</TimeSpan>
					<styleUrl>KmlStyle [strokeColor=null, strokeWidth=null, fillColor=java.awt.Color[r=250,g=50,b=50]]</styleUrl>
					<Polygon>
						<tessellate>1</tessellate>
						<outerBoundaryIs>
							<LinearRing>
								<coordinates>101.864151,26.220754090278156,0.0 102.24451823055514,26.19040623863078,0.0 102.61332819528496,26.1002847878042,0.0 102.959374790038,25.953128032478126,0.0 103.2721435641407,25.753407256198233,0.0 103.54213119666062,25.507190873688195,0.0 103.76113425000395,25.221960045139078,0.0 103.92249842721576,24.906381364942582,0.0 104.02132075942566,24.570043531605965,0.0 104.05459858007599,24.223166,0.0 104.02132075942566,23.876288468394034,0.0 103.92249842721576,23.539950635057416,0.0 103.76113425000395,23.22437195486092,0.0 103.54213119666062,22.939141126311803,0.0 103.2721435641407,22.692924743801765,0.0 102.959374790038,22.493203967521872,0.0 102.61332819528496,22.3460472121958,0.0 102.24451823055514,22.25592576136922,0.0 101.864151,22.225577909721842,0.0 101.48378376944487,22.25592576136922,0.0 101.11497380471505,22.3460472121958,0.0 100.76892720996202,22.493203967521872,0.0 100.45615843585931,22.692924743801765,0.0 100.1861708033394,22.939141126311803,0.0 99.96716774999607,23.22437195486092,0.0 99.80580357278426,23.539950635057412,0.0 99.70698124057435,23.876288468394034,0.0 99.67370341992402,24.223166,0.0 99.70698124057435,24.570043531605965,0.0 99.80580357278426,24.906381364942582,0.0 99.96716774999607,25.221960045139078,0.0 100.1861708033394,25.507190873688195,0.0 100.45615843585931,25.753407256198233,0.0 100.76892720996202,25.953128032478126,0.0 101.11497380471505,26.1002847878042,0.0 101.48378376944487,26.19040623863078,0.0								 101.864151,26.220754090278156,0.0								</coordinates>
							</LinearRing>
						</outerBoundaryIs>
					</Polygon>
				</Placemark>
				<Placemark>
					<name/>
					<description>area[count:2.0]</description>
					<TimeSpan>
						<begin>2005-10-15</begin>
						<end>2007-10-15</end>
					</TimeSpan>
					<styleUrl>KmlStyle [strokeColor=null, strokeWidth=null, fillColor=java.awt.Color[r=250,g=50,b=50]]</styleUrl>
					<Polygon>
						<tessellate>1</tessellate>
						<outerBoundaryIs>
							<LinearRing>
								<coordinates>85.203633,42.15796891597941,0.0 85.44471462325203,42.14207772056091,0.0 85.67847110337473,42.09488698023688,0.0 85.89779986800606,42.017830561772385,0.0 86.09603672361841,41.91324978545005,0.0 86.2671583436667,41.78432228523799,0.0 86.40596528431746,41.63496545798971,0.0 86.50823996691872,41.46971743532292,0.0 86.57087482699315,41.29359919478683,0.0 86.59196673601213,41.111962,0.0 86.57087482699315,40.93032480521317,0.0 86.50823996691872,40.75420656467708,0.0 86.40596528431746,40.58895854201029,0.0 86.2671583436667,40.439601714762006,0.0 86.09603672361841,40.31067421454995,0.0 85.89779986800606,40.20609343822761,0.0 85.67847110337473,40.12903701976312,0.0 85.44471462325203,40.081846279439084,0.0 85.203633,40.06595508402059,0.0 84.96255137674797,40.081846279439084,0.0 84.72879489662526,40.12903701976312,0.0 84.50946613199393,40.20609343822761,0.0 84.31122927638158,40.31067421454995,0.0 84.1401076563333,40.439601714762006,0.0 84.00130071568253,40.58895854201029,0.0 83.89902603308127,40.75420656467708,0.0 83.83639117300685,40.93032480521317,0.0 83.81529926398787,41.111962,0.0 83.83639117300685,41.29359919478683,0.0 83.89902603308127,41.46971743532292,0.0 84.00130071568253,41.63496545798971,0.0 84.1401076563333,41.78432228523799,0.0 84.31122927638158,41.91324978545005,0.0 84.50946613199393,42.017830561772385,0.0 84.72879489662526,42.09488698023688,0.0 84.96255137674797,42.14207772056091,0.0								 85.203633,42.15796891597941,0.0								</coordinates>
							</LinearRing>
						</outerBoundaryIs>
					</Polygon>
				</Placemark>
				<Placemark>
					<name/>
					<description>area[count:1.0]</description>
					<TimeSpan>
						<begin>2005-10-15</begin>
						<end>2007-10-15</end>
					</TimeSpan>
					<styleUrl>KmlStyle [strokeColor=null, strokeWidth=null, fillColor=java.awt.Color[r=250,g=50,b=50]]</styleUrl>
					<Polygon>
						<tessellate>1</tessellate>
						<outerBoundaryIs>
							<LinearRing>
								<coordinates>115.056101,39.603917824559,0.0 115.21617714863171,39.593016554437014,0.0 115.3713894644897,39.560643973647416,0.0 115.51702189989781,39.50778370667618,0.0 115.64864948699977,39.43604188598663,0.0 115.76227278816823,39.34759835049732,0.0 115.85443941689338,39.2451404122795,0.0 115.92234893679995,39.131781203939696,0.0 115.96393795148946,39.010965087660786,0.0 115.97794279979563,38.886363,0.0 115.96393795148946,38.76176091233922,0.0 115.92234893679995,38.64094479606031,0.0 115.85443941689338,38.52758558772051,0.0 115.76227278816823,38.425127649502684,0.0 115.64864948699977,38.33668411401337,0.0 115.51702189989781,38.26494229332383,0.0 115.3713894644897,38.21208202635259,0.0 115.21617714863171,38.17970944556299,0.0 115.056101,38.16880817544101,0.0 114.89602485136828,38.17970944556299,0.0 114.7408125355103,38.21208202635259,0.0 114.59518010010218,38.26494229332383,0.0 114.46355251300022,38.33668411401337,0.0 114.34992921183176,38.425127649502684,0.0 114.25776258310661,38.52758558772051,0.0 114.18985306320005,38.64094479606031,0.0 114.14826404851054,38.76176091233922,0.0 114.13425920020437,38.886363,0.0 114.14826404851054,39.010965087660786,0.0 114.18985306320005,39.131781203939696,0.0 114.25776258310661,39.2451404122795,0.0 114.34992921183176,39.34759835049732,0.0 114.46355251300022,39.43604188598663,0.0 114.59518010010218,39.50778370667618,0.0 114.7408125355103,39.560643973647416,0.0 114.89602485136828,39.593016554437014,0.0								 115.056101,39.603917824559,0.0								</coordinates>
							</LinearRing>
						</outerBoundaryIs>
					</Polygon>
				</Placemark>
				<Placemark>
					<name/>
					<description>area[count:1.0]</description>
					<TimeSpan>
						<begin>2007-10-15</begin>
						<end>2009-10-15</end>
					</TimeSpan>
					<styleUrl>KmlStyle [strokeColor=null, strokeWidth=null, fillColor=java.awt.Color[r=250,g=50,b=50]]</styleUrl>
					<Polygon>
						<tessellate>1</tessellate>
						<outerBoundaryIs>
							<LinearRing>
								<coordinates>108.787211,24.545427824558995,0.0 108.92342338980755,24.53452655443701,0.0 109.05549703507761,24.502153973647413,0.0 109.17941894493111,24.449293706676176,0.0 109.29142381484468,24.37755188598663,0.0 109.38810843352319,24.28910835049732,0.0 109.46653508775286,24.186650412279498,0.0 109.52432082333074,24.073291203939693,0.0 109.55970984992229,23.952475087660783,0.0 109.57162688986223,23.827873,0.0 109.55970984992229,23.703270912339217,0.0 109.52432082333074,23.582454796060308,0.0 109.46653508775286,23.469095587720503,0.0 109.38810843352319,23.36663764950268,0.0 109.29142381484468,23.27819411401337,0.0 109.17941894493111,23.206452293323824,0.0 109.05549703507761,23.153592026352587,0.0 108.92342338980755,23.12121944556299,0.0 108.787211,23.110318175441005,0.0 108.65099861019245,23.12121944556299,0.0 108.51892496492239,23.153592026352587,0.0 108.39500305506888,23.206452293323824,0.0 108.28299818515532,23.27819411401337,0.0 108.18631356647681,23.36663764950268,0.0 108.10788691224714,23.469095587720503,0.0 108.05010117666926,23.582454796060308,0.0 108.01471215007771,23.703270912339217,0.0 108.00279511013777,23.827873,0.0 108.01471215007771,23.952475087660783,0.0 108.05010117666926,24.073291203939693,0.0 108.10788691224714,24.186650412279498,0.0 108.18631356647681,24.28910835049732,0.0 108.28299818515532,24.37755188598663,0.0 108.39500305506888,24.449293706676176,0.0 108.51892496492239,24.502153973647413,0.0 108.65099861019245,24.53452655443701,0.0								 108.787211,24.545427824558995,0.0								</coordinates>
							</LinearRing>
						</outerBoundaryIs>
					</Polygon>
				</Placemark>
				<Placemark>
					<name/>
					<description>area[count:1.0]</description>
					<TimeSpan>
						<begin>2007-10-15</begin>
						<end>2009-10-15</end>
					</TimeSpan>
					<styleUrl>KmlStyle [strokeColor=null, strokeWidth=null, fillColor=java.awt.Color[r=250,g=50,b=50]]</styleUrl>
					<Polygon>
						<tessellate>1</tessellate>
						<outerBoundaryIs>
							<LinearRing>
								<coordinates>113.425549,24.494410824558994,0.0 113.56170790104822,24.48350955443701,0.0 113.69372968278782,24.45113697364741,0.0 113.81760293018688,24.398276706676175,0.0 113.92956381730608,24.32653488598663,0.0 114.02621046924524,24.238091350497317,0.0 114.10460632639075,24.135633412279496,0.0 114.16236937029346,24.02227420393969,0.0 114.1977445000939,23.90145808766078,0.0 114.20965686037377,23.776856,0.0 114.1977445000939,23.652253912339216,0.0 114.16236937029346,23.531437796060306,0.0 114.10460632639075,23.4180785877205,0.0 114.02621046924524,23.31562064950268,0.0 113.92956381730608,23.22717711401337,0.0 113.81760293018688,23.155435293323823,0.0 113.69372968278782,23.102575026352586,0.0 113.56170790104822,23.070202445562987,0.0 113.425549,23.059301175441004,0.0 113.28939009895178,23.070202445562987,0.0 113.15736831721219,23.102575026352586,0.0 113.03349506981313,23.155435293323823,0.0 112.92153418269393,23.22717711401337,0.0 112.82488753075476,23.31562064950268,0.0 112.74649167360926,23.4180785877205,0.0 112.68872862970655,23.531437796060306,0.0 112.6533534999061,23.652253912339216,0.0 112.64144113962624,23.776856,0.0 112.6533534999061,23.90145808766078,0.0 112.68872862970655,24.02227420393969,0.0 112.74649167360926,24.135633412279496,0.0 112.82488753075476,24.238091350497317,0.0 112.92153418269393,24.32653488598663,0.0 113.03349506981313,24.398276706676175,0.0 113.15736831721219,24.45113697364741,0.0 113.28939009895178,24.48350955443701,0.0								 113.425549,24.494410824558994,0.0								</coordinates>
							</LinearRing>
						</outerBoundaryIs>
					</Polygon>
				</Placemark>
				<Placemark>
					<name/>
					<description>area[count:4.0]</description>
					<TimeSpan>
						<begin>2007-10-15</begin>
						<end>2009-10-15</end>
					</TimeSpan>
					<styleUrl>KmlStyle [strokeColor=null, strokeWidth=null, fillColor=java.awt.Color[r=250,g=50,b=50]]</styleUrl>
					<Polygon>
						<tessellate>1</tessellate>
						<outerBoundaryIs>
							<LinearRing>
								<coordinates>111.708264,29.107775596387956,0.0 112.00237292383802,29.084973954014174,0.0 112.28754549685151,29.01726184325817,0.0 112.55511689471376,28.906696662341282,0.0 112.79695709589836,28.75663787833699,0.0 113.00571790826939,28.571644951463856,0.0 113.17505624018101,28.35733879819398,0.0 113.29982683210741,28.120231002550323,0.0 113.37623859274989,27.86752596492118,0.0 113.40196978942751,27.606902,0.0 113.37623859274989,27.34627803507882,0.0 113.29982683210741,27.09357299744968,0.0 113.17505624018101,26.856465201806024,0.0 113.00571790826939,26.642159048536147,0.0 112.79695709589836,26.457166121663015,0.0 112.55511689471376,26.30710733765872,0.0 112.28754549685151,26.196542156741835,0.0 112.00237292383802,26.12883004598583,0.0 111.708264,26.106028403612047,0.0 111.41415507616198,26.12883004598583,0.0 111.12898250314849,26.196542156741835,0.0 110.86141110528624,26.30710733765872,0.0 110.61957090410164,26.457166121663015,0.0 110.41081009173061,26.642159048536147,0.0 110.24147175981899,26.856465201806024,0.0 110.11670116789259,27.09357299744968,0.0 110.04028940725011,27.34627803507882,0.0 110.01455821057249,27.606902,0.0 110.04028940725011,27.86752596492118,0.0 110.11670116789259,28.120231002550323,0.0 110.24147175981899,28.35733879819398,0.0 110.41081009173061,28.571644951463853,0.0 110.61957090410164,28.75663787833699,0.0 110.86141110528624,28.906696662341282,0.0 111.12898250314848,29.01726184325817,0.0 111.41415507616198,29.084973954014174,0.0								 111.708264,29.107775596387956,0.0								</coordinates>
							</LinearRing>
						</outerBoundaryIs>
					</Polygon>
				</Placemark>
				<Placemark>
					<name/>
					<description>area[count:4.0]</description>
					<TimeSpan>
						<begin>2007-10-15</begin>
						<end>2009-10-15</end>
					</TimeSpan>
					<styleUrl>KmlStyle [strokeColor=null, strokeWidth=null, fillColor=java.awt.Color[r=250,g=50,b=50]]</styleUrl>
					<Polygon>
						<tessellate>1</tessellate>
						<outerBoundaryIs>
							<LinearRing>
								<coordinates>118.148974,37.852067596387954,0.0 118.47257008924703,37.829265954014176,0.0 118.78633387506981,37.76155384325817,0.0 119.08073180360827,37.65098866234128,0.0 119.34681874277628,37.50092987833699,0.0 119.57650977557371,37.315936951463854,0.0 119.7628258561983,37.10163079819398,0.0 119.90010586482074,36.86452300255032,0.0 119.9841786178461,36.61181796492118,0.0 120.01248960721654,36.351194,0.0 119.9841786178461,36.09057003507882,0.0 119.90010586482074,35.83786499744968,0.0 119.7628258561983,35.600757201806026,0.0 119.57650977557371,35.386451048536145,0.0 119.34681874277628,35.20145812166301,0.0 119.08073180360827,35.05139933765872,0.0 118.78633387506981,34.94083415674183,0.0 118.47257008924703,34.87312204598582,0.0 118.148974,34.850320403612045,0.0 117.82537791075296,34.87312204598582,0.0 117.51161412493018,34.94083415674183,0.0 117.21721619639172,35.05139933765872,0.0 116.95112925722371,35.20145812166301,0.0 116.72143822442628,35.386451048536145,0.0 116.53512214380169,35.60075720180602,0.0 116.39784213517925,35.83786499744968,0.0 116.3137693821539,36.09057003507882,0.0 116.28545839278345,36.351194,0.0 116.3137693821539,36.61181796492118,0.0 116.39784213517925,36.86452300255032,0.0 116.53512214380169,37.10163079819398,0.0 116.72143822442628,37.315936951463854,0.0 116.95112925722371,37.50092987833699,0.0 117.21721619639172,37.65098866234128,0.0 117.51161412493018,37.76155384325817,0.0 117.82537791075296,37.829265954014176,0.0								 118.148974,37.852067596387954,0.0								</coordinates>
							</LinearRing>
						</outerBoundaryIs>
					</Polygon>
				</Placemark>
				<Placemark>
					<name/>
					<description>area[count:2.0]</description>
					<TimeSpan>
						<begin>2007-10-15</begin>
						<end>2009-10-15</end>
					</TimeSpan>
					<styleUrl>KmlStyle [strokeColor=null, strokeWidth=null, fillColor=java.awt.Color[r=250,g=50,b=50]]</styleUrl>
					<Polygon>
						<tessellate>1</tessellate>
						<outerBoundaryIs>
							<LinearRing>
								<coordinates>96.003694,36.795293915979414,0.0 96.22750054339306,36.77940272056092,0.0 96.4445068382167,36.73221198023688,0.0 96.64811925801318,36.65515556177239,0.0 96.83215114243986,36.55057478545005,0.0 96.99101077581302,36.421647285237995,0.0 97.11987128855952,36.27229045798971,0.0 97.21481731920609,36.107042435322924,0.0 97.27296398065656,35.93092419478683,0.0 97.29254451602637,35.749287,0.0 97.27296398065656,35.56764980521317,0.0 97.21481731920609,35.39153156467708,0.0 97.11987128855952,35.22628354201029,0.0 96.99101077581302,35.07692671476201,0.0 96.83215114243986,34.94799921454995,0.0 96.64811925801318,34.843418438227616,0.0 96.4445068382167,34.76636201976312,0.0 96.22750054339306,34.71917127943909,0.0 96.003694,34.70328008402059,0.0 95.77988745660693,34.71917127943909,0.0 95.5628811617833,34.76636201976312,0.0 95.35926874198681,34.843418438227616,0.0 95.17523685756014,34.94799921454995,0.0 95.01637722418697,35.07692671476201,0.0 94.88751671144047,35.22628354201029,0.0 94.7925706807939,35.39153156467708,0.0 94.73442401934344,35.56764980521317,0.0 94.71484348397362,35.749287,0.0 94.73442401934344,35.93092419478683,0.0 94.7925706807939,36.107042435322924,0.0 94.88751671144047,36.27229045798971,0.0 95.01637722418697,36.421647285237995,0.0 95.17523685756014,36.55057478545005,0.0 95.35926874198681,36.65515556177239,0.0 95.5628811617833,36.73221198023688,0.0 95.77988745660693,36.77940272056092,0.0								 96.003694,36.795293915979414,0.0								</coordinates>
							</LinearRing>
						</outerBoundaryIs>
					</Polygon>
				</Placemark>
				<Placemark>
					<name/>
					<description>area[count:2.0]</description>
					<TimeSpan>
						<begin>2007-10-15</begin>
						<end>2009-10-15</end>
					</TimeSpan>
					<styleUrl>KmlStyle [strokeColor=null, strokeWidth=null, fillColor=java.awt.Color[r=250,g=50,b=50]]</styleUrl>
					<Polygon>
						<tessellate>1</tessellate>
						<outerBoundaryIs>
							<LinearRing>
								<coordinates>112.269085,32.02200091597941,0.0 112.48093570262118,32.006109720560914,0.0 112.68634942884485,31.95891898023688,0.0 112.87908478654406,31.881862561772387,0.0 113.0532856094039,31.77728178545005,0.0 113.20365889357167,31.648354285237996,0.0 113.32563562290046,31.498997457989706,0.0 113.41550959619285,31.33374943532292,0.0 113.47055003824875,31.15763119478683,0.0 113.4890845730881,30.975994,0.0 113.47055003824875,30.79435680521317,0.0 113.41550959619285,30.618238564677082,0.0 113.32563562290046,30.452990542010294,0.0 113.20365889357167,30.303633714762004,0.0 113.0532856094039,30.17470621454995,0.0 112.87908478654406,30.070125438227613,0.0 112.68634942884485,29.99306901976312,0.0 112.48093570262118,29.945878279439086,0.0 112.269085,29.92998708402059,0.0 112.05723429737883,29.945878279439086,0.0 111.85182057115516,29.99306901976312,0.0 111.65908521345595,30.070125438227613,0.0 111.48488439059611,30.17470621454995,0.0 111.33451110642834,30.303633714762004,0.0 111.21253437709954,30.452990542010294,0.0 111.12266040380716,30.61823856467708,0.0 111.06761996175126,30.79435680521317,0.0 111.0490854269119,30.975994,0.0 111.06761996175126,31.15763119478683,0.0 111.12266040380716,31.33374943532292,0.0 111.21253437709954,31.498997457989706,0.0 111.33451110642834,31.648354285237996,0.0 111.48488439059611,31.77728178545005,0.0 111.65908521345595,31.881862561772387,0.0 111.85182057115516,31.95891898023688,0.0 112.05723429737883,32.006109720560914,0.0								 112.269085,32.02200091597941,0.0								</coordinates>
							</LinearRing>
						</outerBoundaryIs>
					</Polygon>
				</Placemark>
				<Placemark>
					<name/>
					<description>area[count:2.0]</description>
					<TimeSpan>
						<begin>2007-10-15</begin>
						<end>2009-10-15</end>
					</TimeSpan>
					<styleUrl>KmlStyle [strokeColor=null, strokeWidth=null, fillColor=java.awt.Color[r=250,g=50,b=50]]</styleUrl>
					<Polygon>
						<tessellate>1</tessellate>
						<outerBoundaryIs>
							<LinearRing>
								<coordinates>120.536068,33.328555915979415,0.0 120.75091531631924,33.31266472056092,0.0 120.9592346056501,33.265473980236884,0.0 121.15469619180092,33.18841756177239,0.0 121.33136107338484,33.08383678545005,0.0 121.48386137737167,32.954909285237996,0.0 121.60756345919366,32.80555245798971,0.0 121.6987086936909,32.640304435322925,0.0 121.75452767903494,32.46418619478683,0.0 121.77332438360183,32.282549,0.0 121.75452767903494,32.10091180521317,0.0 121.6987086936909,31.924793564677085,0.0 121.60756345919366,31.759545542010297,0.0 121.48386137737167,31.610188714762007,0.0 121.33136107338484,31.481261214549953,0.0 121.15469619180092,31.376680438227616,0.0 120.9592346056501,31.299624019763122,0.0 120.75091531631924,31.25243327943909,0.0 120.536068,31.23654208402059,0.0 120.32122068368076,31.25243327943909,0.0 120.1129013943499,31.299624019763122,0.0 119.91743980819908,31.376680438227616,0.0 119.74077492661516,31.481261214549953,0.0 119.58827462262833,31.610188714762007,0.0 119.46457254080634,31.759545542010297,0.0 119.3734273063091,31.92479356467708,0.0 119.31760832096506,32.10091180521317,0.0 119.29881161639817,32.282549,0.0 119.31760832096506,32.46418619478683,0.0 119.3734273063091,32.640304435322925,0.0 119.46457254080634,32.80555245798971,0.0 119.58827462262833,32.954909285237996,0.0 119.74077492661516,33.08383678545005,0.0 119.91743980819908,33.18841756177239,0.0 120.1129013943499,33.265473980236884,0.0 120.32122068368076,33.31266472056092,0.0								 120.536068,33.328555915979415,0.0								</coordinates>
							</LinearRing>
						</outerBoundaryIs>
					</Polygon>
				</Placemark>
				<Placemark>
					<name/>
					<description>area[count:2.0]</description>
					<TimeSpan>
						<begin>2007-10-15</begin>
						<end>2009-10-15</end>
					</TimeSpan>
					<styleUrl>KmlStyle [strokeColor=null, strokeWidth=null, fillColor=java.awt.Color[r=250,g=50,b=50]]</styleUrl>
					<Polygon>
						<tessellate>1</tessellate>
						<outerBoundaryIs>
							<LinearRing>
								<coordinates>106.873821,27.861195915979412,0.0 107.07734375807051,27.845304720560915,0.0 107.27468258012453,27.79811398023688,0.0 107.45984142591222,27.721057561772387,0.0 107.62719433759919,27.61647678545005,0.0 107.77165638164853,27.487549285237996,0.0 107.8888381519531,27.338192457989706,0.0 107.97517913971903,27.17294443532292,0.0 108.02805591772372,26.99682619478683,0.0 108.04586185182441,26.815189,0.0 108.02805591772372,26.63355180521317,0.0 107.97517913971903,26.457433564677082,0.0 107.8888381519531,26.292185542010294,0.0 107.77165638164853,26.142828714762004,0.0 107.62719433759919,26.01390121454995,0.0 107.45984142591222,25.909320438227613,0.0 107.27468258012453,25.83226401976312,0.0 107.07734375807051,25.785073279439086,0.0 106.873821,25.76918208402059,0.0 106.6702982419295,25.785073279439086,0.0 106.47295941987548,25.83226401976312,0.0 106.2878005740878,25.909320438227613,0.0 106.12044766240082,26.01390121454995,0.0 105.97598561835149,26.142828714762004,0.0 105.85880384804692,26.292185542010294,0.0 105.77246286028098,26.45743356467708,0.0 105.7195860822763,26.63355180521317,0.0 105.7017801481756,26.815189,0.0 105.7195860822763,26.99682619478683,0.0 105.77246286028098,27.17294443532292,0.0 105.85880384804692,27.338192457989706,0.0 105.97598561835149,27.487549285237996,0.0 106.12044766240082,27.61647678545005,0.0 106.2878005740878,27.721057561772387,0.0 106.47295941987548,27.79811398023688,0.0 106.6702982419295,27.845304720560915,0.0								 106.873821,27.861195915979412,0.0								</coordinates>
							</LinearRing>
						</outerBoundaryIs>
					</Polygon>
				</Placemark>
				<Placemark>
					<name/>
					<description>area[count:1.0]</description>
					<TimeSpan>
						<begin>2007-10-15</begin>
						<end>2009-10-15</end>
					</TimeSpan>
					<styleUrl>KmlStyle [strokeColor=null, strokeWidth=null, fillColor=java.awt.Color[r=250,g=50,b=50]]</styleUrl>
					<Polygon>
						<tessellate>1</tessellate>
						<outerBoundaryIs>
							<LinearRing>
								<coordinates>115.056101,39.603917824559,0.0 115.21617714863171,39.593016554437014,0.0 115.3713894644897,39.560643973647416,0.0 115.51702189989781,39.50778370667618,0.0 115.64864948699977,39.43604188598663,0.0 115.76227278816823,39.34759835049732,0.0 115.85443941689338,39.2451404122795,0.0 115.92234893679995,39.131781203939696,0.0 115.96393795148946,39.010965087660786,0.0 115.97794279979563,38.886363,0.0 115.96393795148946,38.76176091233922,0.0 115.92234893679995,38.64094479606031,0.0 115.85443941689338,38.52758558772051,0.0 115.76227278816823,38.425127649502684,0.0 115.64864948699977,38.33668411401337,0.0 115.51702189989781,38.26494229332383,0.0 115.3713894644897,38.21208202635259,0.0 115.21617714863171,38.17970944556299,0.0 115.056101,38.16880817544101,0.0 114.89602485136828,38.17970944556299,0.0 114.7408125355103,38.21208202635259,0.0 114.59518010010218,38.26494229332383,0.0 114.46355251300022,38.33668411401337,0.0 114.34992921183176,38.425127649502684,0.0 114.25776258310661,38.52758558772051,0.0 114.18985306320005,38.64094479606031,0.0 114.14826404851054,38.76176091233922,0.0 114.13425920020437,38.886363,0.0 114.14826404851054,39.010965087660786,0.0 114.18985306320005,39.131781203939696,0.0 114.25776258310661,39.2451404122795,0.0 114.34992921183176,39.34759835049732,0.0 114.46355251300022,39.43604188598663,0.0 114.59518010010218,39.50778370667618,0.0 114.7408125355103,39.560643973647416,0.0 114.89602485136828,39.593016554437014,0.0								 115.056101,39.603917824559,0.0								</coordinates>
							</LinearRing>
						</outerBoundaryIs>
					</Polygon>
				</Placemark>
				<Placemark>
					<name/>
					<description>area[count:1.0]</description>
					<TimeSpan>
						<begin>2009-10-15</begin>
						<end>2011-10-16</end>
					</TimeSpan>
					<styleUrl>KmlStyle [strokeColor=null, strokeWidth=null, fillColor=java.awt.Color[r=250,g=50,b=50]]</styleUrl>
					<Polygon>
						<tessellate>1</tessellate>
						<outerBoundaryIs>
							<LinearRing>
								<coordinates>113.425549,24.494410824558994,0.0 113.56170790104822,24.48350955443701,0.0 113.69372968278782,24.45113697364741,0.0 113.81760293018688,24.398276706676175,0.0 113.92956381730608,24.32653488598663,0.0 114.02621046924524,24.238091350497317,0.0 114.10460632639075,24.135633412279496,0.0 114.16236937029346,24.02227420393969,0.0 114.1977445000939,23.90145808766078,0.0 114.20965686037377,23.776856,0.0 114.1977445000939,23.652253912339216,0.0 114.16236937029346,23.531437796060306,0.0 114.10460632639075,23.4180785877205,0.0 114.02621046924524,23.31562064950268,0.0 113.92956381730608,23.22717711401337,0.0 113.81760293018688,23.155435293323823,0.0 113.69372968278782,23.102575026352586,0.0 113.56170790104822,23.070202445562987,0.0 113.425549,23.059301175441004,0.0 113.28939009895178,23.070202445562987,0.0 113.15736831721219,23.102575026352586,0.0 113.03349506981313,23.155435293323823,0.0 112.92153418269393,23.22717711401337,0.0 112.82488753075476,23.31562064950268,0.0 112.74649167360926,23.4180785877205,0.0 112.68872862970655,23.531437796060306,0.0 112.6533534999061,23.652253912339216,0.0 112.64144113962624,23.776856,0.0 112.6533534999061,23.90145808766078,0.0 112.68872862970655,24.02227420393969,0.0 112.74649167360926,24.135633412279496,0.0 112.82488753075476,24.238091350497317,0.0 112.92153418269393,24.32653488598663,0.0 113.03349506981313,24.398276706676175,0.0 113.15736831721219,24.45113697364741,0.0 113.28939009895178,24.48350955443701,0.0								 113.425549,24.494410824558994,0.0								</coordinates>
							</LinearRing>
						</outerBoundaryIs>
					</Polygon>
				</Placemark>
				<Placemark>
					<name/>
					<description>area[count:1.0]</description>
					<TimeSpan>
						<begin>2009-10-15</begin>
						<end>2011-10-16</end>
					</TimeSpan>
					<styleUrl>KmlStyle [strokeColor=null, strokeWidth=null, fillColor=java.awt.Color[r=250,g=50,b=50]]</styleUrl>
					<Polygon>
						<tessellate>1</tessellate>
						<outerBoundaryIs>
							<LinearRing>
								<coordinates>111.708264,28.324456824558997,0.0 111.8488749600127,28.313555554437013,0.0 111.985213527158,28.281182973647415,0.0 112.11313712306381,28.228322706676177,0.0 112.22875885400103,28.15658088598663,0.0 112.32856561218252,28.06813735049732,0.0 112.40952481976561,27.9656794122795,0.0 112.46917657219522,27.852320203939694,0.0 112.50570838115901,27.731504087660785,0.0 112.51801024612763,27.606902,0.0 112.50570838115901,27.48229991233922,0.0 112.46917657219522,27.36148379606031,0.0 112.40952481976561,27.248124587720504,0.0 112.32856561218252,27.145666649502683,0.0 112.22875885400103,27.05722311401337,0.0 112.11313712306381,26.985481293323826,0.0 111.985213527158,26.93262102635259,0.0 111.8488749600127,26.90024844556299,0.0 111.708264,26.889347175441006,0.0 111.5676530399873,26.90024844556299,0.0 111.431314472842,26.93262102635259,0.0 111.30339087693619,26.985481293323826,0.0 111.18776914599897,27.05722311401337,0.0 111.08796238781748,27.145666649502683,0.0 111.00700318023439,27.248124587720504,0.0 110.94735142780478,27.36148379606031,0.0 110.91081961884099,27.48229991233922,0.0 110.89851775387237,27.606902,0.0 110.91081961884099,27.731504087660785,0.0 110.94735142780478,27.852320203939694,0.0 111.00700318023439,27.9656794122795,0.0 111.08796238781748,28.06813735049732,0.0 111.18776914599897,28.15658088598663,0.0 111.30339087693619,28.228322706676177,0.0 111.431314472842,28.281182973647415,0.0 111.5676530399873,28.313555554437013,0.0								 111.708264,28.324456824558997,0.0								</coordinates>
							</LinearRing>
						</outerBoundaryIs>
					</Polygon>
				</Placemark>
				<Placemark>
					<name/>
					<description>area[count:2.0]</description>
					<TimeSpan>
						<begin>2009-10-15</begin>
						<end>2011-10-16</end>
					</TimeSpan>
					<styleUrl>KmlStyle [strokeColor=null, strokeWidth=null, fillColor=java.awt.Color[r=250,g=50,b=50]]</styleUrl>
					<Polygon>
						<tessellate>1</tessellate>
						<outerBoundaryIs>
							<LinearRing>
								<coordinates>107.87484,31.10465591597941,0.0 108.08470070131558,31.088764720560913,0.0 108.28818489141634,31.04157398023688,0.0 108.47910980615401,30.964517561772386,0.0 108.65167428860697,30.85993678545005,0.0 108.80063505429771,30.731009285237995,0.0 108.92146600573854,30.581652457989705,0.0 109.0104957556133,30.416404435322917,0.0 109.0650191800233,30.24028619478683,0.0 109.08337961230801,30.058649,0.0 109.0650191800233,29.87701180521317,0.0 109.0104957556133,29.70089356467708,0.0 108.92146600573854,29.535645542010293,0.0 108.80063505429771,29.386288714762003,0.0 108.65167428860697,29.25736121454995,0.0 108.47910980615401,29.152780438227612,0.0 108.28818489141634,29.07572401976312,0.0 108.08470070131558,29.028533279439085,0.0 107.87484,29.012642084020587,0.0 107.66497929868443,29.028533279439085,0.0 107.46149510858368,29.07572401976312,0.0 107.270570193846,29.152780438227612,0.0 107.09800571139304,29.25736121454995,0.0 106.9490449457023,29.386288714762003,0.0 106.82821399426147,29.535645542010293,0.0 106.7391842443867,29.700893564677077,0.0 106.68466081997671,29.87701180521317,0.0 106.666300387692,30.058649,0.0 106.68466081997671,30.24028619478683,0.0 106.7391842443867,30.416404435322917,0.0 106.82821399426147,30.581652457989705,0.0 106.9490449457023,30.731009285237995,0.0 107.09800571139304,30.85993678545005,0.0 107.270570193846,30.964517561772386,0.0 107.46149510858368,31.04157398023688,0.0 107.66497929868443,31.088764720560913,0.0								 107.87484,31.10465591597941,0.0								</coordinates>
							</LinearRing>
						</outerBoundaryIs>
					</Polygon>
				</Placemark>
				<Placemark>
					<name/>
					<description>area[count:1.0]</description>
					<TimeSpan>
						<begin>2009-10-15</begin>
						<end>2011-10-16</end>
					</TimeSpan>
					<styleUrl>KmlStyle [strokeColor=null, strokeWidth=null, fillColor=java.awt.Color[r=250,g=50,b=50]]</styleUrl>
					<Polygon>
						<tessellate>1</tessellate>
						<outerBoundaryIs>
							<LinearRing>
								<coordinates>106.873821,27.532743824558995,0.0 107.01343646021358,27.52184255443701,0.0 107.14880977531739,27.489469973647413,0.0 107.27582769563422,27.436609706676176,0.0 107.39063084592941,27.36486788598663,0.0 107.48973099057443,27.27642435049732,0.0 107.57011702182135,27.173966412279498,0.0 107.629346450788,27.060607203939693,0.0 107.66561962124679,26.939791087660783,0.0 107.67783439126843,26.815189,0.0 107.66561962124679,26.690586912339217,0.0 107.629346450788,26.569770796060308,0.0 107.57011702182135,26.456411587720503,0.0 107.48973099057443,26.35395364950268,0.0 107.39063084592941,26.26551011401337,0.0 107.27582769563422,26.193768293323824,0.0 107.14880977531739,26.140908026352587,0.0 107.01343646021358,26.10853544556299,0.0 106.873821,26.097634175441005,0.0 106.73420553978643,26.10853544556299,0.0 106.59883222468262,26.140908026352587,0.0 106.4718143043658,26.193768293323824,0.0 106.3570111540706,26.26551011401337,0.0 106.25791100942558,26.35395364950268,0.0 106.17752497817867,26.456411587720503,0.0 106.11829554921201,26.569770796060308,0.0 106.08202237875322,26.690586912339217,0.0 106.06980760873158,26.815189,0.0 106.08202237875322,26.939791087660783,0.0 106.11829554921201,27.060607203939693,0.0 106.17752497817867,27.173966412279498,0.0 106.25791100942558,27.27642435049732,0.0 106.3570111540706,27.36486788598663,0.0 106.4718143043658,27.436609706676176,0.0 106.59883222468262,27.489469973647413,0.0 106.73420553978643,27.52184255443701,0.0								 106.873821,27.532743824558995,0.0								</coordinates>
							</LinearRing>
						</outerBoundaryIs>
					</Polygon>
				</Placemark>
				<Placemark>
					<name/>
					<description>area[count:1.0]</description>
					<TimeSpan>
						<begin>2011-10-16</begin>
						<end>2013-10-16</end>
					</TimeSpan>
					<styleUrl>KmlStyle [strokeColor=null, strokeWidth=null, fillColor=java.awt.Color[r=250,g=50,b=50]]</styleUrl>
					<Polygon>
						<tessellate>1</tessellate>
						<outerBoundaryIs>
							<LinearRing>
								<coordinates>113.425549,24.494410824558994,0.0 113.56170790104822,24.48350955443701,0.0 113.69372968278782,24.45113697364741,0.0 113.81760293018688,24.398276706676175,0.0 113.92956381730608,24.32653488598663,0.0 114.02621046924524,24.238091350497317,0.0 114.10460632639075,24.135633412279496,0.0 114.16236937029346,24.02227420393969,0.0 114.1977445000939,23.90145808766078,0.0 114.20965686037377,23.776856,0.0 114.1977445000939,23.652253912339216,0.0 114.16236937029346,23.531437796060306,0.0 114.10460632639075,23.4180785877205,0.0 114.02621046924524,23.31562064950268,0.0 113.92956381730608,23.22717711401337,0.0 113.81760293018688,23.155435293323823,0.0 113.69372968278782,23.102575026352586,0.0 113.56170790104822,23.070202445562987,0.0 113.425549,23.059301175441004,0.0 113.28939009895178,23.070202445562987,0.0 113.15736831721219,23.102575026352586,0.0 113.03349506981313,23.155435293323823,0.0 112.92153418269393,23.22717711401337,0.0 112.82488753075476,23.31562064950268,0.0 112.74649167360926,23.4180785877205,0.0 112.68872862970655,23.531437796060306,0.0 112.6533534999061,23.652253912339216,0.0 112.64144113962624,23.776856,0.0 112.6533534999061,23.90145808766078,0.0 112.68872862970655,24.02227420393969,0.0 112.74649167360926,24.135633412279496,0.0 112.82488753075476,24.238091350497317,0.0 112.92153418269393,24.32653488598663,0.0 113.03349506981313,24.398276706676175,0.0 113.15736831721219,24.45113697364741,0.0 113.28939009895178,24.48350955443701,0.0								 113.425549,24.494410824558994,0.0								</coordinates>
							</LinearRing>
						</outerBoundaryIs>
					</Polygon>
				</Placemark>
				<Placemark>
					<name/>
					<description>area[count:1.0]</description>
					<TimeSpan>
						<begin>2011-10-16</begin>
						<end>2013-10-16</end>
					</TimeSpan>
					<styleUrl>KmlStyle [strokeColor=null, strokeWidth=null, fillColor=java.awt.Color[r=250,g=50,b=50]]</styleUrl>
					<Polygon>
						<tessellate>1</tessellate>
						<outerBoundaryIs>
							<LinearRing>
								<coordinates>111.708264,28.324456824558997,0.0 111.8488749600127,28.313555554437013,0.0 111.985213527158,28.281182973647415,0.0 112.11313712306381,28.228322706676177,0.0 112.22875885400103,28.15658088598663,0.0 112.32856561218252,28.06813735049732,0.0 112.40952481976561,27.9656794122795,0.0 112.46917657219522,27.852320203939694,0.0 112.50570838115901,27.731504087660785,0.0 112.51801024612763,27.606902,0.0 112.50570838115901,27.48229991233922,0.0 112.46917657219522,27.36148379606031,0.0 112.40952481976561,27.248124587720504,0.0 112.32856561218252,27.145666649502683,0.0 112.22875885400103,27.05722311401337,0.0 112.11313712306381,26.985481293323826,0.0 111.985213527158,26.93262102635259,0.0 111.8488749600127,26.90024844556299,0.0 111.708264,26.889347175441006,0.0 111.5676530399873,26.90024844556299,0.0 111.431314472842,26.93262102635259,0.0 111.30339087693619,26.985481293323826,0.0 111.18776914599897,27.05722311401337,0.0 111.08796238781748,27.145666649502683,0.0 111.00700318023439,27.248124587720504,0.0 110.94735142780478,27.36148379606031,0.0 110.91081961884099,27.48229991233922,0.0 110.89851775387237,27.606902,0.0 110.91081961884099,27.731504087660785,0.0 110.94735142780478,27.852320203939694,0.0 111.00700318023439,27.9656794122795,0.0 111.08796238781748,28.06813735049732,0.0 111.18776914599897,28.15658088598663,0.0 111.30339087693619,28.228322706676177,0.0 111.431314472842,28.281182973647415,0.0 111.5676530399873,28.313555554437013,0.0								 111.708264,28.324456824558997,0.0								</coordinates>
							</LinearRing>
						</outerBoundaryIs>
					</Polygon>
				</Placemark>
				<Placemark>
					<name/>
					<description>area[count:3.0]</description>
					<TimeSpan>
						<begin>2011-10-16</begin>
						<end>2013-10-16</end>
					</TimeSpan>
					<styleUrl>KmlStyle [strokeColor=null, strokeWidth=null, fillColor=java.awt.Color[r=250,g=50,b=50]]</styleUrl>
					<Polygon>
						<tessellate>1</tessellate>
						<outerBoundaryIs>
							<LinearRing>
								<coordinates>107.87484,31.35223935645201,0.0 108.13437344597718,31.332586812255762,0.0 108.3860210995286,31.274226312277765,0.0 108.62213677404095,31.178931110778006,0.0 108.8355462142245,31.04959670423236,0.0 109.01976508222963,30.890152853137344,0.0 109.16919598097125,30.705444178226003,0.0 109.2792985282068,30.501082959118417,0.0 109.34672731375309,30.283278608045407,0.0 109.36943354808191,30.058649,0.0 109.34672731375309,29.83401939195459,0.0 109.27929852820681,29.61621504088158,0.0 109.16919598097125,29.411853821773995,0.0 109.01976508222963,29.227145146862654,0.0 108.8355462142245,29.067701295767638,0.0 108.62213677404095,28.938366889221992,0.0 108.3860210995286,28.843071687722233,0.0 108.13437344597718,28.784711187744236,0.0 107.87484,28.765058643547988,0.0 107.61530655402284,28.784711187744236,0.0 107.3636589004714,28.843071687722233,0.0 107.12754322595906,28.938366889221992,0.0 106.91413378577552,29.067701295767638,0.0 106.72991491777039,29.227145146862654,0.0 106.58048401902876,29.411853821773995,0.0 106.47038147179322,29.616215040881578,0.0 106.40295268624692,29.83401939195459,0.0 106.3802464519181,30.058649,0.0 106.40295268624692,30.283278608045404,0.0 106.47038147179322,30.501082959118417,0.0 106.58048401902876,30.705444178226003,0.0 106.72991491777039,30.890152853137344,0.0 106.91413378577552,31.049596704232357,0.0 107.12754322595906,31.178931110778006,0.0 107.3636589004714,31.274226312277765,0.0 107.61530655402284,31.332586812255762,0.0								 107.87484,31.35223935645201,0.0								</coordinates>
							</LinearRing>
						</outerBoundaryIs>
					</Polygon>
				</Placemark>
				<Placemark>
					<name/>
					<description>area[count:1.0]</description>
					<TimeSpan>
						<begin>2011-10-16</begin>
						<end>2013-10-16</end>
					</TimeSpan>
					<styleUrl>KmlStyle [strokeColor=null, strokeWidth=null, fillColor=java.awt.Color[r=250,g=50,b=50]]</styleUrl>
					<Polygon>
						<tessellate>1</tessellate>
						<outerBoundaryIs>
							<LinearRing>
								<coordinates>106.873821,27.532743824558995,0.0 107.01343646021358,27.52184255443701,0.0 107.14880977531739,27.489469973647413,0.0 107.27582769563422,27.436609706676176,0.0 107.39063084592941,27.36486788598663,0.0 107.48973099057443,27.27642435049732,0.0 107.57011702182135,27.173966412279498,0.0 107.629346450788,27.060607203939693,0.0 107.66561962124679,26.939791087660783,0.0 107.67783439126843,26.815189,0.0 107.66561962124679,26.690586912339217,0.0 107.629346450788,26.569770796060308,0.0 107.57011702182135,26.456411587720503,0.0 107.48973099057443,26.35395364950268,0.0 107.39063084592941,26.26551011401337,0.0 107.27582769563422,26.193768293323824,0.0 107.14880977531739,26.140908026352587,0.0 107.01343646021358,26.10853544556299,0.0 106.873821,26.097634175441005,0.0 106.73420553978643,26.10853544556299,0.0 106.59883222468262,26.140908026352587,0.0 106.4718143043658,26.193768293323824,0.0 106.3570111540706,26.26551011401337,0.0 106.25791100942558,26.35395364950268,0.0 106.17752497817867,26.456411587720503,0.0 106.11829554921201,26.569770796060308,0.0 106.08202237875322,26.690586912339217,0.0 106.06980760873158,26.815189,0.0 106.08202237875322,26.939791087660783,0.0 106.11829554921201,27.060607203939693,0.0 106.17752497817867,27.173966412279498,0.0 106.25791100942558,27.27642435049732,0.0 106.3570111540706,27.36486788598663,0.0 106.4718143043658,27.436609706676176,0.0 106.59883222468262,27.489469973647413,0.0 106.73420553978643,27.52184255443701,0.0								 106.873821,27.532743824558995,0.0								</coordinates>
							</LinearRing>
						</outerBoundaryIs>
					</Polygon>
				</Placemark>
				<Placemark>
					<name/>
					<description>area[count:1.0]</description>
					<TimeSpan>
						<begin>2013-10-16</begin>
						<end>2015-10-16</end>
					</TimeSpan>
					<styleUrl>KmlStyle [strokeColor=null, strokeWidth=null, fillColor=java.awt.Color[r=250,g=50,b=50]]</styleUrl>
					<Polygon>
						<tessellate>1</tessellate>
						<outerBoundaryIs>
							<LinearRing>
								<coordinates>108.787211,24.545427824558995,0.0 108.92342338980755,24.53452655443701,0.0 109.05549703507761,24.502153973647413,0.0 109.17941894493111,24.449293706676176,0.0 109.29142381484468,24.37755188598663,0.0 109.38810843352319,24.28910835049732,0.0 109.46653508775286,24.186650412279498,0.0 109.52432082333074,24.073291203939693,0.0 109.55970984992229,23.952475087660783,0.0 109.57162688986223,23.827873,0.0 109.55970984992229,23.703270912339217,0.0 109.52432082333074,23.582454796060308,0.0 109.46653508775286,23.469095587720503,0.0 109.38810843352319,23.36663764950268,0.0 109.29142381484468,23.27819411401337,0.0 109.17941894493111,23.206452293323824,0.0 109.05549703507761,23.153592026352587,0.0 108.92342338980755,23.12121944556299,0.0 108.787211,23.110318175441005,0.0 108.65099861019245,23.12121944556299,0.0 108.51892496492239,23.153592026352587,0.0 108.39500305506888,23.206452293323824,0.0 108.28299818515532,23.27819411401337,0.0 108.18631356647681,23.36663764950268,0.0 108.10788691224714,23.469095587720503,0.0 108.05010117666926,23.582454796060308,0.0 108.01471215007771,23.703270912339217,0.0 108.00279511013777,23.827873,0.0 108.01471215007771,23.952475087660783,0.0 108.05010117666926,24.073291203939693,0.0 108.10788691224714,24.186650412279498,0.0 108.18631356647681,24.28910835049732,0.0 108.28299818515532,24.37755188598663,0.0 108.39500305506888,24.449293706676176,0.0 108.51892496492239,24.502153973647413,0.0 108.65099861019245,24.53452655443701,0.0								 108.787211,24.545427824558995,0.0								</coordinates>
							</LinearRing>
						</outerBoundaryIs>
					</Polygon>
				</Placemark>
				<Placemark>
					<name/>
					<description>area[count:4.0]</description>
					<TimeSpan>
						<begin>2013-10-16</begin>
						<end>2015-10-16</end>
					</TimeSpan>
					<styleUrl>KmlStyle [strokeColor=null, strokeWidth=null, fillColor=java.awt.Color[r=250,g=50,b=50]]</styleUrl>
					<Polygon>
						<tessellate>1</tessellate>
						<outerBoundaryIs>
							<LinearRing>
								<coordinates>111.708264,29.107775596387956,0.0 112.00237292383802,29.084973954014174,0.0 112.28754549685151,29.01726184325817,0.0 112.55511689471376,28.906696662341282,0.0 112.79695709589836,28.75663787833699,0.0 113.00571790826939,28.571644951463856,0.0 113.17505624018101,28.35733879819398,0.0 113.29982683210741,28.120231002550323,0.0 113.37623859274989,27.86752596492118,0.0 113.40196978942751,27.606902,0.0 113.37623859274989,27.34627803507882,0.0 113.29982683210741,27.09357299744968,0.0 113.17505624018101,26.856465201806024,0.0 113.00571790826939,26.642159048536147,0.0 112.79695709589836,26.457166121663015,0.0 112.55511689471376,26.30710733765872,0.0 112.28754549685151,26.196542156741835,0.0 112.00237292383802,26.12883004598583,0.0 111.708264,26.106028403612047,0.0 111.41415507616198,26.12883004598583,0.0 111.12898250314849,26.196542156741835,0.0 110.86141110528624,26.30710733765872,0.0 110.61957090410164,26.457166121663015,0.0 110.41081009173061,26.642159048536147,0.0 110.24147175981899,26.856465201806024,0.0 110.11670116789259,27.09357299744968,0.0 110.04028940725011,27.34627803507882,0.0 110.01455821057249,27.606902,0.0 110.04028940725011,27.86752596492118,0.0 110.11670116789259,28.120231002550323,0.0 110.24147175981899,28.35733879819398,0.0 110.41081009173061,28.571644951463853,0.0 110.61957090410164,28.75663787833699,0.0 110.86141110528624,28.906696662341282,0.0 111.12898250314848,29.01726184325817,0.0 111.41415507616198,29.084973954014174,0.0								 111.708264,29.107775596387956,0.0								</coordinates>
							</LinearRing>
						</outerBoundaryIs>
					</Polygon>
				</Placemark>
				<Placemark>
					<name/>
					<description>area[count:5.0]</description>
					<TimeSpan>
						<begin>2013-10-16</begin>
						<end>2015-10-16</end>
					</TimeSpan>
					<styleUrl>KmlStyle [strokeColor=null, strokeWidth=null, fillColor=java.awt.Color[r=250,g=50,b=50]]</styleUrl>
					<Polygon>
						<tessellate>1</tessellate>
						<outerBoundaryIs>
							<LinearRing>
								<coordinates>107.87484,31.74146422882442,0.0 108.21246375631615,31.7158984842333,0.0 108.5398289856425,31.639978052672458,0.0 108.84698886114076,31.51600973803727,0.0 109.12461048542431,31.34776025483694,0.0 109.36425846592263,31.140341778480156,0.0 109.558651220016,30.90005661441221,0.0 109.70188222223878,30.634205705753146,0.0 109.78959947106681,30.35086679783552,0.0 109.81913772228151,30.058649,0.0 109.78959947106681,29.76643120216448,0.0 109.70188222223878,29.483092294246852,0.0 109.558651220016,29.21724138558779,0.0 109.36425846592263,28.976956221519842,0.0 109.12461048542431,28.76953774516306,0.0 108.84698886114076,28.60128826196273,0.0 108.5398289856425,28.47731994732754,0.0 108.21246375631615,28.4013995157667,0.0 107.87484,28.37583377117558,0.0 107.53721624368386,28.4013995157667,0.0 107.20985101435751,28.47731994732754,0.0 106.90269113885925,28.60128826196273,0.0 106.6250695145757,28.76953774516306,0.0 106.38542153407738,28.976956221519842,0.0 106.19102877998401,29.217241385587787,0.0 106.04779777776123,29.483092294246852,0.0 105.9600805289332,29.76643120216448,0.0 105.9305422777185,30.058649,0.0 105.9600805289332,30.35086679783552,0.0 106.04779777776123,30.634205705753146,0.0 106.19102877998401,30.90005661441221,0.0 106.38542153407738,31.140341778480156,0.0 106.6250695145757,31.34776025483694,0.0 106.90269113885925,31.51600973803727,0.0 107.20985101435751,31.639978052672458,0.0 107.53721624368386,31.7158984842333,0.0								 107.87484,31.74146422882442,0.0								</coordinates>
							</LinearRing>
						</outerBoundaryIs>
					</Polygon>
				</Placemark>
			</Folder>
		</Folder>
		<Folder>
			<name>C:\Temp\Software\BEAST.v1.8.4\BEAST v1.8.4\Analysis\ForMatthew\013_SPREAD3\036_H5_ skygrid_relaxed_GTR.tre</name>
			<description>Tree layer</description>
			<Folder>
				<name>points</name>
				<Placemark>
					<name/>
					<description/>
					<styleUrl>KmlStyle [strokeColor=null, strokeWidth=null, fillColor=java.awt.Color[r=50,g=250,b=50]]</styleUrl>
					<Polygon>
						<tessellate>1</tessellate>
						<outerBoundaryIs>
							<LinearRing>
								<coordinates>111.708264,27.767352136529688,0.0 111.739705566497,27.764914538426304,0.0 111.77019179690618,27.757675809301038,0.0 111.79879638254333,27.74585589427539,0.0 111.82465018754851,27.72981393548625,0.0 111.84696765713929,27.710037359733796,0.0 111.86507068629531,27.687127068264843,0.0 111.87840922363627,27.66177917869251,0.0 111.88657798445468,27.63476387381479,0.0 111.88932876508666,27.606902,0.0 111.88657798445468,27.579040126185213,0.0 111.87840922363627,27.552024821307494,0.0 111.86507068629531,27.52667693173516,0.0 111.84696765713929,27.503766640266207,0.0 111.82465018754851,27.483990064513755,0.0 111.79879638254333,27.467948105724613,0.0 111.77019179690618,27.456128190698966,0.0 111.739705566497,27.4488894615737,0.0 111.708264,27.446451863470315,0.0 111.676822433503,27.4488894615737,0.0 111.64633620309382,27.456128190698966,0.0 111.61773161745667,27.467948105724613,0.0 111.59187781245149,27.483990064513755,0.0 111.56956034286071,27.503766640266207,0.0 111.55145731370469,27.52667693173516,0.0 111.53811877636373,27.552024821307494,0.0 111.52995001554532,27.579040126185213,0.0 111.52719923491334,27.606902,0.0 111.52995001554532,27.63476387381479,0.0 111.53811877636373,27.66177917869251,0.0 111.55145731370469,27.687127068264843,0.0 111.56956034286071,27.710037359733796,0.0 111.59187781245149,27.72981393548625,0.0 111.61773161745667,27.74585589427539,0.0 111.64633620309382,27.757675809301038,0.0 111.676822433503,27.764914538426304,0.0								 111.708264,27.767352136529688,0.0								</coordinates>
							</LinearRing>
						</outerBoundaryIs>
					</Polygon>
				</Placemark>
				<Placemark>
					<name/>
					<description/>
					<styleUrl>KmlStyle [strokeColor=null, strokeWidth=null, fillColor=java.awt.Color[r=50,g=250,b=50]]</styleUrl>
					<Polygon>
						<tessellate>1</tessellate>
						<outerBoundaryIs>
							<LinearRing>
								<coordinates>112.269085,31.136444136529686,0.0 112.30158141435463,31.134006538426302,0.0 112.33309044160308,31.126767809301036,0.0 112.36265469589674,31.11494789427539,0.0 112.38937588232912,31.098905935486247,0.0 112.41244209117205,31.079129359733795,0.0 112.43115246734192,31.05621906826484,0.0 112.44493850552668,31.030871178692507,0.0 112.45338132393219,31.00385587381479,0.0 112.45622439179347,30.975994,0.0 112.45338132393219,30.94813212618521,0.0 112.44493850552668,30.921116821307493,0.0 112.43115246734192,30.89576893173516,0.0 112.41244209117205,30.872858640266205,0.0 112.38937588232912,30.853082064513753,0.0 112.36265469589674,30.83704010572461,0.0 112.33309044160308,30.825220190698964,0.0 112.30158141435464,30.817981461573698,0.0 112.269085,30.815543863470314,0.0 112.23658858564536,30.817981461573698,0.0 112.20507955839693,30.825220190698964,0.0 112.17551530410327,30.83704010572461,0.0 112.14879411767089,30.853082064513753,0.0 112.12572790882795,30.872858640266205,0.0 112.10701753265809,30.89576893173516,0.0 112.09323149447333,30.921116821307493,0.0 112.08478867606782,30.94813212618521,0.0 112.08194560820654,30.975994,0.0 112.08478867606782,31.00385587381479,0.0 112.09323149447333,31.030871178692507,0.0 112.10701753265809,31.05621906826484,0.0 112.12572790882795,31.079129359733795,0.0 112.14879411767089,31.098905935486247,0.0 112.17551530410327,31.11494789427539,0.0 112.20507955839693,31.126767809301036,0.0 112.23658858564538,31.134006538426302,0.0								 112.269085,31.136444136529686,0.0								</coordinates>
							</LinearRing>
						</outerBoundaryIs>
					</Polygon>
				</Placemark>
				<Placemark>
					<name/>
					<description/>
					<styleUrl>KmlStyle [strokeColor=null, strokeWidth=null, fillColor=java.awt.Color[r=50,g=250,b=50]]</styleUrl>
					<Polygon>
						<tessellate>1</tessellate>
						<outerBoundaryIs>
							<LinearRing>
								<coordinates>113.425549,23.937306136529685,0.0 113.45599505584855,23.9348685384263,0.0 113.48551602369659,23.927629809301035,0.0 113.51321492387439,23.915809894275387,0.0 113.53825013931636,23.899767935486246,0.0 113.55986098766972,23.879991359733793,0.0 113.5773908342429,23.85708106826484,0.0 113.59030704351828,23.831733178692506,0.0 113.59821716301295,23.804717873814788,0.0 113.60088084774877,23.776856,0.0 113.59821716301295,23.74899412618521,0.0 113.59030704351828,23.72197882130749,0.0 113.5773908342429,23.696630931735157,0.0 113.55986098766972,23.673720640266204,0.0 113.53825013931636,23.65394406451375,0.0 113.51321492387439,23.63790210572461,0.0 113.48551602369659,23.626082190698963,0.0 113.45599505584855,23.618843461573697,0.0 113.425549,23.616405863470312,0.0 113.39510294415146,23.618843461573697,0.0 113.36558197630342,23.626082190698963,0.0 113.33788307612562,23.63790210572461,0.0 113.31284786068365,23.65394406451375,0.0 113.29123701233028,23.673720640266204,0.0 113.2737071657571,23.696630931735157,0.0 113.26079095648173,23.72197882130749,0.0 113.25288083698706,23.74899412618521,0.0 113.25021715225124,23.776856,0.0 113.25288083698706,23.804717873814788,0.0 113.26079095648173,23.831733178692506,0.0 113.2737071657571,23.85708106826484,0.0 113.29123701233028,23.879991359733793,0.0 113.31284786068365,23.899767935486246,0.0 113.33788307612562,23.915809894275387,0.0 113.36558197630342,23.927629809301035,0.0 113.39510294415146,23.9348685384263,0.0								 113.425549,23.937306136529685,0.0								</coordinates>
							</LinearRing>
						</outerBoundaryIs>
					</Polygon>
				</Placemark>
				<Placemark>
					<name/>
					<description/>
					<styleUrl>KmlStyle [strokeColor=null, strokeWidth=null, fillColor=java.awt.Color[r=50,g=250,b=50]]</styleUrl>
					<Polygon>
						<tessellate>1</tessellate>
						<outerBoundaryIs>
							<LinearRing>
								<coordinates>120.536068,32.442999136529686,0.0 120.56902407391293,32.4405615384263,0.0 120.6009787941966,32.43332280930104,0.0 120.63096123284505,32.42150289427539,0.0 120.6580603886318,32.405460935486246,0.0 120.6814528674211,32.3856843597338,0.0 120.7004279005821,32.36277406826485,0.0 120.71440894133403,32.33742617869251,0.0 120.7229711828284,32.310410873814796,0.0 120.7258544656901,32.282549,0.0 120.7229711828284,32.25468712618521,0.0 120.71440894133403,32.227671821307496,0.0 120.7004279005821,32.20232393173516,0.0 120.6814528674211,32.179413640266205,0.0 120.6580603886318,32.15963706451376,0.0 120.63096123284505,32.143595105724614,0.0 120.6009787941966,32.13177519069897,0.0 120.56902407391293,32.124536461573705,0.0 120.536068,32.12209886347032,0.0 120.50311192608707,32.124536461573705,0.0 120.4711572058034,32.13177519069897,0.0 120.44117476715495,32.143595105724614,0.0 120.4140756113682,32.15963706451376,0.0 120.3906831325789,32.179413640266205,0.0 120.3717080994179,32.20232393173516,0.0 120.35772705866597,32.227671821307496,0.0 120.3491648171716,32.25468712618521,0.0 120.3462815343099,32.282549,0.0 120.3491648171716,32.310410873814796,0.0 120.35772705866597,32.33742617869251,0.0 120.3717080994179,32.36277406826485,0.0 120.3906831325789,32.3856843597338,0.0 120.4140756113682,32.405460935486246,0.0 120.44117476715495,32.42150289427539,0.0 120.4711572058034,32.43332280930104,0.0 120.50311192608707,32.4405615384263,0.0								 120.536068,32.442999136529686,0.0								</coordinates>
							</LinearRing>
						</outerBoundaryIs>
					</Polygon>
				</Placemark>
				<Placemark>
					<name/>
					<description/>
					<styleUrl>KmlStyle [strokeColor=null, strokeWidth=null, fillColor=java.awt.Color[r=50,g=250,b=50]]</styleUrl>
					<Polygon>
						<tessellate>1</tessellate>
						<outerBoundaryIs>
							<LinearRing>
								<coordinates>113.425549,23.937306136529685,0.0 113.45599505584855,23.9348685384263,0.0 113.48551602369659,23.927629809301035,0.0 113.51321492387439,23.915809894275387,0.0 113.53825013931636,23.899767935486246,0.0 113.55986098766972,23.879991359733793,0.0 113.5773908342429,23.85708106826484,0.0 113.59030704351828,23.831733178692506,0.0 113.59821716301295,23.804717873814788,0.0 113.60088084774877,23.776856,0.0 113.59821716301295,23.74899412618521,0.0 113.59030704351828,23.72197882130749,0.0 113.5773908342429,23.696630931735157,0.0 113.55986098766972,23.673720640266204,0.0 113.53825013931636,23.65394406451375,0.0 113.51321492387439,23.63790210572461,0.0 113.48551602369659,23.626082190698963,0.0 113.45599505584855,23.618843461573697,0.0 113.425549,23.616405863470312,0.0 113.39510294415146,23.618843461573697,0.0 113.36558197630342,23.626082190698963,0.0 113.33788307612562,23.63790210572461,0.0 113.31284786068365,23.65394406451375,0.0 113.29123701233028,23.673720640266204,0.0 113.2737071657571,23.696630931735157,0.0 113.26079095648173,23.72197882130749,0.0 113.25288083698706,23.74899412618521,0.0 113.25021715225124,23.776856,0.0 113.25288083698706,23.804717873814788,0.0 113.26079095648173,23.831733178692506,0.0 113.2737071657571,23.85708106826484,0.0 113.29123701233028,23.879991359733793,0.0 113.31284786068365,23.899767935486246,0.0 113.33788307612562,23.915809894275387,0.0 113.36558197630342,23.927629809301035,0.0 113.39510294415146,23.9348685384263,0.0								 113.425549,23.937306136529685,0.0								</coordinates>
							</LinearRing>
						</outerBoundaryIs>
					</Polygon>
				</Placemark>
				<Placemark>
					<name/>
					<description/>
					<styleUrl>KmlStyle [strokeColor=null, strokeWidth=null, fillColor=java.awt.Color[r=50,g=250,b=50]]</styleUrl>
					<Polygon>
						<tessellate>1</tessellate>
						<outerBoundaryIs>
							<LinearRing>
								<coordinates>118.148974,36.51164413652968,0.0 118.18356787707606,36.5092065384263,0.0 118.21711063670251,36.501967809301036,0.0 118.24858309910157,36.49014789427539,0.0 118.27702898942906,36.47410593548624,0.0 118.3015839937017,36.4543293597338,0.0 118.3215020205401,36.431419068264844,0.0 118.33617787077776,36.40607117869251,0.0 118.34516562613157,36.37905587381479,0.0 118.34819219820315,36.351194,0.0 118.34516562613157,36.32333212618521,0.0 118.33617787077776,36.29631682130749,0.0 118.3215020205401,36.270968931735155,0.0 118.3015839937017,36.2480586402662,0.0 118.27702898942906,36.228282064513756,0.0 118.24858309910157,36.21224010572461,0.0 118.21711063670251,36.20042019069896,0.0 118.18356787707606,36.1931814615737,0.0 118.148974,36.19074386347032,0.0 118.11438012292393,36.1931814615737,0.0 118.08083736329748,36.20042019069896,0.0 118.04936490089842,36.21224010572461,0.0 118.02091901057094,36.228282064513756,0.0 117.9963640062983,36.2480586402662,0.0 117.9764459794599,36.270968931735155,0.0 117.96177012922223,36.29631682130749,0.0 117.95278237386842,36.32333212618521,0.0 117.94975580179684,36.351194,0.0 117.9527823738684,36.37905587381479,0.0 117.96177012922223,36.40607117869251,0.0 117.9764459794599,36.431419068264844,0.0 117.9963640062983,36.4543293597338,0.0 118.02091901057094,36.47410593548624,0.0 118.04936490089842,36.49014789427539,0.0 118.08083736329748,36.501967809301036,0.0 118.11438012292393,36.5092065384263,0.0								 118.148974,36.51164413652968,0.0								</coordinates>
							</LinearRing>
						</outerBoundaryIs>
					</Polygon>
				</Placemark>
				<Placemark>
					<name/>
					<description/>
					<styleUrl>KmlStyle [strokeColor=null, strokeWidth=null, fillColor=java.awt.Color[r=50,g=250,b=50]]</styleUrl>
					<Polygon>
						<tessellate>1</tessellate>
						<outerBoundaryIs>
							<LinearRing>
								<coordinates>113.613553,34.043042136529685,0.0 113.647114175409,34.0406045384263,0.0 113.67965561148598,34.03336580930104,0.0 113.7101885531625,34.02154589427539,0.0 113.73778527245612,34.005503935486246,0.0 113.76160725701573,33.9857273597338,0.0 113.78093068789498,33.96281706826485,0.0 113.79516843242473,33.93746917869251,0.0 113.80388788394211,33.910453873814795,0.0 113.806824106325,33.882592,0.0 113.80388788394211,33.85473012618521,0.0 113.79516843242473,33.827714821307495,0.0 113.78093068789498,33.80236693173516,0.0 113.76160725701573,33.779456640266204,0.0 113.73778527245612,33.75968006451376,0.0 113.7101885531625,33.743638105724614,0.0 113.67965561148598,33.73181819069897,0.0 113.647114175409,33.724579461573704,0.0 113.613553,33.72214186347032,0.0 113.57999182459099,33.724579461573704,0.0 113.54745038851401,33.73181819069897,0.0 113.5169174468375,33.743638105724614,0.0 113.48932072754387,33.75968006451376,0.0 113.46549874298427,33.779456640266204,0.0 113.44617531210501,33.80236693173516,0.0 113.43193756757526,33.827714821307495,0.0 113.42321811605788,33.85473012618521,0.0 113.420281893675,33.882592,0.0 113.42321811605788,33.910453873814795,0.0 113.43193756757526,33.93746917869251,0.0 113.44617531210501,33.96281706826485,0.0 113.46549874298427,33.9857273597338,0.0 113.48932072754387,34.005503935486246,0.0 113.5169174468375,34.02154589427539,0.0 113.54745038851401,34.03336580930104,0.0 113.57999182459099,34.0406045384263,0.0								 113.613553,34.043042136529685,0.0								</coordinates>
							</LinearRing>
						</outerBoundaryIs>
					</Polygon>
				</Placemark>
				<Placemark>
					<name/>
					<description/>
					<styleUrl>KmlStyle [strokeColor=null, strokeWidth=null, fillColor=java.awt.Color[r=50,g=250,b=50]]</styleUrl>
					<Polygon>
						<tessellate>1</tessellate>
						<outerBoundaryIs>
							<LinearRing>
								<coordinates>113.425549,23.937306136529685,0.0 113.45599505584855,23.9348685384263,0.0 113.48551602369659,23.927629809301035,0.0 113.51321492387439,23.915809894275387,0.0 113.53825013931636,23.899767935486246,0.0 113.55986098766972,23.879991359733793,0.0 113.5773908342429,23.85708106826484,0.0 113.59030704351828,23.831733178692506,0.0 113.59821716301295,23.804717873814788,0.0 113.60088084774877,23.776856,0.0 113.59821716301295,23.74899412618521,0.0 113.59030704351828,23.72197882130749,0.0 113.5773908342429,23.696630931735157,0.0 113.55986098766972,23.673720640266204,0.0 113.53825013931636,23.65394406451375,0.0 113.51321492387439,23.63790210572461,0.0 113.48551602369659,23.626082190698963,0.0 113.45599505584855,23.618843461573697,0.0 113.425549,23.616405863470312,0.0 113.39510294415146,23.618843461573697,0.0 113.36558197630342,23.626082190698963,0.0 113.33788307612562,23.63790210572461,0.0 113.31284786068365,23.65394406451375,0.0 113.29123701233028,23.673720640266204,0.0 113.2737071657571,23.696630931735157,0.0 113.26079095648173,23.72197882130749,0.0 113.25288083698706,23.74899412618521,0.0 113.25021715225124,23.776856,0.0 113.25288083698706,23.804717873814788,0.0 113.26079095648173,23.831733178692506,0.0 113.2737071657571,23.85708106826484,0.0 113.29123701233028,23.879991359733793,0.0 113.31284786068365,23.899767935486246,0.0 113.33788307612562,23.915809894275387,0.0 113.36558197630342,23.927629809301035,0.0 113.39510294415146,23.9348685384263,0.0								 113.425549,23.937306136529685,0.0								</coordinates>
							</LinearRing>
						</outerBoundaryIs>
					</Polygon>
				</Placemark>
				<Placemark>
					<name/>
					<description/>
					<styleUrl>KmlStyle [strokeColor=null, strokeWidth=null, fillColor=java.awt.Color[r=50,g=250,b=50]]</styleUrl>
					<Polygon>
						<tessellate>1</tessellate>
						<outerBoundaryIs>
							<LinearRing>
								<coordinates>117.22623,31.986236136529687,0.0 117.25902196739081,31.983798538426303,0.0 117.29081756744598,31.976559809301037,0.0 117.3206507069472,31.96473989427539,0.0 117.34761492104701,31.948697935486248,0.0 117.37089091574454,31.928921359733796,0.0 117.38977146171912,31.906011068264842,0.0 117.40368288313535,31.880663178692508,0.0 117.412202488493,31.85364787381479,0.0 117.4150714138944,31.825786,0.0 117.412202488493,31.79792412618521,0.0 117.40368288313535,31.770908821307493,0.0 117.38977146171912,31.74556093173516,0.0 117.37089091574454,31.722650640266206,0.0 117.34761492104701,31.702874064513754,0.0 117.3206507069472,31.686832105724612,0.0 117.29081756744598,31.675012190698965,0.0 117.25902196739081,31.6677734615737,0.0 117.22623,31.665335863470315,0.0 117.1934380326092,31.6677734615737,0.0 117.16164243255402,31.675012190698965,0.0 117.1318092930528,31.686832105724612,0.0 117.10484507895299,31.702874064513754,0.0 117.08156908425546,31.722650640266206,0.0 117.06268853828088,31.74556093173516,0.0 117.04877711686466,31.770908821307493,0.0 117.04025751150701,31.79792412618521,0.0 117.0373885861056,31.825786,0.0 117.04025751150701,31.85364787381479,0.0 117.04877711686466,31.880663178692508,0.0 117.06268853828088,31.906011068264842,0.0 117.08156908425546,31.928921359733796,0.0 117.10484507895299,31.948697935486248,0.0 117.1318092930528,31.96473989427539,0.0 117.16164243255402,31.976559809301037,0.0 117.1934380326092,31.983798538426303,0.0								 117.22623,31.986236136529687,0.0								</coordinates>
							</LinearRing>
						</outerBoundaryIs>
					</Polygon>
				</Placemark>
				<Placemark>
					<name/>
					<description/>
					<styleUrl>KmlStyle [strokeColor=null, strokeWidth=null, fillColor=java.awt.Color[r=50,g=250,b=50]]</styleUrl>
					<Polygon>
						<tessellate>1</tessellate>
						<outerBoundaryIs>
							<LinearRing>
								<coordinates>112.269085,31.136444136529686,0.0 112.30158141435463,31.134006538426302,0.0 112.33309044160308,31.126767809301036,0.0 112.36265469589674,31.11494789427539,0.0 112.38937588232912,31.098905935486247,0.0 112.41244209117205,31.079129359733795,0.0 112.43115246734192,31.05621906826484,0.0 112.44493850552668,31.030871178692507,0.0 112.45338132393219,31.00385587381479,0.0 112.45622439179347,30.975994,0.0 112.45338132393219,30.94813212618521,0.0 112.44493850552668,30.921116821307493,0.0 112.43115246734192,30.89576893173516,0.0 112.41244209117205,30.872858640266205,0.0 112.38937588232912,30.853082064513753,0.0 112.36265469589674,30.83704010572461,0.0 112.33309044160308,30.825220190698964,0.0 112.30158141435464,30.817981461573698,0.0 112.269085,30.815543863470314,0.0 112.23658858564536,30.817981461573698,0.0 112.20507955839693,30.825220190698964,0.0 112.17551530410327,30.83704010572461,0.0 112.14879411767089,30.853082064513753,0.0 112.12572790882795,30.872858640266205,0.0 112.10701753265809,30.89576893173516,0.0 112.09323149447333,30.921116821307493,0.0 112.08478867606782,30.94813212618521,0.0 112.08194560820654,30.975994,0.0 112.08478867606782,31.00385587381479,0.0 112.09323149447333,31.030871178692507,0.0 112.10701753265809,31.05621906826484,0.0 112.12572790882795,31.079129359733795,0.0 112.14879411767089,31.098905935486247,0.0 112.17551530410327,31.11494789427539,0.0 112.20507955839693,31.126767809301036,0.0 112.23658858564538,31.134006538426302,0.0								 112.269085,31.136444136529686,0.0								</coordinates>
							</LinearRing>
						</outerBoundaryIs>
					</Polygon>
				</Placemark>
				<Placemark>
					<name/>
					<description/>
					<styleUrl>KmlStyle [strokeColor=null, strokeWidth=null, fillColor=java.awt.Color[r=50,g=250,b=50]]</styleUrl>
					<Polygon>
						<tessellate>1</tessellate>
						<outerBoundaryIs>
							<LinearRing>
								<coordinates>113.613553,34.043042136529685,0.0 113.647114175409,34.0406045384263,0.0 113.67965561148598,34.03336580930104,0.0 113.7101885531625,34.02154589427539,0.0 113.73778527245612,34.005503935486246,0.0 113.76160725701573,33.9857273597338,0.0 113.78093068789498,33.96281706826485,0.0 113.79516843242473,33.93746917869251,0.0 113.80388788394211,33.910453873814795,0.0 113.806824106325,33.882592,0.0 113.80388788394211,33.85473012618521,0.0 113.79516843242473,33.827714821307495,0.0 113.78093068789498,33.80236693173516,0.0 113.76160725701573,33.779456640266204,0.0 113.73778527245612,33.75968006451376,0.0 113.7101885531625,33.743638105724614,0.0 113.67965561148598,33.73181819069897,0.0 113.647114175409,33.724579461573704,0.0 113.613553,33.72214186347032,0.0 113.57999182459099,33.724579461573704,0.0 113.54745038851401,33.73181819069897,0.0 113.5169174468375,33.743638105724614,0.0 113.48932072754387,33.75968006451376,0.0 113.46549874298427,33.779456640266204,0.0 113.44617531210501,33.80236693173516,0.0 113.43193756757526,33.827714821307495,0.0 113.42321811605788,33.85473012618521,0.0 113.420281893675,33.882592,0.0 113.42321811605788,33.910453873814795,0.0 113.43193756757526,33.93746917869251,0.0 113.44617531210501,33.96281706826485,0.0 113.46549874298427,33.9857273597338,0.0 113.48932072754387,34.005503935486246,0.0 113.5169174468375,34.02154589427539,0.0 113.54745038851401,34.03336580930104,0.0 113.57999182459099,34.0406045384263,0.0								 113.613553,34.043042136529685,0.0								</coordinates>
							</LinearRing>
						</outerBoundaryIs>
					</Polygon>
				</Placemark>
				<Placemark>
					<name/>
					<description/>
					<styleUrl>KmlStyle [strokeColor=null, strokeWidth=null, fillColor=java.awt.Color[r=50,g=250,b=50]]</styleUrl>
					<Polygon>
						<tessellate>1</tessellate>
						<outerBoundaryIs>
							<LinearRing>
								<coordinates>101.864151,24.383616136529685,0.0 101.89470283116631,24.3811785384263,0.0 101.92432636040259,24.373939809301035,0.0 101.95212149176324,24.362119894275388,0.0 101.97724368424689,24.346077935486246,0.0 101.99892961274735,24.326301359733794,0.0 102.01652036130075,24.30339106826484,0.0 102.02948144391365,24.278043178692506,0.0 102.03741904464947,24.251027873814788,0.0 102.04009198352648,24.223166,0.0 102.03741904464947,24.19530412618521,0.0 102.02948144391365,24.168288821307492,0.0 102.01652036130075,24.142940931735158,0.0 101.99892961274735,24.120030640266204,0.0 101.97724368424689,24.100254064513752,0.0 101.95212149176324,24.08421210572461,0.0 101.92432636040259,24.072392190698963,0.0 101.89470283116631,24.065153461573697,0.0 101.864151,24.062715863470313,0.0 101.8335991688337,24.065153461573697,0.0 101.80397563959743,24.072392190698963,0.0 101.77618050823678,24.08421210572461,0.0 101.75105831575313,24.100254064513752,0.0 101.72937238725267,24.120030640266204,0.0 101.71178163869926,24.142940931735158,0.0 101.69882055608636,24.168288821307492,0.0 101.69088295535055,24.19530412618521,0.0 101.68821001647353,24.223166,0.0 101.69088295535055,24.251027873814788,0.0 101.69882055608636,24.278043178692506,0.0 101.71178163869926,24.30339106826484,0.0 101.72937238725267,24.326301359733794,0.0 101.75105831575313,24.346077935486246,0.0 101.77618050823676,24.362119894275388,0.0 101.80397563959743,24.373939809301035,0.0 101.8335991688337,24.3811785384263,0.0								 101.864151,24.383616136529685,0.0								</coordinates>
							</LinearRing>
						</outerBoundaryIs>
					</Polygon>
				</Placemark>
				<Placemark>
					<name/>
					<description/>
					<styleUrl>KmlStyle [strokeColor=null, strokeWidth=null, fillColor=java.awt.Color[r=50,g=250,b=50]]</styleUrl>
					<Polygon>
						<tessellate>1</tessellate>
						<outerBoundaryIs>
							<LinearRing>
								<coordinates>85.203633,41.27241213652968,0.0 85.24061323289776,41.2699745384263,0.0 85.27646984013182,41.262735809301034,0.0 85.3101133368357,41.25091589427539,0.0 85.34052148238646,41.23487393548624,0.0 85.36677034066884,41.2150973597338,0.0 85.38806235340647,41.19218706826484,0.0 85.4037505735666,41.166839178692506,0.0 85.41335832251829,41.13982387381479,0.0 85.41659367367139,41.111962,0.0 85.41335832251829,41.084100126185206,0.0 85.4037505735666,41.05708482130749,0.0 85.38806235340647,41.03173693173515,0.0 85.36677034066884,41.0088266402662,0.0 85.34052148238646,40.989050064513755,0.0 85.3101133368357,40.97300810572461,0.0 85.27646984013182,40.96118819069896,0.0 85.24061323289776,40.9539494615737,0.0 85.203633,40.951511863470316,0.0 85.16665276710224,40.9539494615737,0.0 85.13079615986817,40.96118819069896,0.0 85.0971526631643,40.97300810572461,0.0 85.06674451761353,40.989050064513755,0.0 85.04049565933116,41.0088266402662,0.0 85.01920364659352,41.03173693173515,0.0 85.0035154264334,41.05708482130749,0.0 84.9939076774817,41.084100126185206,0.0 84.9906723263286,41.111962,0.0 84.9939076774817,41.13982387381479,0.0 85.0035154264334,41.166839178692506,0.0 85.01920364659352,41.19218706826484,0.0 85.04049565933116,41.2150973597338,0.0 85.06674451761353,41.23487393548624,0.0 85.0971526631643,41.25091589427539,0.0 85.13079615986817,41.262735809301034,0.0 85.16665276710224,41.2699745384263,0.0								 85.203633,41.27241213652968,0.0								</coordinates>
							</LinearRing>
						</outerBoundaryIs>
					</Polygon>
				</Placemark>
				<Placemark>
					<name/>
					<description/>
					<styleUrl>KmlStyle [strokeColor=null, strokeWidth=null, fillColor=java.awt.Color[r=50,g=250,b=50]]</styleUrl>
					<Polygon>
						<tessellate>1</tessellate>
						<outerBoundaryIs>
							<LinearRing>
								<coordinates>117.22623,31.986236136529687,0.0 117.25902196739081,31.983798538426303,0.0 117.29081756744598,31.976559809301037,0.0 117.3206507069472,31.96473989427539,0.0 117.34761492104701,31.948697935486248,0.0 117.37089091574454,31.928921359733796,0.0 117.38977146171912,31.906011068264842,0.0 117.40368288313535,31.880663178692508,0.0 117.412202488493,31.85364787381479,0.0 117.4150714138944,31.825786,0.0 117.412202488493,31.79792412618521,0.0 117.40368288313535,31.770908821307493,0.0 117.38977146171912,31.74556093173516,0.0 117.37089091574454,31.722650640266206,0.0 117.34761492104701,31.702874064513754,0.0 117.3206507069472,31.686832105724612,0.0 117.29081756744598,31.675012190698965,0.0 117.25902196739081,31.6677734615737,0.0 117.22623,31.665335863470315,0.0 117.1934380326092,31.6677734615737,0.0 117.16164243255402,31.675012190698965,0.0 117.1318092930528,31.686832105724612,0.0 117.10484507895299,31.702874064513754,0.0 117.08156908425546,31.722650640266206,0.0 117.06268853828088,31.74556093173516,0.0 117.04877711686466,31.770908821307493,0.0 117.04025751150701,31.79792412618521,0.0 117.0373885861056,31.825786,0.0 117.04025751150701,31.85364787381479,0.0 117.04877711686466,31.880663178692508,0.0 117.06268853828088,31.906011068264842,0.0 117.08156908425546,31.928921359733796,0.0 117.10484507895299,31.948697935486248,0.0 117.1318092930528,31.96473989427539,0.0 117.16164243255402,31.976559809301037,0.0 117.1934380326092,31.983798538426303,0.0								 117.22623,31.986236136529687,0.0								</coordinates>
							</LinearRing>
						</outerBoundaryIs>
					</Polygon>
				</Placemark>
				<Placemark>
					<name/>
					<description/>
					<styleUrl>KmlStyle [strokeColor=null, strokeWidth=null, fillColor=java.awt.Color[r=50,g=250,b=50]]</styleUrl>
					<Polygon>
						<tessellate>1</tessellate>
						<outerBoundaryIs>
							<LinearRing>
								<coordinates>101.864151,24.383616136529685,0.0 101.89470283116631,24.3811785384263,0.0 101.92432636040259,24.373939809301035,0.0 101.95212149176324,24.362119894275388,0.0 101.97724368424689,24.346077935486246,0.0 101.99892961274735,24.326301359733794,0.0 102.01652036130075,24.30339106826484,0.0 102.02948144391365,24.278043178692506,0.0 102.03741904464947,24.251027873814788,0.0 102.04009198352648,24.223166,0.0 102.03741904464947,24.19530412618521,0.0 102.02948144391365,24.168288821307492,0.0 102.01652036130075,24.142940931735158,0.0 101.99892961274735,24.120030640266204,0.0 101.97724368424689,24.100254064513752,0.0 101.95212149176324,24.08421210572461,0.0 101.92432636040259,24.072392190698963,0.0 101.89470283116631,24.065153461573697,0.0 101.864151,24.062715863470313,0.0 101.8335991688337,24.065153461573697,0.0 101.80397563959743,24.072392190698963,0.0 101.77618050823678,24.08421210572461,0.0 101.75105831575313,24.100254064513752,0.0 101.72937238725267,24.120030640266204,0.0 101.71178163869926,24.142940931735158,0.0 101.69882055608636,24.168288821307492,0.0 101.69088295535055,24.19530412618521,0.0 101.68821001647353,24.223166,0.0 101.69088295535055,24.251027873814788,0.0 101.69882055608636,24.278043178692506,0.0 101.71178163869926,24.30339106826484,0.0 101.72937238725267,24.326301359733794,0.0 101.75105831575313,24.346077935486246,0.0 101.77618050823676,24.362119894275388,0.0 101.80397563959743,24.373939809301035,0.0 101.8335991688337,24.3811785384263,0.0								 101.864151,24.383616136529685,0.0								</coordinates>
							</LinearRing>
						</outerBoundaryIs>
					</Polygon>
				</Placemark>
				<Placemark>
					<name/>
					<description/>
					<styleUrl>KmlStyle [strokeColor=null, strokeWidth=null, fillColor=java.awt.Color[r=50,g=250,b=50]]</styleUrl>
					<Polygon>
						<tessellate>1</tessellate>
						<outerBoundaryIs>
							<LinearRing>
								<coordinates>113.425549,23.937306136529685,0.0 113.45599505584855,23.9348685384263,0.0 113.48551602369659,23.927629809301035,0.0 113.51321492387439,23.915809894275387,0.0 113.53825013931636,23.899767935486246,0.0 113.55986098766972,23.879991359733793,0.0 113.5773908342429,23.85708106826484,0.0 113.59030704351828,23.831733178692506,0.0 113.59821716301295,23.804717873814788,0.0 113.60088084774877,23.776856,0.0 113.59821716301295,23.74899412618521,0.0 113.59030704351828,23.72197882130749,0.0 113.5773908342429,23.696630931735157,0.0 113.55986098766972,23.673720640266204,0.0 113.53825013931636,23.65394406451375,0.0 113.51321492387439,23.63790210572461,0.0 113.48551602369659,23.626082190698963,0.0 113.45599505584855,23.618843461573697,0.0 113.425549,23.616405863470312,0.0 113.39510294415146,23.618843461573697,0.0 113.36558197630342,23.626082190698963,0.0 113.33788307612562,23.63790210572461,0.0 113.31284786068365,23.65394406451375,0.0 113.29123701233028,23.673720640266204,0.0 113.2737071657571,23.696630931735157,0.0 113.26079095648173,23.72197882130749,0.0 113.25288083698706,23.74899412618521,0.0 113.25021715225124,23.776856,0.0 113.25288083698706,23.804717873814788,0.0 113.26079095648173,23.831733178692506,0.0 113.2737071657571,23.85708106826484,0.0 113.29123701233028,23.879991359733793,0.0 113.31284786068365,23.899767935486246,0.0 113.33788307612562,23.915809894275387,0.0 113.36558197630342,23.927629809301035,0.0 113.39510294415146,23.9348685384263,0.0								 113.425549,23.937306136529685,0.0								</coordinates>
							</LinearRing>
						</outerBoundaryIs>
					</Polygon>
				</Placemark>
				<Placemark>
					<name/>
					<description/>
					<styleUrl>KmlStyle [strokeColor=null, strokeWidth=null, fillColor=java.awt.Color[r=50,g=250,b=50]]</styleUrl>
					<Polygon>
						<tessellate>1</tessellate>
						<outerBoundaryIs>
							<LinearRing>
								<coordinates>111.708264,27.767352136529688,0.0 111.739705566497,27.764914538426304,0.0 111.77019179690618,27.757675809301038,0.0 111.79879638254333,27.74585589427539,0.0 111.82465018754851,27.72981393548625,0.0 111.84696765713929,27.710037359733796,0.0 111.86507068629531,27.687127068264843,0.0 111.87840922363627,27.66177917869251,0.0 111.88657798445468,27.63476387381479,0.0 111.88932876508666,27.606902,0.0 111.88657798445468,27.579040126185213,0.0 111.87840922363627,27.552024821307494,0.0 111.86507068629531,27.52667693173516,0.0 111.84696765713929,27.503766640266207,0.0 111.82465018754851,27.483990064513755,0.0 111.79879638254333,27.467948105724613,0.0 111.77019179690618,27.456128190698966,0.0 111.739705566497,27.4488894615737,0.0 111.708264,27.446451863470315,0.0 111.676822433503,27.4488894615737,0.0 111.64633620309382,27.456128190698966,0.0 111.61773161745667,27.467948105724613,0.0 111.59187781245149,27.483990064513755,0.0 111.56956034286071,27.503766640266207,0.0 111.55145731370469,27.52667693173516,0.0 111.53811877636373,27.552024821307494,0.0 111.52995001554532,27.579040126185213,0.0 111.52719923491334,27.606902,0.0 111.52995001554532,27.63476387381479,0.0 111.53811877636373,27.66177917869251,0.0 111.55145731370469,27.687127068264843,0.0 111.56956034286071,27.710037359733796,0.0 111.59187781245149,27.72981393548625,0.0 111.61773161745667,27.74585589427539,0.0 111.64633620309382,27.757675809301038,0.0 111.676822433503,27.764914538426304,0.0								 111.708264,27.767352136529688,0.0								</coordinates>
							</LinearRing>
						</outerBoundaryIs>
					</Polygon>
				</Placemark>
				<Placemark>
					<name/>
					<description/>
					<styleUrl>KmlStyle [strokeColor=null, strokeWidth=null, fillColor=java.awt.Color[r=50,g=250,b=50]]</styleUrl>
					<Polygon>
						<tessellate>1</tessellate>
						<outerBoundaryIs>
							<LinearRing>
								<coordinates>118.148974,36.51164413652968,0.0 118.18356787707606,36.5092065384263,0.0 118.21711063670251,36.501967809301036,0.0 118.24858309910157,36.49014789427539,0.0 118.27702898942906,36.47410593548624,0.0 118.3015839937017,36.4543293597338,0.0 118.3215020205401,36.431419068264844,0.0 118.33617787077776,36.40607117869251,0.0 118.34516562613157,36.37905587381479,0.0 118.34819219820315,36.351194,0.0 118.34516562613157,36.32333212618521,0.0 118.33617787077776,36.29631682130749,0.0 118.3215020205401,36.270968931735155,0.0 118.3015839937017,36.2480586402662,0.0 118.27702898942906,36.228282064513756,0.0 118.24858309910157,36.21224010572461,0.0 118.21711063670251,36.20042019069896,0.0 118.18356787707606,36.1931814615737,0.0 118.148974,36.19074386347032,0.0 118.11438012292393,36.1931814615737,0.0 118.08083736329748,36.20042019069896,0.0 118.04936490089842,36.21224010572461,0.0 118.02091901057094,36.228282064513756,0.0 117.9963640062983,36.2480586402662,0.0 117.9764459794599,36.270968931735155,0.0 117.96177012922223,36.29631682130749,0.0 117.95278237386842,36.32333212618521,0.0 117.94975580179684,36.351194,0.0 117.9527823738684,36.37905587381479,0.0 117.96177012922223,36.40607117869251,0.0 117.9764459794599,36.431419068264844,0.0 117.9963640062983,36.4543293597338,0.0 118.02091901057094,36.47410593548624,0.0 118.04936490089842,36.49014789427539,0.0 118.08083736329748,36.501967809301036,0.0 118.11438012292393,36.5092065384263,0.0								 118.148974,36.51164413652968,0.0								</coordinates>
							</LinearRing>
						</outerBoundaryIs>
					</Polygon>
				</Placemark>
				<Placemark>
					<name/>
					<description/>
					<styleUrl>KmlStyle [strokeColor=null, strokeWidth=null, fillColor=java.awt.Color[r=50,g=250,b=50]]</styleUrl>
					<Polygon>
						<tessellate>1</tessellate>
						<outerBoundaryIs>
							<LinearRing>
								<coordinates>113.425549,23.937306136529685,0.0 113.45599505584855,23.9348685384263,0.0 113.48551602369659,23.927629809301035,0.0 113.51321492387439,23.915809894275387,0.0 113.53825013931636,23.899767935486246,0.0 113.55986098766972,23.879991359733793,0.0 113.5773908342429,23.85708106826484,0.0 113.59030704351828,23.831733178692506,0.0 113.59821716301295,23.804717873814788,0.0 113.60088084774877,23.776856,0.0 113.59821716301295,23.74899412618521,0.0 113.59030704351828,23.72197882130749,0.0 113.5773908342429,23.696630931735157,0.0 113.55986098766972,23.673720640266204,0.0 113.53825013931636,23.65394406451375,0.0 113.51321492387439,23.63790210572461,0.0 113.48551602369659,23.626082190698963,0.0 113.45599505584855,23.618843461573697,0.0 113.425549,23.616405863470312,0.0 113.39510294415146,23.618843461573697,0.0 113.36558197630342,23.626082190698963,0.0 113.33788307612562,23.63790210572461,0.0 113.31284786068365,23.65394406451375,0.0 113.29123701233028,23.673720640266204,0.0 113.2737071657571,23.696630931735157,0.0 113.26079095648173,23.72197882130749,0.0 113.25288083698706,23.74899412618521,0.0 113.25021715225124,23.776856,0.0 113.25288083698706,23.804717873814788,0.0 113.26079095648173,23.831733178692506,0.0 113.2737071657571,23.85708106826484,0.0 113.29123701233028,23.879991359733793,0.0 113.31284786068365,23.899767935486246,0.0 113.33788307612562,23.915809894275387,0.0 113.36558197630342,23.927629809301035,0.0 113.39510294415146,23.9348685384263,0.0								 113.425549,23.937306136529685,0.0								</coordinates>
							</LinearRing>
						</outerBoundaryIs>
					</Polygon>
				</Placemark>
				<Placemark>
					<name/>
					<description/>
					<styleUrl>KmlStyle [strokeColor=null, strokeWidth=null, fillColor=java.awt.Color[r=50,g=250,b=50]]</styleUrl>
					<Polygon>
						<tessellate>1</tessellate>
						<outerBoundaryIs>
							<LinearRing>
								<coordinates>112.269085,31.136444136529686,0.0 112.30158141435463,31.134006538426302,0.0 112.33309044160308,31.126767809301036,0.0 112.36265469589674,31.11494789427539,0.0 112.38937588232912,31.098905935486247,0.0 112.41244209117205,31.079129359733795,0.0 112.43115246734192,31.05621906826484,0.0 112.44493850552668,31.030871178692507,0.0 112.45338132393219,31.00385587381479,0.0 112.45622439179347,30.975994,0.0 112.45338132393219,30.94813212618521,0.0 112.44493850552668,30.921116821307493,0.0 112.43115246734192,30.89576893173516,0.0 112.41244209117205,30.872858640266205,0.0 112.38937588232912,30.853082064513753,0.0 112.36265469589674,30.83704010572461,0.0 112.33309044160308,30.825220190698964,0.0 112.30158141435464,30.817981461573698,0.0 112.269085,30.815543863470314,0.0 112.23658858564536,30.817981461573698,0.0 112.20507955839693,30.825220190698964,0.0 112.17551530410327,30.83704010572461,0.0 112.14879411767089,30.853082064513753,0.0 112.12572790882795,30.872858640266205,0.0 112.10701753265809,30.89576893173516,0.0 112.09323149447333,30.921116821307493,0.0 112.08478867606782,30.94813212618521,0.0 112.08194560820654,30.975994,0.0 112.08478867606782,31.00385587381479,0.0 112.09323149447333,31.030871178692507,0.0 112.10701753265809,31.05621906826484,0.0 112.12572790882795,31.079129359733795,0.0 112.14879411767089,31.098905935486247,0.0 112.17551530410327,31.11494789427539,0.0 112.20507955839693,31.126767809301036,0.0 112.23658858564538,31.134006538426302,0.0								 112.269085,31.136444136529686,0.0								</coordinates>
							</LinearRing>
						</outerBoundaryIs>
					</Polygon>
				</Placemark>
				<Placemark>
					<name/>
					<description/>
					<styleUrl>KmlStyle [strokeColor=null, strokeWidth=null, fillColor=java.awt.Color[r=50,g=250,b=50]]</styleUrl>
					<Polygon>
						<tessellate>1</tessellate>
						<outerBoundaryIs>
							<LinearRing>
								<coordinates>111.708264,27.767352136529688,0.0 111.739705566497,27.764914538426304,0.0 111.77019179690618,27.757675809301038,0.0 111.79879638254333,27.74585589427539,0.0 111.82465018754851,27.72981393548625,0.0 111.84696765713929,27.710037359733796,0.0 111.86507068629531,27.687127068264843,0.0 111.87840922363627,27.66177917869251,0.0 111.88657798445468,27.63476387381479,0.0 111.88932876508666,27.606902,0.0 111.88657798445468,27.579040126185213,0.0 111.87840922363627,27.552024821307494,0.0 111.86507068629531,27.52667693173516,0.0 111.84696765713929,27.503766640266207,0.0 111.82465018754851,27.483990064513755,0.0 111.79879638254333,27.467948105724613,0.0 111.77019179690618,27.456128190698966,0.0 111.739705566497,27.4488894615737,0.0 111.708264,27.446451863470315,0.0 111.676822433503,27.4488894615737,0.0 111.64633620309382,27.456128190698966,0.0 111.61773161745667,27.467948105724613,0.0 111.59187781245149,27.483990064513755,0.0 111.56956034286071,27.503766640266207,0.0 111.55145731370469,27.52667693173516,0.0 111.53811877636373,27.552024821307494,0.0 111.52995001554532,27.579040126185213,0.0 111.52719923491334,27.606902,0.0 111.52995001554532,27.63476387381479,0.0 111.53811877636373,27.66177917869251,0.0 111.55145731370469,27.687127068264843,0.0 111.56956034286071,27.710037359733796,0.0 111.59187781245149,27.72981393548625,0.0 111.61773161745667,27.74585589427539,0.0 111.64633620309382,27.757675809301038,0.0 111.676822433503,27.764914538426304,0.0								 111.708264,27.767352136529688,0.0								</coordinates>
							</LinearRing>
						</outerBoundaryIs>
					</Polygon>
				</Placemark>
				<Placemark>
					<name/>
					<description/>
					<styleUrl>KmlStyle [strokeColor=null, strokeWidth=null, fillColor=java.awt.Color[r=50,g=250,b=50]]</styleUrl>
					<Polygon>
						<tessellate>1</tessellate>
						<outerBoundaryIs>
							<LinearRing>
								<coordinates>112.269085,31.136444136529686,0.0 112.30158141435463,31.134006538426302,0.0 112.33309044160308,31.126767809301036,0.0 112.36265469589674,31.11494789427539,0.0 112.38937588232912,31.098905935486247,0.0 112.41244209117205,31.079129359733795,0.0 112.43115246734192,31.05621906826484,0.0 112.44493850552668,31.030871178692507,0.0 112.45338132393219,31.00385587381479,0.0 112.45622439179347,30.975994,0.0 112.45338132393219,30.94813212618521,0.0 112.44493850552668,30.921116821307493,0.0 112.43115246734192,30.89576893173516,0.0 112.41244209117205,30.872858640266205,0.0 112.38937588232912,30.853082064513753,0.0 112.36265469589674,30.83704010572461,0.0 112.33309044160308,30.825220190698964,0.0 112.30158141435464,30.817981461573698,0.0 112.269085,30.815543863470314,0.0 112.23658858564536,30.817981461573698,0.0 112.20507955839693,30.825220190698964,0.0 112.17551530410327,30.83704010572461,0.0 112.14879411767089,30.853082064513753,0.0 112.12572790882795,30.872858640266205,0.0 112.10701753265809,30.89576893173516,0.0 112.09323149447333,30.921116821307493,0.0 112.08478867606782,30.94813212618521,0.0 112.08194560820654,30.975994,0.0 112.08478867606782,31.00385587381479,0.0 112.09323149447333,31.030871178692507,0.0 112.10701753265809,31.05621906826484,0.0 112.12572790882795,31.079129359733795,0.0 112.14879411767089,31.098905935486247,0.0 112.17551530410327,31.11494789427539,0.0 112.20507955839693,31.126767809301036,0.0 112.23658858564538,31.134006538426302,0.0								 112.269085,31.136444136529686,0.0								</coordinates>
							</LinearRing>
						</outerBoundaryIs>
					</Polygon>
				</Placemark>
				<Placemark>
					<name/>
					<description/>
					<styleUrl>KmlStyle [strokeColor=null, strokeWidth=null, fillColor=java.awt.Color[r=50,g=250,b=50]]</styleUrl>
					<Polygon>
						<tessellate>1</tessellate>
						<outerBoundaryIs>
							<LinearRing>
								<coordinates>115.056101,39.046813136529686,0.0 115.09189511499169,39.0443755384263,0.0 115.12660164391204,39.03713680930104,0.0 115.15916604644218,39.02531689427539,0.0 115.18859886968961,39.009274935486246,0.0 115.21400581221367,38.9894983597338,0.0 115.23461489692231,38.96658806826485,0.0 115.24979992720536,38.94124017869251,0.0 115.25909951360165,38.914224873814796,0.0 115.26223109288438,38.886363,0.0 115.25909951360165,38.85850112618521,0.0 115.24979992720536,38.831485821307496,0.0 115.23461489692231,38.80613793173516,0.0 115.21400581221367,38.783227640266205,0.0 115.18859886968961,38.76345106451376,0.0 115.15916604644218,38.747409105724614,0.0 115.12660164391205,38.73558919069897,0.0 115.09189511499169,38.728350461573704,0.0 115.056101,38.72591286347032,0.0 115.02030688500831,38.728350461573704,0.0 114.98560035608796,38.73558919069897,0.0 114.95303595355782,38.747409105724614,0.0 114.92360313031038,38.76345106451376,0.0 114.89819618778633,38.783227640266205,0.0 114.87758710307769,38.80613793173516,0.0 114.86240207279464,38.831485821307496,0.0 114.85310248639834,38.85850112618521,0.0 114.84997090711562,38.886363,0.0 114.85310248639834,38.914224873814796,0.0 114.86240207279464,38.94124017869251,0.0 114.87758710307769,38.96658806826485,0.0 114.89819618778633,38.9894983597338,0.0 114.92360313031038,39.009274935486246,0.0 114.95303595355782,39.02531689427539,0.0 114.98560035608794,39.03713680930104,0.0 115.02030688500831,39.0443755384263,0.0								 115.056101,39.046813136529686,0.0								</coordinates>
							</LinearRing>
						</outerBoundaryIs>
					</Polygon>
				</Placemark>
				<Placemark>
					<name/>
					<description/>
					<styleUrl>KmlStyle [strokeColor=null, strokeWidth=null, fillColor=java.awt.Color[r=50,g=250,b=50]]</styleUrl>
					<Polygon>
						<tessellate>1</tessellate>
						<outerBoundaryIs>
							<LinearRing>
								<coordinates>107.87484,30.219099136529685,0.0 107.90703116208881,30.2166615384263,0.0 107.93824421200705,30.209422809301035,0.0 107.96753075702755,30.197602894275388,0.0 107.99400094029954,30.181560935486246,0.0 108.01685047869888,30.161784359733794,0.0 108.03538510056373,30.13887406826484,0.0 108.04904164078769,30.113526178692506,0.0 108.05740515230659,30.086510873814788,0.0 108.06022151405509,30.058649,0.0 108.05740515230659,30.03078712618521,0.0 108.04904164078769,30.00377182130749,0.0 108.03538510056373,29.978423931735158,0.0 108.01685047869888,29.955513640266204,0.0 107.99400094029954,29.935737064513752,0.0 107.96753075702755,29.91969510572461,0.0 107.93824421200705,29.907875190698963,0.0 107.90703116208881,29.900636461573697,0.0 107.87484,29.898198863470313,0.0 107.8426488379112,29.900636461573697,0.0 107.81143578799296,29.907875190698963,0.0 107.78214924297247,29.91969510572461,0.0 107.75567905970047,29.935737064513752,0.0 107.73282952130113,29.955513640266204,0.0 107.71429489943628,29.978423931735158,0.0 107.70063835921232,30.00377182130749,0.0 107.69227484769343,30.03078712618521,0.0 107.68945848594493,30.058649,0.0 107.69227484769343,30.086510873814788,0.0 107.70063835921232,30.113526178692506,0.0 107.71429489943628,30.13887406826484,0.0 107.73282952130113,30.161784359733794,0.0 107.75567905970047,30.181560935486246,0.0 107.78214924297247,30.197602894275388,0.0 107.81143578799296,30.209422809301035,0.0 107.8426488379112,30.2166615384263,0.0								 107.87484,30.219099136529685,0.0								</coordinates>
							</LinearRing>
						</outerBoundaryIs>
					</Polygon>
				</Placemark>
				<Placemark>
					<name/>
					<description/>
					<styleUrl>KmlStyle [strokeColor=null, strokeWidth=null, fillColor=java.awt.Color[r=50,g=250,b=50]]</styleUrl>
					<Polygon>
						<tessellate>1</tessellate>
						<outerBoundaryIs>
							<LinearRing>
								<coordinates>108.787211,23.988323136529687,0.0 108.81766901629874,23.985885538426302,0.0 108.84720158118475,23.978646809301036,0.0 108.87491136261815,23.96682689427539,0.0 108.89995641291192,23.950784935486247,0.0 108.9215757508863,23.931008359733795,0.0 108.93911248389685,23.90809806826484,0.0 108.95203376718504,23.882750178692508,0.0 108.95994699409667,23.85573487381479,0.0 108.96261172523629,23.827873,0.0 108.95994699409667,23.80001112618521,0.0 108.95203376718504,23.772995821307493,0.0 108.93911248389685,23.74764793173516,0.0 108.9215757508863,23.724737640266206,0.0 108.89995641291192,23.704961064513753,0.0 108.87491136261815,23.68891910572461,0.0 108.84720158118475,23.677099190698964,0.0 108.81766901629874,23.6698604615737,0.0 108.787211,23.667422863470314,0.0 108.75675298370126,23.6698604615737,0.0 108.72722041881525,23.677099190698964,0.0 108.69951063738185,23.68891910572461,0.0 108.67446558708808,23.704961064513753,0.0 108.6528462491137,23.724737640266206,0.0 108.63530951610315,23.74764793173516,0.0 108.62238823281496,23.772995821307493,0.0 108.61447500590333,23.80001112618521,0.0 108.61181027476371,23.827873,0.0 108.61447500590333,23.85573487381479,0.0 108.62238823281496,23.882750178692508,0.0 108.63530951610315,23.90809806826484,0.0 108.6528462491137,23.931008359733795,0.0 108.67446558708808,23.950784935486247,0.0 108.69951063738185,23.96682689427539,0.0 108.72722041881525,23.978646809301036,0.0 108.75675298370126,23.985885538426302,0.0								 108.787211,23.988323136529687,0.0								</coordinates>
							</LinearRing>
						</outerBoundaryIs>
					</Polygon>
				</Placemark>
				<Placemark>
					<name/>
					<description/>
					<styleUrl>KmlStyle [strokeColor=null, strokeWidth=null, fillColor=java.awt.Color[r=50,g=250,b=50]]</styleUrl>
					<Polygon>
						<tessellate>1</tessellate>
						<outerBoundaryIs>
							<LinearRing>
								<coordinates>108.787211,23.988323136529687,0.0 108.81766901629874,23.985885538426302,0.0 108.84720158118475,23.978646809301036,0.0 108.87491136261815,23.96682689427539,0.0 108.89995641291192,23.950784935486247,0.0 108.9215757508863,23.931008359733795,0.0 108.93911248389685,23.90809806826484,0.0 108.95203376718504,23.882750178692508,0.0 108.95994699409667,23.85573487381479,0.0 108.96261172523629,23.827873,0.0 108.95994699409667,23.80001112618521,0.0 108.95203376718504,23.772995821307493,0.0 108.93911248389685,23.74764793173516,0.0 108.9215757508863,23.724737640266206,0.0 108.89995641291192,23.704961064513753,0.0 108.87491136261815,23.68891910572461,0.0 108.84720158118475,23.677099190698964,0.0 108.81766901629874,23.6698604615737,0.0 108.787211,23.667422863470314,0.0 108.75675298370126,23.6698604615737,0.0 108.72722041881525,23.677099190698964,0.0 108.69951063738185,23.68891910572461,0.0 108.67446558708808,23.704961064513753,0.0 108.6528462491137,23.724737640266206,0.0 108.63530951610315,23.74764793173516,0.0 108.62238823281496,23.772995821307493,0.0 108.61447500590333,23.80001112618521,0.0 108.61181027476371,23.827873,0.0 108.61447500590333,23.85573487381479,0.0 108.62238823281496,23.882750178692508,0.0 108.63530951610315,23.90809806826484,0.0 108.6528462491137,23.931008359733795,0.0 108.67446558708808,23.950784935486247,0.0 108.69951063738185,23.96682689427539,0.0 108.72722041881525,23.978646809301036,0.0 108.75675298370126,23.985885538426302,0.0								 108.787211,23.988323136529687,0.0								</coordinates>
							</LinearRing>
						</outerBoundaryIs>
					</Polygon>
				</Placemark>
				<Placemark>
					<name/>
					<description/>
					<styleUrl>KmlStyle [strokeColor=null, strokeWidth=null, fillColor=java.awt.Color[r=50,g=250,b=50]]</styleUrl>
					<Polygon>
						<tessellate>1</tessellate>
						<outerBoundaryIs>
							<LinearRing>
								<coordinates>111.708264,27.767352136529688,0.0 111.739705566497,27.764914538426304,0.0 111.77019179690618,27.757675809301038,0.0 111.79879638254333,27.74585589427539,0.0 111.82465018754851,27.72981393548625,0.0 111.84696765713929,27.710037359733796,0.0 111.86507068629531,27.687127068264843,0.0 111.87840922363627,27.66177917869251,0.0 111.88657798445468,27.63476387381479,0.0 111.88932876508666,27.606902,0.0 111.88657798445468,27.579040126185213,0.0 111.87840922363627,27.552024821307494,0.0 111.86507068629531,27.52667693173516,0.0 111.84696765713929,27.503766640266207,0.0 111.82465018754851,27.483990064513755,0.0 111.79879638254333,27.467948105724613,0.0 111.77019179690618,27.456128190698966,0.0 111.739705566497,27.4488894615737,0.0 111.708264,27.446451863470315,0.0 111.676822433503,27.4488894615737,0.0 111.64633620309382,27.456128190698966,0.0 111.61773161745667,27.467948105724613,0.0 111.59187781245149,27.483990064513755,0.0 111.56956034286071,27.503766640266207,0.0 111.55145731370469,27.52667693173516,0.0 111.53811877636373,27.552024821307494,0.0 111.52995001554532,27.579040126185213,0.0 111.52719923491334,27.606902,0.0 111.52995001554532,27.63476387381479,0.0 111.53811877636373,27.66177917869251,0.0 111.55145731370469,27.687127068264843,0.0 111.56956034286071,27.710037359733796,0.0 111.59187781245149,27.72981393548625,0.0 111.61773161745667,27.74585589427539,0.0 111.64633620309382,27.757675809301038,0.0 111.676822433503,27.764914538426304,0.0								 111.708264,27.767352136529688,0.0								</coordinates>
							</LinearRing>
						</outerBoundaryIs>
					</Polygon>
				</Placemark>
				<Placemark>
					<name/>
					<description/>
					<styleUrl>KmlStyle [strokeColor=null, strokeWidth=null, fillColor=java.awt.Color[r=50,g=250,b=50]]</styleUrl>
					<Polygon>
						<tessellate>1</tessellate>
						<outerBoundaryIs>
							<LinearRing>
								<coordinates>113.425549,23.937306136529685,0.0 113.45599505584855,23.9348685384263,0.0 113.48551602369659,23.927629809301035,0.0 113.51321492387439,23.915809894275387,0.0 113.53825013931636,23.899767935486246,0.0 113.55986098766972,23.879991359733793,0.0 113.5773908342429,23.85708106826484,0.0 113.59030704351828,23.831733178692506,0.0 113.59821716301295,23.804717873814788,0.0 113.60088084774877,23.776856,0.0 113.59821716301295,23.74899412618521,0.0 113.59030704351828,23.72197882130749,0.0 113.5773908342429,23.696630931735157,0.0 113.55986098766972,23.673720640266204,0.0 113.53825013931636,23.65394406451375,0.0 113.51321492387439,23.63790210572461,0.0 113.48551602369659,23.626082190698963,0.0 113.45599505584855,23.618843461573697,0.0 113.425549,23.616405863470312,0.0 113.39510294415146,23.618843461573697,0.0 113.36558197630342,23.626082190698963,0.0 113.33788307612562,23.63790210572461,0.0 113.31284786068365,23.65394406451375,0.0 113.29123701233028,23.673720640266204,0.0 113.2737071657571,23.696630931735157,0.0 113.26079095648173,23.72197882130749,0.0 113.25288083698706,23.74899412618521,0.0 113.25021715225124,23.776856,0.0 113.25288083698706,23.804717873814788,0.0 113.26079095648173,23.831733178692506,0.0 113.2737071657571,23.85708106826484,0.0 113.29123701233028,23.879991359733793,0.0 113.31284786068365,23.899767935486246,0.0 113.33788307612562,23.915809894275387,0.0 113.36558197630342,23.927629809301035,0.0 113.39510294415146,23.9348685384263,0.0								 113.425549,23.937306136529685,0.0								</coordinates>
							</LinearRing>
						</outerBoundaryIs>
					</Polygon>
				</Placemark>
				<Placemark>
					<name/>
					<description/>
					<styleUrl>KmlStyle [strokeColor=null, strokeWidth=null, fillColor=java.awt.Color[r=50,g=250,b=50]]</styleUrl>
					<Polygon>
						<tessellate>1</tessellate>
						<outerBoundaryIs>
							<LinearRing>
								<coordinates>111.708264,27.767352136529688,0.0 111.739705566497,27.764914538426304,0.0 111.77019179690618,27.757675809301038,0.0 111.79879638254333,27.74585589427539,0.0 111.82465018754851,27.72981393548625,0.0 111.84696765713929,27.710037359733796,0.0 111.86507068629531,27.687127068264843,0.0 111.87840922363627,27.66177917869251,0.0 111.88657798445468,27.63476387381479,0.0 111.88932876508666,27.606902,0.0 111.88657798445468,27.579040126185213,0.0 111.87840922363627,27.552024821307494,0.0 111.86507068629531,27.52667693173516,0.0 111.84696765713929,27.503766640266207,0.0 111.82465018754851,27.483990064513755,0.0 111.79879638254333,27.467948105724613,0.0 111.77019179690618,27.456128190698966,0.0 111.739705566497,27.4488894615737,0.0 111.708264,27.446451863470315,0.0 111.676822433503,27.4488894615737,0.0 111.64633620309382,27.456128190698966,0.0 111.61773161745667,27.467948105724613,0.0 111.59187781245149,27.483990064513755,0.0 111.56956034286071,27.503766640266207,0.0 111.55145731370469,27.52667693173516,0.0 111.53811877636373,27.552024821307494,0.0 111.52995001554532,27.579040126185213,0.0 111.52719923491334,27.606902,0.0 111.52995001554532,27.63476387381479,0.0 111.53811877636373,27.66177917869251,0.0 111.55145731370469,27.687127068264843,0.0 111.56956034286071,27.710037359733796,0.0 111.59187781245149,27.72981393548625,0.0 111.61773161745667,27.74585589427539,0.0 111.64633620309382,27.757675809301038,0.0 111.676822433503,27.764914538426304,0.0								 111.708264,27.767352136529688,0.0								</coordinates>
							</LinearRing>
						</outerBoundaryIs>
					</Polygon>
				</Placemark>
				<Placemark>
					<name/>
					<description/>
					<styleUrl>KmlStyle [strokeColor=null, strokeWidth=null, fillColor=java.awt.Color[r=50,g=250,b=50]]</styleUrl>
					<Polygon>
						<tessellate>1</tessellate>
						<outerBoundaryIs>
							<LinearRing>
								<coordinates>118.148974,36.51164413652968,0.0 118.18356787707606,36.5092065384263,0.0 118.21711063670251,36.501967809301036,0.0 118.24858309910157,36.49014789427539,0.0 118.27702898942906,36.47410593548624,0.0 118.3015839937017,36.4543293597338,0.0 118.3215020205401,36.431419068264844,0.0 118.33617787077776,36.40607117869251,0.0 118.34516562613157,36.37905587381479,0.0 118.34819219820315,36.351194,0.0 118.34516562613157,36.32333212618521,0.0 118.33617787077776,36.29631682130749,0.0 118.3215020205401,36.270968931735155,0.0 118.3015839937017,36.2480586402662,0.0 118.27702898942906,36.228282064513756,0.0 118.24858309910157,36.21224010572461,0.0 118.21711063670251,36.20042019069896,0.0 118.18356787707606,36.1931814615737,0.0 118.148974,36.19074386347032,0.0 118.11438012292393,36.1931814615737,0.0 118.08083736329748,36.20042019069896,0.0 118.04936490089842,36.21224010572461,0.0 118.02091901057094,36.228282064513756,0.0 117.9963640062983,36.2480586402662,0.0 117.9764459794599,36.270968931735155,0.0 117.96177012922223,36.29631682130749,0.0 117.95278237386842,36.32333212618521,0.0 117.94975580179684,36.351194,0.0 117.9527823738684,36.37905587381479,0.0 117.96177012922223,36.40607117869251,0.0 117.9764459794599,36.431419068264844,0.0 117.9963640062983,36.4543293597338,0.0 118.02091901057094,36.47410593548624,0.0 118.04936490089842,36.49014789427539,0.0 118.08083736329748,36.501967809301036,0.0 118.11438012292393,36.5092065384263,0.0								 118.148974,36.51164413652968,0.0								</coordinates>
							</LinearRing>
						</outerBoundaryIs>
					</Polygon>
				</Placemark>
				<Placemark>
					<name/>
					<description/>
					<styleUrl>KmlStyle [strokeColor=null, strokeWidth=null, fillColor=java.awt.Color[r=50,g=250,b=50]]</styleUrl>
					<Polygon>
						<tessellate>1</tessellate>
						<outerBoundaryIs>
							<LinearRing>
								<coordinates>118.148974,36.51164413652968,0.0 118.18356787707606,36.5092065384263,0.0 118.21711063670251,36.501967809301036,0.0 118.24858309910157,36.49014789427539,0.0 118.27702898942906,36.47410593548624,0.0 118.3015839937017,36.4543293597338,0.0 118.3215020205401,36.431419068264844,0.0 118.33617787077776,36.40607117869251,0.0 118.34516562613157,36.37905587381479,0.0 118.34819219820315,36.351194,0.0 118.34516562613157,36.32333212618521,0.0 118.33617787077776,36.29631682130749,0.0 118.3215020205401,36.270968931735155,0.0 118.3015839937017,36.2480586402662,0.0 118.27702898942906,36.228282064513756,0.0 118.24858309910157,36.21224010572461,0.0 118.21711063670251,36.20042019069896,0.0 118.18356787707606,36.1931814615737,0.0 118.148974,36.19074386347032,0.0 118.11438012292393,36.1931814615737,0.0 118.08083736329748,36.20042019069896,0.0 118.04936490089842,36.21224010572461,0.0 118.02091901057094,36.228282064513756,0.0 117.9963640062983,36.2480586402662,0.0 117.9764459794599,36.270968931735155,0.0 117.96177012922223,36.29631682130749,0.0 117.95278237386842,36.32333212618521,0.0 117.94975580179684,36.351194,0.0 117.9527823738684,36.37905587381479,0.0 117.96177012922223,36.40607117869251,0.0 117.9764459794599,36.431419068264844,0.0 117.9963640062983,36.4543293597338,0.0 118.02091901057094,36.47410593548624,0.0 118.04936490089842,36.49014789427539,0.0 118.08083736329748,36.501967809301036,0.0 118.11438012292393,36.5092065384263,0.0								 118.148974,36.51164413652968,0.0								</coordinates>
							</LinearRing>
						</outerBoundaryIs>
					</Polygon>
				</Placemark>
				<Placemark>
					<name/>
					<description/>
					<styleUrl>KmlStyle [strokeColor=null, strokeWidth=null, fillColor=java.awt.Color[r=50,g=250,b=50]]</styleUrl>
					<Polygon>
						<tessellate>1</tessellate>
						<outerBoundaryIs>
							<LinearRing>
								<coordinates>111.708264,27.767352136529688,0.0 111.739705566497,27.764914538426304,0.0 111.77019179690618,27.757675809301038,0.0 111.79879638254333,27.74585589427539,0.0 111.82465018754851,27.72981393548625,0.0 111.84696765713929,27.710037359733796,0.0 111.86507068629531,27.687127068264843,0.0 111.87840922363627,27.66177917869251,0.0 111.88657798445468,27.63476387381479,0.0 111.88932876508666,27.606902,0.0 111.88657798445468,27.579040126185213,0.0 111.87840922363627,27.552024821307494,0.0 111.86507068629531,27.52667693173516,0.0 111.84696765713929,27.503766640266207,0.0 111.82465018754851,27.483990064513755,0.0 111.79879638254333,27.467948105724613,0.0 111.77019179690618,27.456128190698966,0.0 111.739705566497,27.4488894615737,0.0 111.708264,27.446451863470315,0.0 111.676822433503,27.4488894615737,0.0 111.64633620309382,27.456128190698966,0.0 111.61773161745667,27.467948105724613,0.0 111.59187781245149,27.483990064513755,0.0 111.56956034286071,27.503766640266207,0.0 111.55145731370469,27.52667693173516,0.0 111.53811877636373,27.552024821307494,0.0 111.52995001554532,27.579040126185213,0.0 111.52719923491334,27.606902,0.0 111.52995001554532,27.63476387381479,0.0 111.53811877636373,27.66177917869251,0.0 111.55145731370469,27.687127068264843,0.0 111.56956034286071,27.710037359733796,0.0 111.59187781245149,27.72981393548625,0.0 111.61773161745667,27.74585589427539,0.0 111.64633620309382,27.757675809301038,0.0 111.676822433503,27.764914538426304,0.0								 111.708264,27.767352136529688,0.0								</coordinates>
							</LinearRing>
						</outerBoundaryIs>
					</Polygon>
				</Placemark>
				<Placemark>
					<name/>
					<description/>
					<styleUrl>KmlStyle [strokeColor=null, strokeWidth=null, fillColor=java.awt.Color[r=50,g=250,b=50]]</styleUrl>
					<Polygon>
						<tessellate>1</tessellate>
						<outerBoundaryIs>
							<LinearRing>
								<coordinates>113.613553,34.043042136529685,0.0 113.647114175409,34.0406045384263,0.0 113.67965561148598,34.03336580930104,0.0 113.7101885531625,34.02154589427539,0.0 113.73778527245612,34.005503935486246,0.0 113.76160725701573,33.9857273597338,0.0 113.78093068789498,33.96281706826485,0.0 113.79516843242473,33.93746917869251,0.0 113.80388788394211,33.910453873814795,0.0 113.806824106325,33.882592,0.0 113.80388788394211,33.85473012618521,0.0 113.79516843242473,33.827714821307495,0.0 113.78093068789498,33.80236693173516,0.0 113.76160725701573,33.779456640266204,0.0 113.73778527245612,33.75968006451376,0.0 113.7101885531625,33.743638105724614,0.0 113.67965561148598,33.73181819069897,0.0 113.647114175409,33.724579461573704,0.0 113.613553,33.72214186347032,0.0 113.57999182459099,33.724579461573704,0.0 113.54745038851401,33.73181819069897,0.0 113.5169174468375,33.743638105724614,0.0 113.48932072754387,33.75968006451376,0.0 113.46549874298427,33.779456640266204,0.0 113.44617531210501,33.80236693173516,0.0 113.43193756757526,33.827714821307495,0.0 113.42321811605788,33.85473012618521,0.0 113.420281893675,33.882592,0.0 113.42321811605788,33.910453873814795,0.0 113.43193756757526,33.93746917869251,0.0 113.44617531210501,33.96281706826485,0.0 113.46549874298427,33.9857273597338,0.0 113.48932072754387,34.005503935486246,0.0 113.5169174468375,34.02154589427539,0.0 113.54745038851401,34.03336580930104,0.0 113.57999182459099,34.0406045384263,0.0								 113.613553,34.043042136529685,0.0								</coordinates>
							</LinearRing>
						</outerBoundaryIs>
					</Polygon>
				</Placemark>
				<Placemark>
					<name/>
					<description/>
					<styleUrl>KmlStyle [strokeColor=null, strokeWidth=null, fillColor=java.awt.Color[r=50,g=250,b=50]]</styleUrl>
					<Polygon>
						<tessellate>1</tessellate>
						<outerBoundaryIs>
							<LinearRing>
								<coordinates>117.981509,26.246855136529685,0.0 118.01253102764566,26.2444175384263,0.0 118.04261046667922,26.237178809301035,0.0 118.07083336856657,26.225358894275388,0.0 118.09634219471532,26.209316935486246,0.0 118.11836187235106,26.189540359733794,0.0 118.1362233447113,26.16663006826484,0.0 118.14938389999672,26.141282178692506,0.0 118.15744366139455,26.11426687381479,0.0 118.16015773713313,26.086405,0.0 118.15744366139455,26.05854312618521,0.0 118.14938389999672,26.031527821307492,0.0 118.1362233447113,26.006179931735158,0.0 118.11836187235106,25.983269640266204,0.0 118.09634219471532,25.963493064513752,0.0 118.07083336856657,25.94745110572461,0.0 118.04261046667922,25.935631190698963,0.0 118.01253102764566,25.928392461573697,0.0 117.981509,25.925954863470313,0.0 117.95048697235434,25.928392461573697,0.0 117.92040753332078,25.935631190698963,0.0 117.89218463143344,25.94745110572461,0.0 117.86667580528469,25.963493064513752,0.0 117.84465612764895,25.983269640266204,0.0 117.82679465528871,26.006179931735158,0.0 117.81363410000328,26.031527821307492,0.0 117.80557433860545,26.05854312618521,0.0 117.80286026286687,26.086405,0.0 117.80557433860545,26.11426687381479,0.0 117.81363410000328,26.141282178692506,0.0 117.82679465528871,26.16663006826484,0.0 117.84465612764895,26.189540359733794,0.0 117.86667580528469,26.209316935486246,0.0 117.89218463143344,26.225358894275388,0.0 117.92040753332078,26.237178809301035,0.0 117.95048697235434,26.2444175384263,0.0								 117.981509,26.246855136529685,0.0								</coordinates>
							</LinearRing>
						</outerBoundaryIs>
					</Polygon>
				</Placemark>
				<Placemark>
					<name/>
					<description/>
					<styleUrl>KmlStyle [strokeColor=null, strokeWidth=null, fillColor=java.awt.Color[r=50,g=250,b=50]]</styleUrl>
					<Polygon>
						<tessellate>1</tessellate>
						<outerBoundaryIs>
							<LinearRing>
								<coordinates>101.864151,24.383616136529685,0.0 101.89470283116631,24.3811785384263,0.0 101.92432636040259,24.373939809301035,0.0 101.95212149176324,24.362119894275388,0.0 101.97724368424689,24.346077935486246,0.0 101.99892961274735,24.326301359733794,0.0 102.01652036130075,24.30339106826484,0.0 102.02948144391365,24.278043178692506,0.0 102.03741904464947,24.251027873814788,0.0 102.04009198352648,24.223166,0.0 102.03741904464947,24.19530412618521,0.0 102.02948144391365,24.168288821307492,0.0 102.01652036130075,24.142940931735158,0.0 101.99892961274735,24.120030640266204,0.0 101.97724368424689,24.100254064513752,0.0 101.95212149176324,24.08421210572461,0.0 101.92432636040259,24.072392190698963,0.0 101.89470283116631,24.065153461573697,0.0 101.864151,24.062715863470313,0.0 101.8335991688337,24.065153461573697,0.0 101.80397563959743,24.072392190698963,0.0 101.77618050823678,24.08421210572461,0.0 101.75105831575313,24.100254064513752,0.0 101.72937238725267,24.120030640266204,0.0 101.71178163869926,24.142940931735158,0.0 101.69882055608636,24.168288821307492,0.0 101.69088295535055,24.19530412618521,0.0 101.68821001647353,24.223166,0.0 101.69088295535055,24.251027873814788,0.0 101.69882055608636,24.278043178692506,0.0 101.71178163869926,24.30339106826484,0.0 101.72937238725267,24.326301359733794,0.0 101.75105831575313,24.346077935486246,0.0 101.77618050823676,24.362119894275388,0.0 101.80397563959743,24.373939809301035,0.0 101.8335991688337,24.3811785384263,0.0								 101.864151,24.383616136529685,0.0								</coordinates>
							</LinearRing>
						</outerBoundaryIs>
					</Polygon>
				</Placemark>
				<Placemark>
					<name/>
					<description/>
					<styleUrl>KmlStyle [strokeColor=null, strokeWidth=null, fillColor=java.awt.Color[r=50,g=250,b=50]]</styleUrl>
					<Polygon>
						<tessellate>1</tessellate>
						<outerBoundaryIs>
							<LinearRing>
								<coordinates>113.425549,23.937306136529685,0.0 113.45599505584855,23.9348685384263,0.0 113.48551602369659,23.927629809301035,0.0 113.51321492387439,23.915809894275387,0.0 113.53825013931636,23.899767935486246,0.0 113.55986098766972,23.879991359733793,0.0 113.5773908342429,23.85708106826484,0.0 113.59030704351828,23.831733178692506,0.0 113.59821716301295,23.804717873814788,0.0 113.60088084774877,23.776856,0.0 113.59821716301295,23.74899412618521,0.0 113.59030704351828,23.72197882130749,0.0 113.5773908342429,23.696630931735157,0.0 113.55986098766972,23.673720640266204,0.0 113.53825013931636,23.65394406451375,0.0 113.51321492387439,23.63790210572461,0.0 113.48551602369659,23.626082190698963,0.0 113.45599505584855,23.618843461573697,0.0 113.425549,23.616405863470312,0.0 113.39510294415146,23.618843461573697,0.0 113.36558197630342,23.626082190698963,0.0 113.33788307612562,23.63790210572461,0.0 113.31284786068365,23.65394406451375,0.0 113.29123701233028,23.673720640266204,0.0 113.2737071657571,23.696630931735157,0.0 113.26079095648173,23.72197882130749,0.0 113.25288083698706,23.74899412618521,0.0 113.25021715225124,23.776856,0.0 113.25288083698706,23.804717873814788,0.0 113.26079095648173,23.831733178692506,0.0 113.2737071657571,23.85708106826484,0.0 113.29123701233028,23.879991359733793,0.0 113.31284786068365,23.899767935486246,0.0 113.33788307612562,23.915809894275387,0.0 113.36558197630342,23.927629809301035,0.0 113.39510294415146,23.9348685384263,0.0								 113.425549,23.937306136529685,0.0								</coordinates>
							</LinearRing>
						</outerBoundaryIs>
					</Polygon>
				</Placemark>
				<Placemark>
					<name/>
					<description/>
					<styleUrl>KmlStyle [strokeColor=null, strokeWidth=null, fillColor=java.awt.Color[r=50,g=250,b=50]]</styleUrl>
					<Polygon>
						<tessellate>1</tessellate>
						<outerBoundaryIs>
							<LinearRing>
								<coordinates>113.425549,23.937306136529685,0.0 113.45599505584855,23.9348685384263,0.0 113.48551602369659,23.927629809301035,0.0 113.51321492387439,23.915809894275387,0.0 113.53825013931636,23.899767935486246,0.0 113.55986098766972,23.879991359733793,0.0 113.5773908342429,23.85708106826484,0.0 113.59030704351828,23.831733178692506,0.0 113.59821716301295,23.804717873814788,0.0 113.60088084774877,23.776856,0.0 113.59821716301295,23.74899412618521,0.0 113.59030704351828,23.72197882130749,0.0 113.5773908342429,23.696630931735157,0.0 113.55986098766972,23.673720640266204,0.0 113.53825013931636,23.65394406451375,0.0 113.51321492387439,23.63790210572461,0.0 113.48551602369659,23.626082190698963,0.0 113.45599505584855,23.618843461573697,0.0 113.425549,23.616405863470312,0.0 113.39510294415146,23.618843461573697,0.0 113.36558197630342,23.626082190698963,0.0 113.33788307612562,23.63790210572461,0.0 113.31284786068365,23.65394406451375,0.0 113.29123701233028,23.673720640266204,0.0 113.2737071657571,23.696630931735157,0.0 113.26079095648173,23.72197882130749,0.0 113.25288083698706,23.74899412618521,0.0 113.25021715225124,23.776856,0.0 113.25288083698706,23.804717873814788,0.0 113.26079095648173,23.831733178692506,0.0 113.2737071657571,23.85708106826484,0.0 113.29123701233028,23.879991359733793,0.0 113.31284786068365,23.899767935486246,0.0 113.33788307612562,23.915809894275387,0.0 113.36558197630342,23.927629809301035,0.0 113.39510294415146,23.9348685384263,0.0								 113.425549,23.937306136529685,0.0								</coordinates>
							</LinearRing>
						</outerBoundaryIs>
					</Polygon>
				</Placemark>
				<Placemark>
					<name/>
					<description/>
					<styleUrl>KmlStyle [strokeColor=null, strokeWidth=null, fillColor=java.awt.Color[r=50,g=250,b=50]]</styleUrl>
					<Polygon>
						<tessellate>1</tessellate>
						<outerBoundaryIs>
							<LinearRing>
								<coordinates>118.148974,36.51164413652968,0.0 118.18356787707606,36.5092065384263,0.0 118.21711063670251,36.501967809301036,0.0 118.24858309910157,36.49014789427539,0.0 118.27702898942906,36.47410593548624,0.0 118.3015839937017,36.4543293597338,0.0 118.3215020205401,36.431419068264844,0.0 118.33617787077776,36.40607117869251,0.0 118.34516562613157,36.37905587381479,0.0 118.34819219820315,36.351194,0.0 118.34516562613157,36.32333212618521,0.0 118.33617787077776,36.29631682130749,0.0 118.3215020205401,36.270968931735155,0.0 118.3015839937017,36.2480586402662,0.0 118.27702898942906,36.228282064513756,0.0 118.24858309910157,36.21224010572461,0.0 118.21711063670251,36.20042019069896,0.0 118.18356787707606,36.1931814615737,0.0 118.148974,36.19074386347032,0.0 118.11438012292393,36.1931814615737,0.0 118.08083736329748,36.20042019069896,0.0 118.04936490089842,36.21224010572461,0.0 118.02091901057094,36.228282064513756,0.0 117.9963640062983,36.2480586402662,0.0 117.9764459794599,36.270968931735155,0.0 117.96177012922223,36.29631682130749,0.0 117.95278237386842,36.32333212618521,0.0 117.94975580179684,36.351194,0.0 117.9527823738684,36.37905587381479,0.0 117.96177012922223,36.40607117869251,0.0 117.9764459794599,36.431419068264844,0.0 117.9963640062983,36.4543293597338,0.0 118.02091901057094,36.47410593548624,0.0 118.04936490089842,36.49014789427539,0.0 118.08083736329748,36.501967809301036,0.0 118.11438012292393,36.5092065384263,0.0								 118.148974,36.51164413652968,0.0								</coordinates>
							</LinearRing>
						</outerBoundaryIs>
					</Polygon>
				</Placemark>
				<Placemark>
					<name/>
					<description/>
					<styleUrl>KmlStyle [strokeColor=null, strokeWidth=null, fillColor=java.awt.Color[r=50,g=250,b=50]]</styleUrl>
					<Polygon>
						<tessellate>1</tessellate>
						<outerBoundaryIs>
							<LinearRing>
								<coordinates>115.056101,39.046813136529686,0.0 115.09189511499169,39.0443755384263,0.0 115.12660164391204,39.03713680930104,0.0 115.15916604644218,39.02531689427539,0.0 115.18859886968961,39.009274935486246,0.0 115.21400581221367,38.9894983597338,0.0 115.23461489692231,38.96658806826485,0.0 115.24979992720536,38.94124017869251,0.0 115.25909951360165,38.914224873814796,0.0 115.26223109288438,38.886363,0.0 115.25909951360165,38.85850112618521,0.0 115.24979992720536,38.831485821307496,0.0 115.23461489692231,38.80613793173516,0.0 115.21400581221367,38.783227640266205,0.0 115.18859886968961,38.76345106451376,0.0 115.15916604644218,38.747409105724614,0.0 115.12660164391205,38.73558919069897,0.0 115.09189511499169,38.728350461573704,0.0 115.056101,38.72591286347032,0.0 115.02030688500831,38.728350461573704,0.0 114.98560035608796,38.73558919069897,0.0 114.95303595355782,38.747409105724614,0.0 114.92360313031038,38.76345106451376,0.0 114.89819618778633,38.783227640266205,0.0 114.87758710307769,38.80613793173516,0.0 114.86240207279464,38.831485821307496,0.0 114.85310248639834,38.85850112618521,0.0 114.84997090711562,38.886363,0.0 114.85310248639834,38.914224873814796,0.0 114.86240207279464,38.94124017869251,0.0 114.87758710307769,38.96658806826485,0.0 114.89819618778633,38.9894983597338,0.0 114.92360313031038,39.009274935486246,0.0 114.95303595355782,39.02531689427539,0.0 114.98560035608794,39.03713680930104,0.0 115.02030688500831,39.0443755384263,0.0								 115.056101,39.046813136529686,0.0								</coordinates>
							</LinearRing>
						</outerBoundaryIs>
					</Polygon>
				</Placemark>
				<Placemark>
					<name/>
					<description/>
					<styleUrl>KmlStyle [strokeColor=null, strokeWidth=null, fillColor=java.awt.Color[r=50,g=250,b=50]]</styleUrl>
					<Polygon>
						<tessellate>1</tessellate>
						<outerBoundaryIs>
							<LinearRing>
								<coordinates>113.425549,23.937306136529685,0.0 113.45599505584855,23.9348685384263,0.0 113.48551602369659,23.927629809301035,0.0 113.51321492387439,23.915809894275387,0.0 113.53825013931636,23.899767935486246,0.0 113.55986098766972,23.879991359733793,0.0 113.5773908342429,23.85708106826484,0.0 113.59030704351828,23.831733178692506,0.0 113.59821716301295,23.804717873814788,0.0 113.60088084774877,23.776856,0.0 113.59821716301295,23.74899412618521,0.0 113.59030704351828,23.72197882130749,0.0 113.5773908342429,23.696630931735157,0.0 113.55986098766972,23.673720640266204,0.0 113.53825013931636,23.65394406451375,0.0 113.51321492387439,23.63790210572461,0.0 113.48551602369659,23.626082190698963,0.0 113.45599505584855,23.618843461573697,0.0 113.425549,23.616405863470312,0.0 113.39510294415146,23.618843461573697,0.0 113.36558197630342,23.626082190698963,0.0 113.33788307612562,23.63790210572461,0.0 113.31284786068365,23.65394406451375,0.0 113.29123701233028,23.673720640266204,0.0 113.2737071657571,23.696630931735157,0.0 113.26079095648173,23.72197882130749,0.0 113.25288083698706,23.74899412618521,0.0 113.25021715225124,23.776856,0.0 113.25288083698706,23.804717873814788,0.0 113.26079095648173,23.831733178692506,0.0 113.2737071657571,23.85708106826484,0.0 113.29123701233028,23.879991359733793,0.0 113.31284786068365,23.899767935486246,0.0 113.33788307612562,23.915809894275387,0.0 113.36558197630342,23.927629809301035,0.0 113.39510294415146,23.9348685384263,0.0								 113.425549,23.937306136529685,0.0								</coordinates>
							</LinearRing>
						</outerBoundaryIs>
					</Polygon>
				</Placemark>
				<Placemark>
					<name/>
					<description/>
					<styleUrl>KmlStyle [strokeColor=null, strokeWidth=null, fillColor=java.awt.Color[r=50,g=250,b=50]]</styleUrl>
					<Polygon>
						<tessellate>1</tessellate>
						<outerBoundaryIs>
							<LinearRing>
								<coordinates>111.708264,27.767352136529688,0.0 111.739705566497,27.764914538426304,0.0 111.77019179690618,27.757675809301038,0.0 111.79879638254333,27.74585589427539,0.0 111.82465018754851,27.72981393548625,0.0 111.84696765713929,27.710037359733796,0.0 111.86507068629531,27.687127068264843,0.0 111.87840922363627,27.66177917869251,0.0 111.88657798445468,27.63476387381479,0.0 111.88932876508666,27.606902,0.0 111.88657798445468,27.579040126185213,0.0 111.87840922363627,27.552024821307494,0.0 111.86507068629531,27.52667693173516,0.0 111.84696765713929,27.503766640266207,0.0 111.82465018754851,27.483990064513755,0.0 111.79879638254333,27.467948105724613,0.0 111.77019179690618,27.456128190698966,0.0 111.739705566497,27.4488894615737,0.0 111.708264,27.446451863470315,0.0 111.676822433503,27.4488894615737,0.0 111.64633620309382,27.456128190698966,0.0 111.61773161745667,27.467948105724613,0.0 111.59187781245149,27.483990064513755,0.0 111.56956034286071,27.503766640266207,0.0 111.55145731370469,27.52667693173516,0.0 111.53811877636373,27.552024821307494,0.0 111.52995001554532,27.579040126185213,0.0 111.52719923491334,27.606902,0.0 111.52995001554532,27.63476387381479,0.0 111.53811877636373,27.66177917869251,0.0 111.55145731370469,27.687127068264843,0.0 111.56956034286071,27.710037359733796,0.0 111.59187781245149,27.72981393548625,0.0 111.61773161745667,27.74585589427539,0.0 111.64633620309382,27.757675809301038,0.0 111.676822433503,27.764914538426304,0.0								 111.708264,27.767352136529688,0.0								</coordinates>
							</LinearRing>
						</outerBoundaryIs>
					</Polygon>
				</Placemark>
				<Placemark>
					<name/>
					<description/>
					<styleUrl>KmlStyle [strokeColor=null, strokeWidth=null, fillColor=java.awt.Color[r=50,g=250,b=50]]</styleUrl>
					<Polygon>
						<tessellate>1</tessellate>
						<outerBoundaryIs>
							<LinearRing>
								<coordinates>107.87484,30.219099136529685,0.0 107.90703116208881,30.2166615384263,0.0 107.93824421200705,30.209422809301035,0.0 107.96753075702755,30.197602894275388,0.0 107.99400094029954,30.181560935486246,0.0 108.01685047869888,30.161784359733794,0.0 108.03538510056373,30.13887406826484,0.0 108.04904164078769,30.113526178692506,0.0 108.05740515230659,30.086510873814788,0.0 108.06022151405509,30.058649,0.0 108.05740515230659,30.03078712618521,0.0 108.04904164078769,30.00377182130749,0.0 108.03538510056373,29.978423931735158,0.0 108.01685047869888,29.955513640266204,0.0 107.99400094029954,29.935737064513752,0.0 107.96753075702755,29.91969510572461,0.0 107.93824421200705,29.907875190698963,0.0 107.90703116208881,29.900636461573697,0.0 107.87484,29.898198863470313,0.0 107.8426488379112,29.900636461573697,0.0 107.81143578799296,29.907875190698963,0.0 107.78214924297247,29.91969510572461,0.0 107.75567905970047,29.935737064513752,0.0 107.73282952130113,29.955513640266204,0.0 107.71429489943628,29.978423931735158,0.0 107.70063835921232,30.00377182130749,0.0 107.69227484769343,30.03078712618521,0.0 107.68945848594493,30.058649,0.0 107.69227484769343,30.086510873814788,0.0 107.70063835921232,30.113526178692506,0.0 107.71429489943628,30.13887406826484,0.0 107.73282952130113,30.161784359733794,0.0 107.75567905970047,30.181560935486246,0.0 107.78214924297247,30.197602894275388,0.0 107.81143578799296,30.209422809301035,0.0 107.8426488379112,30.2166615384263,0.0								 107.87484,30.219099136529685,0.0								</coordinates>
							</LinearRing>
						</outerBoundaryIs>
					</Polygon>
				</Placemark>
				<Placemark>
					<name/>
					<description/>
					<styleUrl>KmlStyle [strokeColor=null, strokeWidth=null, fillColor=java.awt.Color[r=50,g=250,b=50]]</styleUrl>
					<Polygon>
						<tessellate>1</tessellate>
						<outerBoundaryIs>
							<LinearRing>
								<coordinates>108.787211,23.988323136529687,0.0 108.81766901629874,23.985885538426302,0.0 108.84720158118475,23.978646809301036,0.0 108.87491136261815,23.96682689427539,0.0 108.89995641291192,23.950784935486247,0.0 108.9215757508863,23.931008359733795,0.0 108.93911248389685,23.90809806826484,0.0 108.95203376718504,23.882750178692508,0.0 108.95994699409667,23.85573487381479,0.0 108.96261172523629,23.827873,0.0 108.95994699409667,23.80001112618521,0.0 108.95203376718504,23.772995821307493,0.0 108.93911248389685,23.74764793173516,0.0 108.9215757508863,23.724737640266206,0.0 108.89995641291192,23.704961064513753,0.0 108.87491136261815,23.68891910572461,0.0 108.84720158118475,23.677099190698964,0.0 108.81766901629874,23.6698604615737,0.0 108.787211,23.667422863470314,0.0 108.75675298370126,23.6698604615737,0.0 108.72722041881525,23.677099190698964,0.0 108.69951063738185,23.68891910572461,0.0 108.67446558708808,23.704961064513753,0.0 108.6528462491137,23.724737640266206,0.0 108.63530951610315,23.74764793173516,0.0 108.62238823281496,23.772995821307493,0.0 108.61447500590333,23.80001112618521,0.0 108.61181027476371,23.827873,0.0 108.61447500590333,23.85573487381479,0.0 108.62238823281496,23.882750178692508,0.0 108.63530951610315,23.90809806826484,0.0 108.6528462491137,23.931008359733795,0.0 108.67446558708808,23.950784935486247,0.0 108.69951063738185,23.96682689427539,0.0 108.72722041881525,23.978646809301036,0.0 108.75675298370126,23.985885538426302,0.0								 108.787211,23.988323136529687,0.0								</coordinates>
							</LinearRing>
						</outerBoundaryIs>
					</Polygon>
				</Placemark>
				<Placemark>
					<name/>
					<description/>
					<styleUrl>KmlStyle [strokeColor=null, strokeWidth=null, fillColor=java.awt.Color[r=50,g=250,b=50]]</styleUrl>
					<Polygon>
						<tessellate>1</tessellate>
						<outerBoundaryIs>
							<LinearRing>
								<coordinates>96.003694,35.909737136529685,0.0 96.03802435661149,35.9072995384263,0.0 96.07131160270933,35.90006080930104,0.0 96.102544322165,35.88824089427539,0.0 96.13077352460238,35.872198935486246,0.0 96.15514147999005,35.8524223597338,0.0 96.17490778033435,35.82951206826485,0.0 96.18947183660153,35.80416417869251,0.0 96.19839112731171,35.777148873814795,0.0 96.20139464433001,35.749287,0.0 96.19839112731171,35.72142512618521,0.0 96.18947183660153,35.694409821307495,0.0 96.17490778033435,35.66906193173516,0.0 96.15514147999005,35.646151640266204,0.0 96.13077352460238,35.62637506451376,0.0 96.102544322165,35.610333105724614,0.0 96.07131160270933,35.59851319069897,0.0 96.03802435661149,35.591274461573704,0.0 96.003694,35.58883686347032,0.0 95.9693636433885,35.591274461573704,0.0 95.93607639729066,35.59851319069897,0.0 95.90484367783499,35.610333105724614,0.0 95.87661447539762,35.62637506451376,0.0 95.85224652000994,35.646151640266204,0.0 95.83248021966564,35.66906193173516,0.0 95.81791616339846,35.694409821307495,0.0 95.80899687268828,35.72142512618521,0.0 95.80599335566998,35.749287,0.0 95.80899687268828,35.777148873814795,0.0 95.81791616339846,35.80416417869251,0.0 95.83248021966564,35.82951206826485,0.0 95.85224652000994,35.8524223597338,0.0 95.87661447539762,35.872198935486246,0.0 95.90484367783499,35.88824089427539,0.0 95.93607639729066,35.90006080930104,0.0 95.9693636433885,35.9072995384263,0.0								 96.003694,35.909737136529685,0.0								</coordinates>
							</LinearRing>
						</outerBoundaryIs>
					</Polygon>
				</Placemark>
				<Placemark>
					<name/>
					<description/>
					<styleUrl>KmlStyle [strokeColor=null, strokeWidth=null, fillColor=java.awt.Color[r=50,g=250,b=50]]</styleUrl>
					<Polygon>
						<tessellate>1</tessellate>
						<outerBoundaryIs>
							<LinearRing>
								<coordinates>118.148974,36.51164413652968,0.0 118.18356787707606,36.5092065384263,0.0 118.21711063670251,36.501967809301036,0.0 118.24858309910157,36.49014789427539,0.0 118.27702898942906,36.47410593548624,0.0 118.3015839937017,36.4543293597338,0.0 118.3215020205401,36.431419068264844,0.0 118.33617787077776,36.40607117869251,0.0 118.34516562613157,36.37905587381479,0.0 118.34819219820315,36.351194,0.0 118.34516562613157,36.32333212618521,0.0 118.33617787077776,36.29631682130749,0.0 118.3215020205401,36.270968931735155,0.0 118.3015839937017,36.2480586402662,0.0 118.27702898942906,36.228282064513756,0.0 118.24858309910157,36.21224010572461,0.0 118.21711063670251,36.20042019069896,0.0 118.18356787707606,36.1931814615737,0.0 118.148974,36.19074386347032,0.0 118.11438012292393,36.1931814615737,0.0 118.08083736329748,36.20042019069896,0.0 118.04936490089842,36.21224010572461,0.0 118.02091901057094,36.228282064513756,0.0 117.9963640062983,36.2480586402662,0.0 117.9764459794599,36.270968931735155,0.0 117.96177012922223,36.29631682130749,0.0 117.95278237386842,36.32333212618521,0.0 117.94975580179684,36.351194,0.0 117.9527823738684,36.37905587381479,0.0 117.96177012922223,36.40607117869251,0.0 117.9764459794599,36.431419068264844,0.0 117.9963640062983,36.4543293597338,0.0 118.02091901057094,36.47410593548624,0.0 118.04936490089842,36.49014789427539,0.0 118.08083736329748,36.501967809301036,0.0 118.11438012292393,36.5092065384263,0.0								 118.148974,36.51164413652968,0.0								</coordinates>
							</LinearRing>
						</outerBoundaryIs>
					</Polygon>
				</Placemark>
				<Placemark>
					<name/>
					<description/>
					<styleUrl>KmlStyle [strokeColor=null, strokeWidth=null, fillColor=java.awt.Color[r=50,g=250,b=50]]</styleUrl>
					<Polygon>
						<tessellate>1</tessellate>
						<outerBoundaryIs>
							<LinearRing>
								<coordinates>112.269085,31.136444136529686,0.0 112.30158141435463,31.134006538426302,0.0 112.33309044160308,31.126767809301036,0.0 112.36265469589674,31.11494789427539,0.0 112.38937588232912,31.098905935486247,0.0 112.41244209117205,31.079129359733795,0.0 112.43115246734192,31.05621906826484,0.0 112.44493850552668,31.030871178692507,0.0 112.45338132393219,31.00385587381479,0.0 112.45622439179347,30.975994,0.0 112.45338132393219,30.94813212618521,0.0 112.44493850552668,30.921116821307493,0.0 112.43115246734192,30.89576893173516,0.0 112.41244209117205,30.872858640266205,0.0 112.38937588232912,30.853082064513753,0.0 112.36265469589674,30.83704010572461,0.0 112.33309044160308,30.825220190698964,0.0 112.30158141435464,30.817981461573698,0.0 112.269085,30.815543863470314,0.0 112.23658858564536,30.817981461573698,0.0 112.20507955839693,30.825220190698964,0.0 112.17551530410327,30.83704010572461,0.0 112.14879411767089,30.853082064513753,0.0 112.12572790882795,30.872858640266205,0.0 112.10701753265809,30.89576893173516,0.0 112.09323149447333,30.921116821307493,0.0 112.08478867606782,30.94813212618521,0.0 112.08194560820654,30.975994,0.0 112.08478867606782,31.00385587381479,0.0 112.09323149447333,31.030871178692507,0.0 112.10701753265809,31.05621906826484,0.0 112.12572790882795,31.079129359733795,0.0 112.14879411767089,31.098905935486247,0.0 112.17551530410327,31.11494789427539,0.0 112.20507955839693,31.126767809301036,0.0 112.23658858564538,31.134006538426302,0.0								 112.269085,31.136444136529686,0.0								</coordinates>
							</LinearRing>
						</outerBoundaryIs>
					</Polygon>
				</Placemark>
				<Placemark>
					<name/>
					<description/>
					<styleUrl>KmlStyle [strokeColor=null, strokeWidth=null, fillColor=java.awt.Color[r=50,g=250,b=50]]</styleUrl>
					<Polygon>
						<tessellate>1</tessellate>
						<outerBoundaryIs>
							<LinearRing>
								<coordinates>113.425549,23.937306136529685,0.0 113.45599505584855,23.9348685384263,0.0 113.48551602369659,23.927629809301035,0.0 113.51321492387439,23.915809894275387,0.0 113.53825013931636,23.899767935486246,0.0 113.55986098766972,23.879991359733793,0.0 113.5773908342429,23.85708106826484,0.0 113.59030704351828,23.831733178692506,0.0 113.59821716301295,23.804717873814788,0.0 113.60088084774877,23.776856,0.0 113.59821716301295,23.74899412618521,0.0 113.59030704351828,23.72197882130749,0.0 113.5773908342429,23.696630931735157,0.0 113.55986098766972,23.673720640266204,0.0 113.53825013931636,23.65394406451375,0.0 113.51321492387439,23.63790210572461,0.0 113.48551602369659,23.626082190698963,0.0 113.45599505584855,23.618843461573697,0.0 113.425549,23.616405863470312,0.0 113.39510294415146,23.618843461573697,0.0 113.36558197630342,23.626082190698963,0.0 113.33788307612562,23.63790210572461,0.0 113.31284786068365,23.65394406451375,0.0 113.29123701233028,23.673720640266204,0.0 113.2737071657571,23.696630931735157,0.0 113.26079095648173,23.72197882130749,0.0 113.25288083698706,23.74899412618521,0.0 113.25021715225124,23.776856,0.0 113.25288083698706,23.804717873814788,0.0 113.26079095648173,23.831733178692506,0.0 113.2737071657571,23.85708106826484,0.0 113.29123701233028,23.879991359733793,0.0 113.31284786068365,23.899767935486246,0.0 113.33788307612562,23.915809894275387,0.0 113.36558197630342,23.927629809301035,0.0 113.39510294415146,23.9348685384263,0.0								 113.425549,23.937306136529685,0.0								</coordinates>
							</LinearRing>
						</outerBoundaryIs>
					</Polygon>
				</Placemark>
				<Placemark>
					<name/>
					<description/>
					<styleUrl>KmlStyle [strokeColor=null, strokeWidth=null, fillColor=java.awt.Color[r=50,g=250,b=50]]</styleUrl>
					<Polygon>
						<tessellate>1</tessellate>
						<outerBoundaryIs>
							<LinearRing>
								<coordinates>101.864151,24.383616136529685,0.0 101.89470283116631,24.3811785384263,0.0 101.92432636040259,24.373939809301035,0.0 101.95212149176324,24.362119894275388,0.0 101.97724368424689,24.346077935486246,0.0 101.99892961274735,24.326301359733794,0.0 102.01652036130075,24.30339106826484,0.0 102.02948144391365,24.278043178692506,0.0 102.03741904464947,24.251027873814788,0.0 102.04009198352648,24.223166,0.0 102.03741904464947,24.19530412618521,0.0 102.02948144391365,24.168288821307492,0.0 102.01652036130075,24.142940931735158,0.0 101.99892961274735,24.120030640266204,0.0 101.97724368424689,24.100254064513752,0.0 101.95212149176324,24.08421210572461,0.0 101.92432636040259,24.072392190698963,0.0 101.89470283116631,24.065153461573697,0.0 101.864151,24.062715863470313,0.0 101.8335991688337,24.065153461573697,0.0 101.80397563959743,24.072392190698963,0.0 101.77618050823678,24.08421210572461,0.0 101.75105831575313,24.100254064513752,0.0 101.72937238725267,24.120030640266204,0.0 101.71178163869926,24.142940931735158,0.0 101.69882055608636,24.168288821307492,0.0 101.69088295535055,24.19530412618521,0.0 101.68821001647353,24.223166,0.0 101.69088295535055,24.251027873814788,0.0 101.69882055608636,24.278043178692506,0.0 101.71178163869926,24.30339106826484,0.0 101.72937238725267,24.326301359733794,0.0 101.75105831575313,24.346077935486246,0.0 101.77618050823676,24.362119894275388,0.0 101.80397563959743,24.373939809301035,0.0 101.8335991688337,24.3811785384263,0.0								 101.864151,24.383616136529685,0.0								</coordinates>
							</LinearRing>
						</outerBoundaryIs>
					</Polygon>
				</Placemark>
				<Placemark>
					<name/>
					<description/>
					<styleUrl>KmlStyle [strokeColor=null, strokeWidth=null, fillColor=java.awt.Color[r=50,g=250,b=50]]</styleUrl>
					<Polygon>
						<tessellate>1</tessellate>
						<outerBoundaryIs>
							<LinearRing>
								<coordinates>108.787211,23.988323136529687,0.0 108.81766901629874,23.985885538426302,0.0 108.84720158118475,23.978646809301036,0.0 108.87491136261815,23.96682689427539,0.0 108.89995641291192,23.950784935486247,0.0 108.9215757508863,23.931008359733795,0.0 108.93911248389685,23.90809806826484,0.0 108.95203376718504,23.882750178692508,0.0 108.95994699409667,23.85573487381479,0.0 108.96261172523629,23.827873,0.0 108.95994699409667,23.80001112618521,0.0 108.95203376718504,23.772995821307493,0.0 108.93911248389685,23.74764793173516,0.0 108.9215757508863,23.724737640266206,0.0 108.89995641291192,23.704961064513753,0.0 108.87491136261815,23.68891910572461,0.0 108.84720158118475,23.677099190698964,0.0 108.81766901629874,23.6698604615737,0.0 108.787211,23.667422863470314,0.0 108.75675298370126,23.6698604615737,0.0 108.72722041881525,23.677099190698964,0.0 108.69951063738185,23.68891910572461,0.0 108.67446558708808,23.704961064513753,0.0 108.6528462491137,23.724737640266206,0.0 108.63530951610315,23.74764793173516,0.0 108.62238823281496,23.772995821307493,0.0 108.61447500590333,23.80001112618521,0.0 108.61181027476371,23.827873,0.0 108.61447500590333,23.85573487381479,0.0 108.62238823281496,23.882750178692508,0.0 108.63530951610315,23.90809806826484,0.0 108.6528462491137,23.931008359733795,0.0 108.67446558708808,23.950784935486247,0.0 108.69951063738185,23.96682689427539,0.0 108.72722041881525,23.978646809301036,0.0 108.75675298370126,23.985885538426302,0.0								 108.787211,23.988323136529687,0.0								</coordinates>
							</LinearRing>
						</outerBoundaryIs>
					</Polygon>
				</Placemark>
				<Placemark>
					<name/>
					<description/>
					<styleUrl>KmlStyle [strokeColor=null, strokeWidth=null, fillColor=java.awt.Color[r=50,g=250,b=50]]</styleUrl>
					<Polygon>
						<tessellate>1</tessellate>
						<outerBoundaryIs>
							<LinearRing>
								<coordinates>113.613553,34.043042136529685,0.0 113.647114175409,34.0406045384263,0.0 113.67965561148598,34.03336580930104,0.0 113.7101885531625,34.02154589427539,0.0 113.73778527245612,34.005503935486246,0.0 113.76160725701573,33.9857273597338,0.0 113.78093068789498,33.96281706826485,0.0 113.79516843242473,33.93746917869251,0.0 113.80388788394211,33.910453873814795,0.0 113.806824106325,33.882592,0.0 113.80388788394211,33.85473012618521,0.0 113.79516843242473,33.827714821307495,0.0 113.78093068789498,33.80236693173516,0.0 113.76160725701573,33.779456640266204,0.0 113.73778527245612,33.75968006451376,0.0 113.7101885531625,33.743638105724614,0.0 113.67965561148598,33.73181819069897,0.0 113.647114175409,33.724579461573704,0.0 113.613553,33.72214186347032,0.0 113.57999182459099,33.724579461573704,0.0 113.54745038851401,33.73181819069897,0.0 113.5169174468375,33.743638105724614,0.0 113.48932072754387,33.75968006451376,0.0 113.46549874298427,33.779456640266204,0.0 113.44617531210501,33.80236693173516,0.0 113.43193756757526,33.827714821307495,0.0 113.42321811605788,33.85473012618521,0.0 113.420281893675,33.882592,0.0 113.42321811605788,33.910453873814795,0.0 113.43193756757526,33.93746917869251,0.0 113.44617531210501,33.96281706826485,0.0 113.46549874298427,33.9857273597338,0.0 113.48932072754387,34.005503935486246,0.0 113.5169174468375,34.02154589427539,0.0 113.54745038851401,34.03336580930104,0.0 113.57999182459099,34.0406045384263,0.0								 113.613553,34.043042136529685,0.0								</coordinates>
							</LinearRing>
						</outerBoundaryIs>
					</Polygon>
				</Placemark>
				<Placemark>
					<name/>
					<description/>
					<styleUrl>KmlStyle [strokeColor=null, strokeWidth=null, fillColor=java.awt.Color[r=50,g=250,b=50]]</styleUrl>
					<Polygon>
						<tessellate>1</tessellate>
						<outerBoundaryIs>
							<LinearRing>
								<coordinates>118.148974,36.51164413652968,0.0 118.18356787707606,36.5092065384263,0.0 118.21711063670251,36.501967809301036,0.0 118.24858309910157,36.49014789427539,0.0 118.27702898942906,36.47410593548624,0.0 118.3015839937017,36.4543293597338,0.0 118.3215020205401,36.431419068264844,0.0 118.33617787077776,36.40607117869251,0.0 118.34516562613157,36.37905587381479,0.0 118.34819219820315,36.351194,0.0 118.34516562613157,36.32333212618521,0.0 118.33617787077776,36.29631682130749,0.0 118.3215020205401,36.270968931735155,0.0 118.3015839937017,36.2480586402662,0.0 118.27702898942906,36.228282064513756,0.0 118.24858309910157,36.21224010572461,0.0 118.21711063670251,36.20042019069896,0.0 118.18356787707606,36.1931814615737,0.0 118.148974,36.19074386347032,0.0 118.11438012292393,36.1931814615737,0.0 118.08083736329748,36.20042019069896,0.0 118.04936490089842,36.21224010572461,0.0 118.02091901057094,36.228282064513756,0.0 117.9963640062983,36.2480586402662,0.0 117.9764459794599,36.270968931735155,0.0 117.96177012922223,36.29631682130749,0.0 117.95278237386842,36.32333212618521,0.0 117.94975580179684,36.351194,0.0 117.9527823738684,36.37905587381479,0.0 117.96177012922223,36.40607117869251,0.0 117.9764459794599,36.431419068264844,0.0 117.9963640062983,36.4543293597338,0.0 118.02091901057094,36.47410593548624,0.0 118.04936490089842,36.49014789427539,0.0 118.08083736329748,36.501967809301036,0.0 118.11438012292393,36.5092065384263,0.0								 118.148974,36.51164413652968,0.0								</coordinates>
							</LinearRing>
						</outerBoundaryIs>
					</Polygon>
				</Placemark>
				<Placemark>
					<name/>
					<description/>
					<styleUrl>KmlStyle [strokeColor=null, strokeWidth=null, fillColor=java.awt.Color[r=50,g=250,b=50]]</styleUrl>
					<Polygon>
						<tessellate>1</tessellate>
						<outerBoundaryIs>
							<LinearRing>
								<coordinates>106.873821,26.975639136529686,0.0 106.90503996597475,26.973201538426302,0.0 106.93531035946592,26.965962809301036,0.0 106.96371242988482,26.95414289427539,0.0 106.98938319469394,26.938100935486247,0.0 107.01154266069457,26.918324359733795,0.0 107.02951752372553,26.89541406826484,0.0 107.04276162666932,26.870066178692507,0.0 107.05087255415985,26.84305087381479,0.0 107.05360385976964,26.815189,0.0 107.05087255415985,26.78732712618521,0.0 107.04276162666932,26.760311821307493,0.0 107.02951752372553,26.73496393173516,0.0 107.01154266069457,26.712053640266205,0.0 106.98938319469394,26.692277064513753,0.0 106.96371242988482,26.67623510572461,0.0 106.93531035946592,26.664415190698964,0.0 106.90503996597475,26.657176461573698,0.0 106.873821,26.654738863470314,0.0 106.84260203402526,26.657176461573698,0.0 106.8123316405341,26.664415190698964,0.0 106.78392957011519,26.67623510572461,0.0 106.75825880530607,26.692277064513753,0.0 106.73609933930544,26.712053640266205,0.0 106.71812447627448,26.73496393173516,0.0 106.7048803733307,26.760311821307493,0.0 106.69676944584016,26.78732712618521,0.0 106.69403814023038,26.815189,0.0 106.69676944584016,26.84305087381479,0.0 106.7048803733307,26.870066178692507,0.0 106.71812447627448,26.89541406826484,0.0 106.73609933930544,26.918324359733795,0.0 106.75825880530607,26.938100935486247,0.0 106.78392957011519,26.95414289427539,0.0 106.8123316405341,26.965962809301036,0.0 106.84260203402526,26.973201538426302,0.0								 106.873821,26.975639136529686,0.0								</coordinates>
							</LinearRing>
						</outerBoundaryIs>
					</Polygon>
				</Placemark>
				<Placemark>
					<name/>
					<description/>
					<styleUrl>KmlStyle [strokeColor=null, strokeWidth=null, fillColor=java.awt.Color[r=50,g=250,b=50]]</styleUrl>
					<Polygon>
						<tessellate>1</tessellate>
						<outerBoundaryIs>
							<LinearRing>
								<coordinates>108.787211,23.988323136529687,0.0 108.81766901629874,23.985885538426302,0.0 108.84720158118475,23.978646809301036,0.0 108.87491136261815,23.96682689427539,0.0 108.89995641291192,23.950784935486247,0.0 108.9215757508863,23.931008359733795,0.0 108.93911248389685,23.90809806826484,0.0 108.95203376718504,23.882750178692508,0.0 108.95994699409667,23.85573487381479,0.0 108.96261172523629,23.827873,0.0 108.95994699409667,23.80001112618521,0.0 108.95203376718504,23.772995821307493,0.0 108.93911248389685,23.74764793173516,0.0 108.9215757508863,23.724737640266206,0.0 108.89995641291192,23.704961064513753,0.0 108.87491136261815,23.68891910572461,0.0 108.84720158118475,23.677099190698964,0.0 108.81766901629874,23.6698604615737,0.0 108.787211,23.667422863470314,0.0 108.75675298370126,23.6698604615737,0.0 108.72722041881525,23.677099190698964,0.0 108.69951063738185,23.68891910572461,0.0 108.67446558708808,23.704961064513753,0.0 108.6528462491137,23.724737640266206,0.0 108.63530951610315,23.74764793173516,0.0 108.62238823281496,23.772995821307493,0.0 108.61447500590333,23.80001112618521,0.0 108.61181027476371,23.827873,0.0 108.61447500590333,23.85573487381479,0.0 108.62238823281496,23.882750178692508,0.0 108.63530951610315,23.90809806826484,0.0 108.6528462491137,23.931008359733795,0.0 108.67446558708808,23.950784935486247,0.0 108.69951063738185,23.96682689427539,0.0 108.72722041881525,23.978646809301036,0.0 108.75675298370126,23.985885538426302,0.0								 108.787211,23.988323136529687,0.0								</coordinates>
							</LinearRing>
						</outerBoundaryIs>
					</Polygon>
				</Placemark>
				<Placemark>
					<name/>
					<description/>
					<styleUrl>KmlStyle [strokeColor=null, strokeWidth=null, fillColor=java.awt.Color[r=50,g=250,b=50]]</styleUrl>
					<Polygon>
						<tessellate>1</tessellate>
						<outerBoundaryIs>
							<LinearRing>
								<coordinates>106.873821,26.975639136529686,0.0 106.90503996597475,26.973201538426302,0.0 106.93531035946592,26.965962809301036,0.0 106.96371242988482,26.95414289427539,0.0 106.98938319469394,26.938100935486247,0.0 107.01154266069457,26.918324359733795,0.0 107.02951752372553,26.89541406826484,0.0 107.04276162666932,26.870066178692507,0.0 107.05087255415985,26.84305087381479,0.0 107.05360385976964,26.815189,0.0 107.05087255415985,26.78732712618521,0.0 107.04276162666932,26.760311821307493,0.0 107.02951752372553,26.73496393173516,0.0 107.01154266069457,26.712053640266205,0.0 106.98938319469394,26.692277064513753,0.0 106.96371242988482,26.67623510572461,0.0 106.93531035946592,26.664415190698964,0.0 106.90503996597475,26.657176461573698,0.0 106.873821,26.654738863470314,0.0 106.84260203402526,26.657176461573698,0.0 106.8123316405341,26.664415190698964,0.0 106.78392957011519,26.67623510572461,0.0 106.75825880530607,26.692277064513753,0.0 106.73609933930544,26.712053640266205,0.0 106.71812447627448,26.73496393173516,0.0 106.7048803733307,26.760311821307493,0.0 106.69676944584016,26.78732712618521,0.0 106.69403814023038,26.815189,0.0 106.69676944584016,26.84305087381479,0.0 106.7048803733307,26.870066178692507,0.0 106.71812447627448,26.89541406826484,0.0 106.73609933930544,26.918324359733795,0.0 106.75825880530607,26.938100935486247,0.0 106.78392957011519,26.95414289427539,0.0 106.8123316405341,26.965962809301036,0.0 106.84260203402526,26.973201538426302,0.0								 106.873821,26.975639136529686,0.0								</coordinates>
							</LinearRing>
						</outerBoundaryIs>
					</Polygon>
				</Placemark>
				<Placemark>
					<name/>
					<description/>
					<styleUrl>KmlStyle [strokeColor=null, strokeWidth=null, fillColor=java.awt.Color[r=50,g=250,b=50]]</styleUrl>
					<Polygon>
						<tessellate>1</tessellate>
						<outerBoundaryIs>
							<LinearRing>
								<coordinates>118.148974,36.51164413652968,0.0 118.18356787707606,36.5092065384263,0.0 118.21711063670251,36.501967809301036,0.0 118.24858309910157,36.49014789427539,0.0 118.27702898942906,36.47410593548624,0.0 118.3015839937017,36.4543293597338,0.0 118.3215020205401,36.431419068264844,0.0 118.33617787077776,36.40607117869251,0.0 118.34516562613157,36.37905587381479,0.0 118.34819219820315,36.351194,0.0 118.34516562613157,36.32333212618521,0.0 118.33617787077776,36.29631682130749,0.0 118.3215020205401,36.270968931735155,0.0 118.3015839937017,36.2480586402662,0.0 118.27702898942906,36.228282064513756,0.0 118.24858309910157,36.21224010572461,0.0 118.21711063670251,36.20042019069896,0.0 118.18356787707606,36.1931814615737,0.0 118.148974,36.19074386347032,0.0 118.11438012292393,36.1931814615737,0.0 118.08083736329748,36.20042019069896,0.0 118.04936490089842,36.21224010572461,0.0 118.02091901057094,36.228282064513756,0.0 117.9963640062983,36.2480586402662,0.0 117.9764459794599,36.270968931735155,0.0 117.96177012922223,36.29631682130749,0.0 117.95278237386842,36.32333212618521,0.0 117.94975580179684,36.351194,0.0 117.9527823738684,36.37905587381479,0.0 117.96177012922223,36.40607117869251,0.0 117.9764459794599,36.431419068264844,0.0 117.9963640062983,36.4543293597338,0.0 118.02091901057094,36.47410593548624,0.0 118.04936490089842,36.49014789427539,0.0 118.08083736329748,36.501967809301036,0.0 118.11438012292393,36.5092065384263,0.0								 118.148974,36.51164413652968,0.0								</coordinates>
							</LinearRing>
						</outerBoundaryIs>
					</Polygon>
				</Placemark>
				<Placemark>
					<name/>
					<description/>
					<styleUrl>KmlStyle [strokeColor=null, strokeWidth=null, fillColor=java.awt.Color[r=50,g=250,b=50]]</styleUrl>
					<Polygon>
						<tessellate>1</tessellate>
						<outerBoundaryIs>
							<LinearRing>
								<coordinates>115.056101,39.046813136529686,0.0 115.09189511499169,39.0443755384263,0.0 115.12660164391204,39.03713680930104,0.0 115.15916604644218,39.02531689427539,0.0 115.18859886968961,39.009274935486246,0.0 115.21400581221367,38.9894983597338,0.0 115.23461489692231,38.96658806826485,0.0 115.24979992720536,38.94124017869251,0.0 115.25909951360165,38.914224873814796,0.0 115.26223109288438,38.886363,0.0 115.25909951360165,38.85850112618521,0.0 115.24979992720536,38.831485821307496,0.0 115.23461489692231,38.80613793173516,0.0 115.21400581221367,38.783227640266205,0.0 115.18859886968961,38.76345106451376,0.0 115.15916604644218,38.747409105724614,0.0 115.12660164391205,38.73558919069897,0.0 115.09189511499169,38.728350461573704,0.0 115.056101,38.72591286347032,0.0 115.02030688500831,38.728350461573704,0.0 114.98560035608796,38.73558919069897,0.0 114.95303595355782,38.747409105724614,0.0 114.92360313031038,38.76345106451376,0.0 114.89819618778633,38.783227640266205,0.0 114.87758710307769,38.80613793173516,0.0 114.86240207279464,38.831485821307496,0.0 114.85310248639834,38.85850112618521,0.0 114.84997090711562,38.886363,0.0 114.85310248639834,38.914224873814796,0.0 114.86240207279464,38.94124017869251,0.0 114.87758710307769,38.96658806826485,0.0 114.89819618778633,38.9894983597338,0.0 114.92360313031038,39.009274935486246,0.0 114.95303595355782,39.02531689427539,0.0 114.98560035608794,39.03713680930104,0.0 115.02030688500831,39.0443755384263,0.0								 115.056101,39.046813136529686,0.0								</coordinates>
							</LinearRing>
						</outerBoundaryIs>
					</Polygon>
				</Placemark>
				<Placemark>
					<name/>
					<description/>
					<styleUrl>KmlStyle [strokeColor=null, strokeWidth=null, fillColor=java.awt.Color[r=50,g=250,b=50]]</styleUrl>
					<Polygon>
						<tessellate>1</tessellate>
						<outerBoundaryIs>
							<LinearRing>
								<coordinates>117.981509,26.246855136529685,0.0 118.01253102764566,26.2444175384263,0.0 118.04261046667922,26.237178809301035,0.0 118.07083336856657,26.225358894275388,0.0 118.09634219471532,26.209316935486246,0.0 118.11836187235106,26.189540359733794,0.0 118.1362233447113,26.16663006826484,0.0 118.14938389999672,26.141282178692506,0.0 118.15744366139455,26.11426687381479,0.0 118.16015773713313,26.086405,0.0 118.15744366139455,26.05854312618521,0.0 118.14938389999672,26.031527821307492,0.0 118.1362233447113,26.006179931735158,0.0 118.11836187235106,25.983269640266204,0.0 118.09634219471532,25.963493064513752,0.0 118.07083336856657,25.94745110572461,0.0 118.04261046667922,25.935631190698963,0.0 118.01253102764566,25.928392461573697,0.0 117.981509,25.925954863470313,0.0 117.95048697235434,25.928392461573697,0.0 117.92040753332078,25.935631190698963,0.0 117.89218463143344,25.94745110572461,0.0 117.86667580528469,25.963493064513752,0.0 117.84465612764895,25.983269640266204,0.0 117.82679465528871,26.006179931735158,0.0 117.81363410000328,26.031527821307492,0.0 117.80557433860545,26.05854312618521,0.0 117.80286026286687,26.086405,0.0 117.80557433860545,26.11426687381479,0.0 117.81363410000328,26.141282178692506,0.0 117.82679465528871,26.16663006826484,0.0 117.84465612764895,26.189540359733794,0.0 117.86667580528469,26.209316935486246,0.0 117.89218463143344,26.225358894275388,0.0 117.92040753332078,26.237178809301035,0.0 117.95048697235434,26.2444175384263,0.0								 117.981509,26.246855136529685,0.0								</coordinates>
							</LinearRing>
						</outerBoundaryIs>
					</Polygon>
				</Placemark>
				<Placemark>
					<name/>
					<description/>
					<styleUrl>KmlStyle [strokeColor=null, strokeWidth=null, fillColor=java.awt.Color[r=50,g=250,b=50]]</styleUrl>
					<Polygon>
						<tessellate>1</tessellate>
						<outerBoundaryIs>
							<LinearRing>
								<coordinates>113.425549,23.937306136529685,0.0 113.45599505584855,23.9348685384263,0.0 113.48551602369659,23.927629809301035,0.0 113.51321492387439,23.915809894275387,0.0 113.53825013931636,23.899767935486246,0.0 113.55986098766972,23.879991359733793,0.0 113.5773908342429,23.85708106826484,0.0 113.59030704351828,23.831733178692506,0.0 113.59821716301295,23.804717873814788,0.0 113.60088084774877,23.776856,0.0 113.59821716301295,23.74899412618521,0.0 113.59030704351828,23.72197882130749,0.0 113.5773908342429,23.696630931735157,0.0 113.55986098766972,23.673720640266204,0.0 113.53825013931636,23.65394406451375,0.0 113.51321492387439,23.63790210572461,0.0 113.48551602369659,23.626082190698963,0.0 113.45599505584855,23.618843461573697,0.0 113.425549,23.616405863470312,0.0 113.39510294415146,23.618843461573697,0.0 113.36558197630342,23.626082190698963,0.0 113.33788307612562,23.63790210572461,0.0 113.31284786068365,23.65394406451375,0.0 113.29123701233028,23.673720640266204,0.0 113.2737071657571,23.696630931735157,0.0 113.26079095648173,23.72197882130749,0.0 113.25288083698706,23.74899412618521,0.0 113.25021715225124,23.776856,0.0 113.25288083698706,23.804717873814788,0.0 113.26079095648173,23.831733178692506,0.0 113.2737071657571,23.85708106826484,0.0 113.29123701233028,23.879991359733793,0.0 113.31284786068365,23.899767935486246,0.0 113.33788307612562,23.915809894275387,0.0 113.36558197630342,23.927629809301035,0.0 113.39510294415146,23.9348685384263,0.0								 113.425549,23.937306136529685,0.0								</coordinates>
							</LinearRing>
						</outerBoundaryIs>
					</Polygon>
				</Placemark>
				<Placemark>
					<name/>
					<description/>
					<styleUrl>KmlStyle [strokeColor=null, strokeWidth=null, fillColor=java.awt.Color[r=50,g=250,b=50]]</styleUrl>
					<Polygon>
						<tessellate>1</tessellate>
						<outerBoundaryIs>
							<LinearRing>
								<coordinates>118.148974,36.51164413652968,0.0 118.18356787707606,36.5092065384263,0.0 118.21711063670251,36.501967809301036,0.0 118.24858309910157,36.49014789427539,0.0 118.27702898942906,36.47410593548624,0.0 118.3015839937017,36.4543293597338,0.0 118.3215020205401,36.431419068264844,0.0 118.33617787077776,36.40607117869251,0.0 118.34516562613157,36.37905587381479,0.0 118.34819219820315,36.351194,0.0 118.34516562613157,36.32333212618521,0.0 118.33617787077776,36.29631682130749,0.0 118.3215020205401,36.270968931735155,0.0 118.3015839937017,36.2480586402662,0.0 118.27702898942906,36.228282064513756,0.0 118.24858309910157,36.21224010572461,0.0 118.21711063670251,36.20042019069896,0.0 118.18356787707606,36.1931814615737,0.0 118.148974,36.19074386347032,0.0 118.11438012292393,36.1931814615737,0.0 118.08083736329748,36.20042019069896,0.0 118.04936490089842,36.21224010572461,0.0 118.02091901057094,36.228282064513756,0.0 117.9963640062983,36.2480586402662,0.0 117.9764459794599,36.270968931735155,0.0 117.96177012922223,36.29631682130749,0.0 117.95278237386842,36.32333212618521,0.0 117.94975580179684,36.351194,0.0 117.9527823738684,36.37905587381479,0.0 117.96177012922223,36.40607117869251,0.0 117.9764459794599,36.431419068264844,0.0 117.9963640062983,36.4543293597338,0.0 118.02091901057094,36.47410593548624,0.0 118.04936490089842,36.49014789427539,0.0 118.08083736329748,36.501967809301036,0.0 118.11438012292393,36.5092065384263,0.0								 118.148974,36.51164413652968,0.0								</coordinates>
							</LinearRing>
						</outerBoundaryIs>
					</Polygon>
				</Placemark>
				<Placemark>
					<name/>
					<description/>
					<styleUrl>KmlStyle [strokeColor=null, strokeWidth=null, fillColor=java.awt.Color[r=50,g=250,b=50]]</styleUrl>
					<Polygon>
						<tessellate>1</tessellate>
						<outerBoundaryIs>
							<LinearRing>
								<coordinates>111.708264,27.767352136529688,0.0 111.739705566497,27.764914538426304,0.0 111.77019179690618,27.757675809301038,0.0 111.79879638254333,27.74585589427539,0.0 111.82465018754851,27.72981393548625,0.0 111.84696765713929,27.710037359733796,0.0 111.86507068629531,27.687127068264843,0.0 111.87840922363627,27.66177917869251,0.0 111.88657798445468,27.63476387381479,0.0 111.88932876508666,27.606902,0.0 111.88657798445468,27.579040126185213,0.0 111.87840922363627,27.552024821307494,0.0 111.86507068629531,27.52667693173516,0.0 111.84696765713929,27.503766640266207,0.0 111.82465018754851,27.483990064513755,0.0 111.79879638254333,27.467948105724613,0.0 111.77019179690618,27.456128190698966,0.0 111.739705566497,27.4488894615737,0.0 111.708264,27.446451863470315,0.0 111.676822433503,27.4488894615737,0.0 111.64633620309382,27.456128190698966,0.0 111.61773161745667,27.467948105724613,0.0 111.59187781245149,27.483990064513755,0.0 111.56956034286071,27.503766640266207,0.0 111.55145731370469,27.52667693173516,0.0 111.53811877636373,27.552024821307494,0.0 111.52995001554532,27.579040126185213,0.0 111.52719923491334,27.606902,0.0 111.52995001554532,27.63476387381479,0.0 111.53811877636373,27.66177917869251,0.0 111.55145731370469,27.687127068264843,0.0 111.56956034286071,27.710037359733796,0.0 111.59187781245149,27.72981393548625,0.0 111.61773161745667,27.74585589427539,0.0 111.64633620309382,27.757675809301038,0.0 111.676822433503,27.764914538426304,0.0								 111.708264,27.767352136529688,0.0								</coordinates>
							</LinearRing>
						</outerBoundaryIs>
					</Polygon>
				</Placemark>
				<Placemark>
					<name/>
					<description/>
					<styleUrl>KmlStyle [strokeColor=null, strokeWidth=null, fillColor=java.awt.Color[r=50,g=250,b=50]]</styleUrl>
					<Polygon>
						<tessellate>1</tessellate>
						<outerBoundaryIs>
							<LinearRing>
								<coordinates>106.873821,26.975639136529686,0.0 106.90503996597475,26.973201538426302,0.0 106.93531035946592,26.965962809301036,0.0 106.96371242988482,26.95414289427539,0.0 106.98938319469394,26.938100935486247,0.0 107.01154266069457,26.918324359733795,0.0 107.02951752372553,26.89541406826484,0.0 107.04276162666932,26.870066178692507,0.0 107.05087255415985,26.84305087381479,0.0 107.05360385976964,26.815189,0.0 107.05087255415985,26.78732712618521,0.0 107.04276162666932,26.760311821307493,0.0 107.02951752372553,26.73496393173516,0.0 107.01154266069457,26.712053640266205,0.0 106.98938319469394,26.692277064513753,0.0 106.96371242988482,26.67623510572461,0.0 106.93531035946592,26.664415190698964,0.0 106.90503996597475,26.657176461573698,0.0 106.873821,26.654738863470314,0.0 106.84260203402526,26.657176461573698,0.0 106.8123316405341,26.664415190698964,0.0 106.78392957011519,26.67623510572461,0.0 106.75825880530607,26.692277064513753,0.0 106.73609933930544,26.712053640266205,0.0 106.71812447627448,26.73496393173516,0.0 106.7048803733307,26.760311821307493,0.0 106.69676944584016,26.78732712618521,0.0 106.69403814023038,26.815189,0.0 106.69676944584016,26.84305087381479,0.0 106.7048803733307,26.870066178692507,0.0 106.71812447627448,26.89541406826484,0.0 106.73609933930544,26.918324359733795,0.0 106.75825880530607,26.938100935486247,0.0 106.78392957011519,26.95414289427539,0.0 106.8123316405341,26.965962809301036,0.0 106.84260203402526,26.973201538426302,0.0								 106.873821,26.975639136529686,0.0								</coordinates>
							</LinearRing>
						</outerBoundaryIs>
					</Polygon>
				</Placemark>
				<Placemark>
					<name/>
					<description/>
					<styleUrl>KmlStyle [strokeColor=null, strokeWidth=null, fillColor=java.awt.Color[r=50,g=250,b=50]]</styleUrl>
					<Polygon>
						<tessellate>1</tessellate>
						<outerBoundaryIs>
							<LinearRing>
								<coordinates>113.425549,23.937306136529685,0.0 113.45599505584855,23.9348685384263,0.0 113.48551602369659,23.927629809301035,0.0 113.51321492387439,23.915809894275387,0.0 113.53825013931636,23.899767935486246,0.0 113.55986098766972,23.879991359733793,0.0 113.5773908342429,23.85708106826484,0.0 113.59030704351828,23.831733178692506,0.0 113.59821716301295,23.804717873814788,0.0 113.60088084774877,23.776856,0.0 113.59821716301295,23.74899412618521,0.0 113.59030704351828,23.72197882130749,0.0 113.5773908342429,23.696630931735157,0.0 113.55986098766972,23.673720640266204,0.0 113.53825013931636,23.65394406451375,0.0 113.51321492387439,23.63790210572461,0.0 113.48551602369659,23.626082190698963,0.0 113.45599505584855,23.618843461573697,0.0 113.425549,23.616405863470312,0.0 113.39510294415146,23.618843461573697,0.0 113.36558197630342,23.626082190698963,0.0 113.33788307612562,23.63790210572461,0.0 113.31284786068365,23.65394406451375,0.0 113.29123701233028,23.673720640266204,0.0 113.2737071657571,23.696630931735157,0.0 113.26079095648173,23.72197882130749,0.0 113.25288083698706,23.74899412618521,0.0 113.25021715225124,23.776856,0.0 113.25288083698706,23.804717873814788,0.0 113.26079095648173,23.831733178692506,0.0 113.2737071657571,23.85708106826484,0.0 113.29123701233028,23.879991359733793,0.0 113.31284786068365,23.899767935486246,0.0 113.33788307612562,23.915809894275387,0.0 113.36558197630342,23.927629809301035,0.0 113.39510294415146,23.9348685384263,0.0								 113.425549,23.937306136529685,0.0								</coordinates>
							</LinearRing>
						</outerBoundaryIs>
					</Polygon>
				</Placemark>
				<Placemark>
					<name/>
					<description/>
					<styleUrl>KmlStyle [strokeColor=null, strokeWidth=null, fillColor=java.awt.Color[r=50,g=250,b=50]]</styleUrl>
					<Polygon>
						<tessellate>1</tessellate>
						<outerBoundaryIs>
							<LinearRing>
								<coordinates>96.003694,35.909737136529685,0.0 96.03802435661149,35.9072995384263,0.0 96.07131160270933,35.90006080930104,0.0 96.102544322165,35.88824089427539,0.0 96.13077352460238,35.872198935486246,0.0 96.15514147999005,35.8524223597338,0.0 96.17490778033435,35.82951206826485,0.0 96.18947183660153,35.80416417869251,0.0 96.19839112731171,35.777148873814795,0.0 96.20139464433001,35.749287,0.0 96.19839112731171,35.72142512618521,0.0 96.18947183660153,35.694409821307495,0.0 96.17490778033435,35.66906193173516,0.0 96.15514147999005,35.646151640266204,0.0 96.13077352460238,35.62637506451376,0.0 96.102544322165,35.610333105724614,0.0 96.07131160270933,35.59851319069897,0.0 96.03802435661149,35.591274461573704,0.0 96.003694,35.58883686347032,0.0 95.9693636433885,35.591274461573704,0.0 95.93607639729066,35.59851319069897,0.0 95.90484367783499,35.610333105724614,0.0 95.87661447539762,35.62637506451376,0.0 95.85224652000994,35.646151640266204,0.0 95.83248021966564,35.66906193173516,0.0 95.81791616339846,35.694409821307495,0.0 95.80899687268828,35.72142512618521,0.0 95.80599335566998,35.749287,0.0 95.80899687268828,35.777148873814795,0.0 95.81791616339846,35.80416417869251,0.0 95.83248021966564,35.82951206826485,0.0 95.85224652000994,35.8524223597338,0.0 95.87661447539762,35.872198935486246,0.0 95.90484367783499,35.88824089427539,0.0 95.93607639729066,35.90006080930104,0.0 95.9693636433885,35.9072995384263,0.0								 96.003694,35.909737136529685,0.0								</coordinates>
							</LinearRing>
						</outerBoundaryIs>
					</Polygon>
				</Placemark>
				<Placemark>
					<name/>
					<description/>
					<styleUrl>KmlStyle [strokeColor=null, strokeWidth=null, fillColor=java.awt.Color[r=50,g=250,b=50]]</styleUrl>
					<Polygon>
						<tessellate>1</tessellate>
						<outerBoundaryIs>
							<LinearRing>
								<coordinates>115.056101,39.046813136529686,0.0 115.09189511499169,39.0443755384263,0.0 115.12660164391204,39.03713680930104,0.0 115.15916604644218,39.02531689427539,0.0 115.18859886968961,39.009274935486246,0.0 115.21400581221367,38.9894983597338,0.0 115.23461489692231,38.96658806826485,0.0 115.24979992720536,38.94124017869251,0.0 115.25909951360165,38.914224873814796,0.0 115.26223109288438,38.886363,0.0 115.25909951360165,38.85850112618521,0.0 115.24979992720536,38.831485821307496,0.0 115.23461489692231,38.80613793173516,0.0 115.21400581221367,38.783227640266205,0.0 115.18859886968961,38.76345106451376,0.0 115.15916604644218,38.747409105724614,0.0 115.12660164391205,38.73558919069897,0.0 115.09189511499169,38.728350461573704,0.0 115.056101,38.72591286347032,0.0 115.02030688500831,38.728350461573704,0.0 114.98560035608796,38.73558919069897,0.0 114.95303595355782,38.747409105724614,0.0 114.92360313031038,38.76345106451376,0.0 114.89819618778633,38.783227640266205,0.0 114.87758710307769,38.80613793173516,0.0 114.86240207279464,38.831485821307496,0.0 114.85310248639834,38.85850112618521,0.0 114.84997090711562,38.886363,0.0 114.85310248639834,38.914224873814796,0.0 114.86240207279464,38.94124017869251,0.0 114.87758710307769,38.96658806826485,0.0 114.89819618778633,38.9894983597338,0.0 114.92360313031038,39.009274935486246,0.0 114.95303595355782,39.02531689427539,0.0 114.98560035608794,39.03713680930104,0.0 115.02030688500831,39.0443755384263,0.0								 115.056101,39.046813136529686,0.0								</coordinates>
							</LinearRing>
						</outerBoundaryIs>
					</Polygon>
				</Placemark>
				<Placemark>
					<name/>
					<description/>
					<styleUrl>KmlStyle [strokeColor=null, strokeWidth=null, fillColor=java.awt.Color[r=50,g=250,b=50]]</styleUrl>
					<Polygon>
						<tessellate>1</tessellate>
						<outerBoundaryIs>
							<LinearRing>
								<coordinates>113.425549,23.937306136529685,0.0 113.45599505584855,23.9348685384263,0.0 113.48551602369659,23.927629809301035,0.0 113.51321492387439,23.915809894275387,0.0 113.53825013931636,23.899767935486246,0.0 113.55986098766972,23.879991359733793,0.0 113.5773908342429,23.85708106826484,0.0 113.59030704351828,23.831733178692506,0.0 113.59821716301295,23.804717873814788,0.0 113.60088084774877,23.776856,0.0 113.59821716301295,23.74899412618521,0.0 113.59030704351828,23.72197882130749,0.0 113.5773908342429,23.696630931735157,0.0 113.55986098766972,23.673720640266204,0.0 113.53825013931636,23.65394406451375,0.0 113.51321492387439,23.63790210572461,0.0 113.48551602369659,23.626082190698963,0.0 113.45599505584855,23.618843461573697,0.0 113.425549,23.616405863470312,0.0 113.39510294415146,23.618843461573697,0.0 113.36558197630342,23.626082190698963,0.0 113.33788307612562,23.63790210572461,0.0 113.31284786068365,23.65394406451375,0.0 113.29123701233028,23.673720640266204,0.0 113.2737071657571,23.696630931735157,0.0 113.26079095648173,23.72197882130749,0.0 113.25288083698706,23.74899412618521,0.0 113.25021715225124,23.776856,0.0 113.25288083698706,23.804717873814788,0.0 113.26079095648173,23.831733178692506,0.0 113.2737071657571,23.85708106826484,0.0 113.29123701233028,23.879991359733793,0.0 113.31284786068365,23.899767935486246,0.0 113.33788307612562,23.915809894275387,0.0 113.36558197630342,23.927629809301035,0.0 113.39510294415146,23.9348685384263,0.0								 113.425549,23.937306136529685,0.0								</coordinates>
							</LinearRing>
						</outerBoundaryIs>
					</Polygon>
				</Placemark>
				<Placemark>
					<name/>
					<description/>
					<styleUrl>KmlStyle [strokeColor=null, strokeWidth=null, fillColor=java.awt.Color[r=50,g=250,b=50]]</styleUrl>
					<Polygon>
						<tessellate>1</tessellate>
						<outerBoundaryIs>
							<LinearRing>
								<coordinates>107.87484,30.219099136529685,0.0 107.90703116208881,30.2166615384263,0.0 107.93824421200705,30.209422809301035,0.0 107.96753075702755,30.197602894275388,0.0 107.99400094029954,30.181560935486246,0.0 108.01685047869888,30.161784359733794,0.0 108.03538510056373,30.13887406826484,0.0 108.04904164078769,30.113526178692506,0.0 108.05740515230659,30.086510873814788,0.0 108.06022151405509,30.058649,0.0 108.05740515230659,30.03078712618521,0.0 108.04904164078769,30.00377182130749,0.0 108.03538510056373,29.978423931735158,0.0 108.01685047869888,29.955513640266204,0.0 107.99400094029954,29.935737064513752,0.0 107.96753075702755,29.91969510572461,0.0 107.93824421200705,29.907875190698963,0.0 107.90703116208881,29.900636461573697,0.0 107.87484,29.898198863470313,0.0 107.8426488379112,29.900636461573697,0.0 107.81143578799296,29.907875190698963,0.0 107.78214924297247,29.91969510572461,0.0 107.75567905970047,29.935737064513752,0.0 107.73282952130113,29.955513640266204,0.0 107.71429489943628,29.978423931735158,0.0 107.70063835921232,30.00377182130749,0.0 107.69227484769343,30.03078712618521,0.0 107.68945848594493,30.058649,0.0 107.69227484769343,30.086510873814788,0.0 107.70063835921232,30.113526178692506,0.0 107.71429489943628,30.13887406826484,0.0 107.73282952130113,30.161784359733794,0.0 107.75567905970047,30.181560935486246,0.0 107.78214924297247,30.197602894275388,0.0 107.81143578799296,30.209422809301035,0.0 107.8426488379112,30.2166615384263,0.0								 107.87484,30.219099136529685,0.0								</coordinates>
							</LinearRing>
						</outerBoundaryIs>
					</Polygon>
				</Placemark>
				<Placemark>
					<name/>
					<description/>
					<styleUrl>KmlStyle [strokeColor=null, strokeWidth=null, fillColor=java.awt.Color[r=50,g=250,b=50]]</styleUrl>
					<Polygon>
						<tessellate>1</tessellate>
						<outerBoundaryIs>
							<LinearRing>
								<coordinates>111.708264,27.767352136529688,0.0 111.739705566497,27.764914538426304,0.0 111.77019179690618,27.757675809301038,0.0 111.79879638254333,27.74585589427539,0.0 111.82465018754851,27.72981393548625,0.0 111.84696765713929,27.710037359733796,0.0 111.86507068629531,27.687127068264843,0.0 111.87840922363627,27.66177917869251,0.0 111.88657798445468,27.63476387381479,0.0 111.88932876508666,27.606902,0.0 111.88657798445468,27.579040126185213,0.0 111.87840922363627,27.552024821307494,0.0 111.86507068629531,27.52667693173516,0.0 111.84696765713929,27.503766640266207,0.0 111.82465018754851,27.483990064513755,0.0 111.79879638254333,27.467948105724613,0.0 111.77019179690618,27.456128190698966,0.0 111.739705566497,27.4488894615737,0.0 111.708264,27.446451863470315,0.0 111.676822433503,27.4488894615737,0.0 111.64633620309382,27.456128190698966,0.0 111.61773161745667,27.467948105724613,0.0 111.59187781245149,27.483990064513755,0.0 111.56956034286071,27.503766640266207,0.0 111.55145731370469,27.52667693173516,0.0 111.53811877636373,27.552024821307494,0.0 111.52995001554532,27.579040126185213,0.0 111.52719923491334,27.606902,0.0 111.52995001554532,27.63476387381479,0.0 111.53811877636373,27.66177917869251,0.0 111.55145731370469,27.687127068264843,0.0 111.56956034286071,27.710037359733796,0.0 111.59187781245149,27.72981393548625,0.0 111.61773161745667,27.74585589427539,0.0 111.64633620309382,27.757675809301038,0.0 111.676822433503,27.764914538426304,0.0								 111.708264,27.767352136529688,0.0								</coordinates>
							</LinearRing>
						</outerBoundaryIs>
					</Polygon>
				</Placemark>
				<Placemark>
					<name/>
					<description/>
					<styleUrl>KmlStyle [strokeColor=null, strokeWidth=null, fillColor=java.awt.Color[r=50,g=250,b=50]]</styleUrl>
					<Polygon>
						<tessellate>1</tessellate>
						<outerBoundaryIs>
							<LinearRing>
								<coordinates>120.536068,32.442999136529686,0.0 120.56902407391293,32.4405615384263,0.0 120.6009787941966,32.43332280930104,0.0 120.63096123284505,32.42150289427539,0.0 120.6580603886318,32.405460935486246,0.0 120.6814528674211,32.3856843597338,0.0 120.7004279005821,32.36277406826485,0.0 120.71440894133403,32.33742617869251,0.0 120.7229711828284,32.310410873814796,0.0 120.7258544656901,32.282549,0.0 120.7229711828284,32.25468712618521,0.0 120.71440894133403,32.227671821307496,0.0 120.7004279005821,32.20232393173516,0.0 120.6814528674211,32.179413640266205,0.0 120.6580603886318,32.15963706451376,0.0 120.63096123284505,32.143595105724614,0.0 120.6009787941966,32.13177519069897,0.0 120.56902407391293,32.124536461573705,0.0 120.536068,32.12209886347032,0.0 120.50311192608707,32.124536461573705,0.0 120.4711572058034,32.13177519069897,0.0 120.44117476715495,32.143595105724614,0.0 120.4140756113682,32.15963706451376,0.0 120.3906831325789,32.179413640266205,0.0 120.3717080994179,32.20232393173516,0.0 120.35772705866597,32.227671821307496,0.0 120.3491648171716,32.25468712618521,0.0 120.3462815343099,32.282549,0.0 120.3491648171716,32.310410873814796,0.0 120.35772705866597,32.33742617869251,0.0 120.3717080994179,32.36277406826485,0.0 120.3906831325789,32.3856843597338,0.0 120.4140756113682,32.405460935486246,0.0 120.44117476715495,32.42150289427539,0.0 120.4711572058034,32.43332280930104,0.0 120.50311192608707,32.4405615384263,0.0								 120.536068,32.442999136529686,0.0								</coordinates>
							</LinearRing>
						</outerBoundaryIs>
					</Polygon>
				</Placemark>
				<Placemark>
					<name/>
					<description/>
					<styleUrl>KmlStyle [strokeColor=null, strokeWidth=null, fillColor=java.awt.Color[r=50,g=250,b=50]]</styleUrl>
					<Polygon>
						<tessellate>1</tessellate>
						<outerBoundaryIs>
							<LinearRing>
								<coordinates>115.056101,39.046813136529686,0.0 115.09189511499169,39.0443755384263,0.0 115.12660164391204,39.03713680930104,0.0 115.15916604644218,39.02531689427539,0.0 115.18859886968961,39.009274935486246,0.0 115.21400581221367,38.9894983597338,0.0 115.23461489692231,38.96658806826485,0.0 115.24979992720536,38.94124017869251,0.0 115.25909951360165,38.914224873814796,0.0 115.26223109288438,38.886363,0.0 115.25909951360165,38.85850112618521,0.0 115.24979992720536,38.831485821307496,0.0 115.23461489692231,38.80613793173516,0.0 115.21400581221367,38.783227640266205,0.0 115.18859886968961,38.76345106451376,0.0 115.15916604644218,38.747409105724614,0.0 115.12660164391205,38.73558919069897,0.0 115.09189511499169,38.728350461573704,0.0 115.056101,38.72591286347032,0.0 115.02030688500831,38.728350461573704,0.0 114.98560035608796,38.73558919069897,0.0 114.95303595355782,38.747409105724614,0.0 114.92360313031038,38.76345106451376,0.0 114.89819618778633,38.783227640266205,0.0 114.87758710307769,38.80613793173516,0.0 114.86240207279464,38.831485821307496,0.0 114.85310248639834,38.85850112618521,0.0 114.84997090711562,38.886363,0.0 114.85310248639834,38.914224873814796,0.0 114.86240207279464,38.94124017869251,0.0 114.87758710307769,38.96658806826485,0.0 114.89819618778633,38.9894983597338,0.0 114.92360313031038,39.009274935486246,0.0 114.95303595355782,39.02531689427539,0.0 114.98560035608794,39.03713680930104,0.0 115.02030688500831,39.0443755384263,0.0								 115.056101,39.046813136529686,0.0								</coordinates>
							</LinearRing>
						</outerBoundaryIs>
					</Polygon>
				</Placemark>
				<Placemark>
					<name/>
					<description/>
					<styleUrl>KmlStyle [strokeColor=null, strokeWidth=null, fillColor=java.awt.Color[r=50,g=250,b=50]]</styleUrl>
					<Polygon>
						<tessellate>1</tessellate>
						<outerBoundaryIs>
							<LinearRing>
								<coordinates>115.056101,39.046813136529686,0.0 115.09189511499169,39.0443755384263,0.0 115.12660164391204,39.03713680930104,0.0 115.15916604644218,39.02531689427539,0.0 115.18859886968961,39.009274935486246,0.0 115.21400581221367,38.9894983597338,0.0 115.23461489692231,38.96658806826485,0.0 115.24979992720536,38.94124017869251,0.0 115.25909951360165,38.914224873814796,0.0 115.26223109288438,38.886363,0.0 115.25909951360165,38.85850112618521,0.0 115.24979992720536,38.831485821307496,0.0 115.23461489692231,38.80613793173516,0.0 115.21400581221367,38.783227640266205,0.0 115.18859886968961,38.76345106451376,0.0 115.15916604644218,38.747409105724614,0.0 115.12660164391205,38.73558919069897,0.0 115.09189511499169,38.728350461573704,0.0 115.056101,38.72591286347032,0.0 115.02030688500831,38.728350461573704,0.0 114.98560035608796,38.73558919069897,0.0 114.95303595355782,38.747409105724614,0.0 114.92360313031038,38.76345106451376,0.0 114.89819618778633,38.783227640266205,0.0 114.87758710307769,38.80613793173516,0.0 114.86240207279464,38.831485821307496,0.0 114.85310248639834,38.85850112618521,0.0 114.84997090711562,38.886363,0.0 114.85310248639834,38.914224873814796,0.0 114.86240207279464,38.94124017869251,0.0 114.87758710307769,38.96658806826485,0.0 114.89819618778633,38.9894983597338,0.0 114.92360313031038,39.009274935486246,0.0 114.95303595355782,39.02531689427539,0.0 114.98560035608794,39.03713680930104,0.0 115.02030688500831,39.0443755384263,0.0								 115.056101,39.046813136529686,0.0								</coordinates>
							</LinearRing>
						</outerBoundaryIs>
					</Polygon>
				</Placemark>
				<Placemark>
					<name/>
					<description/>
					<styleUrl>KmlStyle [strokeColor=null, strokeWidth=null, fillColor=java.awt.Color[r=50,g=250,b=50]]</styleUrl>
					<Polygon>
						<tessellate>1</tessellate>
						<outerBoundaryIs>
							<LinearRing>
								<coordinates>113.425549,23.937306136529685,0.0 113.45599505584855,23.9348685384263,0.0 113.48551602369659,23.927629809301035,0.0 113.51321492387439,23.915809894275387,0.0 113.53825013931636,23.899767935486246,0.0 113.55986098766972,23.879991359733793,0.0 113.5773908342429,23.85708106826484,0.0 113.59030704351828,23.831733178692506,0.0 113.59821716301295,23.804717873814788,0.0 113.60088084774877,23.776856,0.0 113.59821716301295,23.74899412618521,0.0 113.59030704351828,23.72197882130749,0.0 113.5773908342429,23.696630931735157,0.0 113.55986098766972,23.673720640266204,0.0 113.53825013931636,23.65394406451375,0.0 113.51321492387439,23.63790210572461,0.0 113.48551602369659,23.626082190698963,0.0 113.45599505584855,23.618843461573697,0.0 113.425549,23.616405863470312,0.0 113.39510294415146,23.618843461573697,0.0 113.36558197630342,23.626082190698963,0.0 113.33788307612562,23.63790210572461,0.0 113.31284786068365,23.65394406451375,0.0 113.29123701233028,23.673720640266204,0.0 113.2737071657571,23.696630931735157,0.0 113.26079095648173,23.72197882130749,0.0 113.25288083698706,23.74899412618521,0.0 113.25021715225124,23.776856,0.0 113.25288083698706,23.804717873814788,0.0 113.26079095648173,23.831733178692506,0.0 113.2737071657571,23.85708106826484,0.0 113.29123701233028,23.879991359733793,0.0 113.31284786068365,23.899767935486246,0.0 113.33788307612562,23.915809894275387,0.0 113.36558197630342,23.927629809301035,0.0 113.39510294415146,23.9348685384263,0.0								 113.425549,23.937306136529685,0.0								</coordinates>
							</LinearRing>
						</outerBoundaryIs>
					</Polygon>
				</Placemark>
				<Placemark>
					<name/>
					<description/>
					<styleUrl>KmlStyle [strokeColor=null, strokeWidth=null, fillColor=java.awt.Color[r=50,g=250,b=50]]</styleUrl>
					<Polygon>
						<tessellate>1</tessellate>
						<outerBoundaryIs>
							<LinearRing>
								<coordinates>111.708264,27.767352136529688,0.0 111.739705566497,27.764914538426304,0.0 111.77019179690618,27.757675809301038,0.0 111.79879638254333,27.74585589427539,0.0 111.82465018754851,27.72981393548625,0.0 111.84696765713929,27.710037359733796,0.0 111.86507068629531,27.687127068264843,0.0 111.87840922363627,27.66177917869251,0.0 111.88657798445468,27.63476387381479,0.0 111.88932876508666,27.606902,0.0 111.88657798445468,27.579040126185213,0.0 111.87840922363627,27.552024821307494,0.0 111.86507068629531,27.52667693173516,0.0 111.84696765713929,27.503766640266207,0.0 111.82465018754851,27.483990064513755,0.0 111.79879638254333,27.467948105724613,0.0 111.77019179690618,27.456128190698966,0.0 111.739705566497,27.4488894615737,0.0 111.708264,27.446451863470315,0.0 111.676822433503,27.4488894615737,0.0 111.64633620309382,27.456128190698966,0.0 111.61773161745667,27.467948105724613,0.0 111.59187781245149,27.483990064513755,0.0 111.56956034286071,27.503766640266207,0.0 111.55145731370469,27.52667693173516,0.0 111.53811877636373,27.552024821307494,0.0 111.52995001554532,27.579040126185213,0.0 111.52719923491334,27.606902,0.0 111.52995001554532,27.63476387381479,0.0 111.53811877636373,27.66177917869251,0.0 111.55145731370469,27.687127068264843,0.0 111.56956034286071,27.710037359733796,0.0 111.59187781245149,27.72981393548625,0.0 111.61773161745667,27.74585589427539,0.0 111.64633620309382,27.757675809301038,0.0 111.676822433503,27.764914538426304,0.0								 111.708264,27.767352136529688,0.0								</coordinates>
							</LinearRing>
						</outerBoundaryIs>
					</Polygon>
				</Placemark>
				<Placemark>
					<name/>
					<description/>
					<styleUrl>KmlStyle [strokeColor=null, strokeWidth=null, fillColor=java.awt.Color[r=50,g=250,b=50]]</styleUrl>
					<Polygon>
						<tessellate>1</tessellate>
						<outerBoundaryIs>
							<LinearRing>
								<coordinates>113.425549,23.937306136529685,0.0 113.45599505584855,23.9348685384263,0.0 113.48551602369659,23.927629809301035,0.0 113.51321492387439,23.915809894275387,0.0 113.53825013931636,23.899767935486246,0.0 113.55986098766972,23.879991359733793,0.0 113.5773908342429,23.85708106826484,0.0 113.59030704351828,23.831733178692506,0.0 113.59821716301295,23.804717873814788,0.0 113.60088084774877,23.776856,0.0 113.59821716301295,23.74899412618521,0.0 113.59030704351828,23.72197882130749,0.0 113.5773908342429,23.696630931735157,0.0 113.55986098766972,23.673720640266204,0.0 113.53825013931636,23.65394406451375,0.0 113.51321492387439,23.63790210572461,0.0 113.48551602369659,23.626082190698963,0.0 113.45599505584855,23.618843461573697,0.0 113.425549,23.616405863470312,0.0 113.39510294415146,23.618843461573697,0.0 113.36558197630342,23.626082190698963,0.0 113.33788307612562,23.63790210572461,0.0 113.31284786068365,23.65394406451375,0.0 113.29123701233028,23.673720640266204,0.0 113.2737071657571,23.696630931735157,0.0 113.26079095648173,23.72197882130749,0.0 113.25288083698706,23.74899412618521,0.0 113.25021715225124,23.776856,0.0 113.25288083698706,23.804717873814788,0.0 113.26079095648173,23.831733178692506,0.0 113.2737071657571,23.85708106826484,0.0 113.29123701233028,23.879991359733793,0.0 113.31284786068365,23.899767935486246,0.0 113.33788307612562,23.915809894275387,0.0 113.36558197630342,23.927629809301035,0.0 113.39510294415146,23.9348685384263,0.0								 113.425549,23.937306136529685,0.0								</coordinates>
							</LinearRing>
						</outerBoundaryIs>
					</Polygon>
				</Placemark>
				<Placemark>
					<name/>
					<description/>
					<styleUrl>KmlStyle [strokeColor=null, strokeWidth=null, fillColor=java.awt.Color[r=50,g=250,b=50]]</styleUrl>
					<Polygon>
						<tessellate>1</tessellate>
						<outerBoundaryIs>
							<LinearRing>
								<coordinates>117.981509,26.246855136529685,0.0 118.01253102764566,26.2444175384263,0.0 118.04261046667922,26.237178809301035,0.0 118.07083336856657,26.225358894275388,0.0 118.09634219471532,26.209316935486246,0.0 118.11836187235106,26.189540359733794,0.0 118.1362233447113,26.16663006826484,0.0 118.14938389999672,26.141282178692506,0.0 118.15744366139455,26.11426687381479,0.0 118.16015773713313,26.086405,0.0 118.15744366139455,26.05854312618521,0.0 118.14938389999672,26.031527821307492,0.0 118.1362233447113,26.006179931735158,0.0 118.11836187235106,25.983269640266204,0.0 118.09634219471532,25.963493064513752,0.0 118.07083336856657,25.94745110572461,0.0 118.04261046667922,25.935631190698963,0.0 118.01253102764566,25.928392461573697,0.0 117.981509,25.925954863470313,0.0 117.95048697235434,25.928392461573697,0.0 117.92040753332078,25.935631190698963,0.0 117.89218463143344,25.94745110572461,0.0 117.86667580528469,25.963493064513752,0.0 117.84465612764895,25.983269640266204,0.0 117.82679465528871,26.006179931735158,0.0 117.81363410000328,26.031527821307492,0.0 117.80557433860545,26.05854312618521,0.0 117.80286026286687,26.086405,0.0 117.80557433860545,26.11426687381479,0.0 117.81363410000328,26.141282178692506,0.0 117.82679465528871,26.16663006826484,0.0 117.84465612764895,26.189540359733794,0.0 117.86667580528469,26.209316935486246,0.0 117.89218463143344,26.225358894275388,0.0 117.92040753332078,26.237178809301035,0.0 117.95048697235434,26.2444175384263,0.0								 117.981509,26.246855136529685,0.0								</coordinates>
							</LinearRing>
						</outerBoundaryIs>
					</Polygon>
				</Placemark>
				<Placemark>
					<name/>
					<description/>
					<styleUrl>KmlStyle [strokeColor=null, strokeWidth=null, fillColor=java.awt.Color[r=50,g=250,b=50]]</styleUrl>
					<Polygon>
						<tessellate>1</tessellate>
						<outerBoundaryIs>
							<LinearRing>
								<coordinates>117.981509,26.246855136529685,0.0 118.01253102764566,26.2444175384263,0.0 118.04261046667922,26.237178809301035,0.0 118.07083336856657,26.225358894275388,0.0 118.09634219471532,26.209316935486246,0.0 118.11836187235106,26.189540359733794,0.0 118.1362233447113,26.16663006826484,0.0 118.14938389999672,26.141282178692506,0.0 118.15744366139455,26.11426687381479,0.0 118.16015773713313,26.086405,0.0 118.15744366139455,26.05854312618521,0.0 118.14938389999672,26.031527821307492,0.0 118.1362233447113,26.006179931735158,0.0 118.11836187235106,25.983269640266204,0.0 118.09634219471532,25.963493064513752,0.0 118.07083336856657,25.94745110572461,0.0 118.04261046667922,25.935631190698963,0.0 118.01253102764566,25.928392461573697,0.0 117.981509,25.925954863470313,0.0 117.95048697235434,25.928392461573697,0.0 117.92040753332078,25.935631190698963,0.0 117.89218463143344,25.94745110572461,0.0 117.86667580528469,25.963493064513752,0.0 117.84465612764895,25.983269640266204,0.0 117.82679465528871,26.006179931735158,0.0 117.81363410000328,26.031527821307492,0.0 117.80557433860545,26.05854312618521,0.0 117.80286026286687,26.086405,0.0 117.80557433860545,26.11426687381479,0.0 117.81363410000328,26.141282178692506,0.0 117.82679465528871,26.16663006826484,0.0 117.84465612764895,26.189540359733794,0.0 117.86667580528469,26.209316935486246,0.0 117.89218463143344,26.225358894275388,0.0 117.92040753332078,26.237178809301035,0.0 117.95048697235434,26.2444175384263,0.0								 117.981509,26.246855136529685,0.0								</coordinates>
							</LinearRing>
						</outerBoundaryIs>
					</Polygon>
				</Placemark>
				<Placemark>
					<name/>
					<description/>
					<styleUrl>KmlStyle [strokeColor=null, strokeWidth=null, fillColor=java.awt.Color[r=50,g=250,b=50]]</styleUrl>
					<Polygon>
						<tessellate>1</tessellate>
						<outerBoundaryIs>
							<LinearRing>
								<coordinates>112.269085,31.136444136529686,0.0 112.30158141435463,31.134006538426302,0.0 112.33309044160308,31.126767809301036,0.0 112.36265469589674,31.11494789427539,0.0 112.38937588232912,31.098905935486247,0.0 112.41244209117205,31.079129359733795,0.0 112.43115246734192,31.05621906826484,0.0 112.44493850552668,31.030871178692507,0.0 112.45338132393219,31.00385587381479,0.0 112.45622439179347,30.975994,0.0 112.45338132393219,30.94813212618521,0.0 112.44493850552668,30.921116821307493,0.0 112.43115246734192,30.89576893173516,0.0 112.41244209117205,30.872858640266205,0.0 112.38937588232912,30.853082064513753,0.0 112.36265469589674,30.83704010572461,0.0 112.33309044160308,30.825220190698964,0.0 112.30158141435464,30.817981461573698,0.0 112.269085,30.815543863470314,0.0 112.23658858564536,30.817981461573698,0.0 112.20507955839693,30.825220190698964,0.0 112.17551530410327,30.83704010572461,0.0 112.14879411767089,30.853082064513753,0.0 112.12572790882795,30.872858640266205,0.0 112.10701753265809,30.89576893173516,0.0 112.09323149447333,30.921116821307493,0.0 112.08478867606782,30.94813212618521,0.0 112.08194560820654,30.975994,0.0 112.08478867606782,31.00385587381479,0.0 112.09323149447333,31.030871178692507,0.0 112.10701753265809,31.05621906826484,0.0 112.12572790882795,31.079129359733795,0.0 112.14879411767089,31.098905935486247,0.0 112.17551530410327,31.11494789427539,0.0 112.20507955839693,31.126767809301036,0.0 112.23658858564538,31.134006538426302,0.0								 112.269085,31.136444136529686,0.0								</coordinates>
							</LinearRing>
						</outerBoundaryIs>
					</Polygon>
				</Placemark>
				<Placemark>
					<name/>
					<description/>
					<styleUrl>KmlStyle [strokeColor=null, strokeWidth=null, fillColor=java.awt.Color[r=50,g=250,b=50]]</styleUrl>
					<Polygon>
						<tessellate>1</tessellate>
						<outerBoundaryIs>
							<LinearRing>
								<coordinates>118.148974,36.51164413652968,0.0 118.18356787707606,36.5092065384263,0.0 118.21711063670251,36.501967809301036,0.0 118.24858309910157,36.49014789427539,0.0 118.27702898942906,36.47410593548624,0.0 118.3015839937017,36.4543293597338,0.0 118.3215020205401,36.431419068264844,0.0 118.33617787077776,36.40607117869251,0.0 118.34516562613157,36.37905587381479,0.0 118.34819219820315,36.351194,0.0 118.34516562613157,36.32333212618521,0.0 118.33617787077776,36.29631682130749,0.0 118.3215020205401,36.270968931735155,0.0 118.3015839937017,36.2480586402662,0.0 118.27702898942906,36.228282064513756,0.0 118.24858309910157,36.21224010572461,0.0 118.21711063670251,36.20042019069896,0.0 118.18356787707606,36.1931814615737,0.0 118.148974,36.19074386347032,0.0 118.11438012292393,36.1931814615737,0.0 118.08083736329748,36.20042019069896,0.0 118.04936490089842,36.21224010572461,0.0 118.02091901057094,36.228282064513756,0.0 117.9963640062983,36.2480586402662,0.0 117.9764459794599,36.270968931735155,0.0 117.96177012922223,36.29631682130749,0.0 117.95278237386842,36.32333212618521,0.0 117.94975580179684,36.351194,0.0 117.9527823738684,36.37905587381479,0.0 117.96177012922223,36.40607117869251,0.0 117.9764459794599,36.431419068264844,0.0 117.9963640062983,36.4543293597338,0.0 118.02091901057094,36.47410593548624,0.0 118.04936490089842,36.49014789427539,0.0 118.08083736329748,36.501967809301036,0.0 118.11438012292393,36.5092065384263,0.0								 118.148974,36.51164413652968,0.0								</coordinates>
							</LinearRing>
						</outerBoundaryIs>
					</Polygon>
				</Placemark>
				<Placemark>
					<name/>
					<description/>
					<styleUrl>KmlStyle [strokeColor=null, strokeWidth=null, fillColor=java.awt.Color[r=50,g=250,b=50]]</styleUrl>
					<Polygon>
						<tessellate>1</tessellate>
						<outerBoundaryIs>
							<LinearRing>
								<coordinates>112.269085,31.136444136529686,0.0 112.30158141435463,31.134006538426302,0.0 112.33309044160308,31.126767809301036,0.0 112.36265469589674,31.11494789427539,0.0 112.38937588232912,31.098905935486247,0.0 112.41244209117205,31.079129359733795,0.0 112.43115246734192,31.05621906826484,0.0 112.44493850552668,31.030871178692507,0.0 112.45338132393219,31.00385587381479,0.0 112.45622439179347,30.975994,0.0 112.45338132393219,30.94813212618521,0.0 112.44493850552668,30.921116821307493,0.0 112.43115246734192,30.89576893173516,0.0 112.41244209117205,30.872858640266205,0.0 112.38937588232912,30.853082064513753,0.0 112.36265469589674,30.83704010572461,0.0 112.33309044160308,30.825220190698964,0.0 112.30158141435464,30.817981461573698,0.0 112.269085,30.815543863470314,0.0 112.23658858564536,30.817981461573698,0.0 112.20507955839693,30.825220190698964,0.0 112.17551530410327,30.83704010572461,0.0 112.14879411767089,30.853082064513753,0.0 112.12572790882795,30.872858640266205,0.0 112.10701753265809,30.89576893173516,0.0 112.09323149447333,30.921116821307493,0.0 112.08478867606782,30.94813212618521,0.0 112.08194560820654,30.975994,0.0 112.08478867606782,31.00385587381479,0.0 112.09323149447333,31.030871178692507,0.0 112.10701753265809,31.05621906826484,0.0 112.12572790882795,31.079129359733795,0.0 112.14879411767089,31.098905935486247,0.0 112.17551530410327,31.11494789427539,0.0 112.20507955839693,31.126767809301036,0.0 112.23658858564538,31.134006538426302,0.0								 112.269085,31.136444136529686,0.0								</coordinates>
							</LinearRing>
						</outerBoundaryIs>
					</Polygon>
				</Placemark>
				<Placemark>
					<name/>
					<description/>
					<styleUrl>KmlStyle [strokeColor=null, strokeWidth=null, fillColor=java.awt.Color[r=50,g=250,b=50]]</styleUrl>
					<Polygon>
						<tessellate>1</tessellate>
						<outerBoundaryIs>
							<LinearRing>
								<coordinates>117.981509,26.246855136529685,0.0 118.01253102764566,26.2444175384263,0.0 118.04261046667922,26.237178809301035,0.0 118.07083336856657,26.225358894275388,0.0 118.09634219471532,26.209316935486246,0.0 118.11836187235106,26.189540359733794,0.0 118.1362233447113,26.16663006826484,0.0 118.14938389999672,26.141282178692506,0.0 118.15744366139455,26.11426687381479,0.0 118.16015773713313,26.086405,0.0 118.15744366139455,26.05854312618521,0.0 118.14938389999672,26.031527821307492,0.0 118.1362233447113,26.006179931735158,0.0 118.11836187235106,25.983269640266204,0.0 118.09634219471532,25.963493064513752,0.0 118.07083336856657,25.94745110572461,0.0 118.04261046667922,25.935631190698963,0.0 118.01253102764566,25.928392461573697,0.0 117.981509,25.925954863470313,0.0 117.95048697235434,25.928392461573697,0.0 117.92040753332078,25.935631190698963,0.0 117.89218463143344,25.94745110572461,0.0 117.86667580528469,25.963493064513752,0.0 117.84465612764895,25.983269640266204,0.0 117.82679465528871,26.006179931735158,0.0 117.81363410000328,26.031527821307492,0.0 117.80557433860545,26.05854312618521,0.0 117.80286026286687,26.086405,0.0 117.80557433860545,26.11426687381479,0.0 117.81363410000328,26.141282178692506,0.0 117.82679465528871,26.16663006826484,0.0 117.84465612764895,26.189540359733794,0.0 117.86667580528469,26.209316935486246,0.0 117.89218463143344,26.225358894275388,0.0 117.92040753332078,26.237178809301035,0.0 117.95048697235434,26.2444175384263,0.0								 117.981509,26.246855136529685,0.0								</coordinates>
							</LinearRing>
						</outerBoundaryIs>
					</Polygon>
				</Placemark>
				<Placemark>
					<name/>
					<description/>
					<styleUrl>KmlStyle [strokeColor=null, strokeWidth=null, fillColor=java.awt.Color[r=50,g=250,b=50]]</styleUrl>
					<Polygon>
						<tessellate>1</tessellate>
						<outerBoundaryIs>
							<LinearRing>
								<coordinates>111.708264,27.767352136529688,0.0 111.739705566497,27.764914538426304,0.0 111.77019179690618,27.757675809301038,0.0 111.79879638254333,27.74585589427539,0.0 111.82465018754851,27.72981393548625,0.0 111.84696765713929,27.710037359733796,0.0 111.86507068629531,27.687127068264843,0.0 111.87840922363627,27.66177917869251,0.0 111.88657798445468,27.63476387381479,0.0 111.88932876508666,27.606902,0.0 111.88657798445468,27.579040126185213,0.0 111.87840922363627,27.552024821307494,0.0 111.86507068629531,27.52667693173516,0.0 111.84696765713929,27.503766640266207,0.0 111.82465018754851,27.483990064513755,0.0 111.79879638254333,27.467948105724613,0.0 111.77019179690618,27.456128190698966,0.0 111.739705566497,27.4488894615737,0.0 111.708264,27.446451863470315,0.0 111.676822433503,27.4488894615737,0.0 111.64633620309382,27.456128190698966,0.0 111.61773161745667,27.467948105724613,0.0 111.59187781245149,27.483990064513755,0.0 111.56956034286071,27.503766640266207,0.0 111.55145731370469,27.52667693173516,0.0 111.53811877636373,27.552024821307494,0.0 111.52995001554532,27.579040126185213,0.0 111.52719923491334,27.606902,0.0 111.52995001554532,27.63476387381479,0.0 111.53811877636373,27.66177917869251,0.0 111.55145731370469,27.687127068264843,0.0 111.56956034286071,27.710037359733796,0.0 111.59187781245149,27.72981393548625,0.0 111.61773161745667,27.74585589427539,0.0 111.64633620309382,27.757675809301038,0.0 111.676822433503,27.764914538426304,0.0								 111.708264,27.767352136529688,0.0								</coordinates>
							</LinearRing>
						</outerBoundaryIs>
					</Polygon>
				</Placemark>
				<Placemark>
					<name/>
					<description/>
					<styleUrl>KmlStyle [strokeColor=null, strokeWidth=null, fillColor=java.awt.Color[r=50,g=250,b=50]]</styleUrl>
					<Polygon>
						<tessellate>1</tessellate>
						<outerBoundaryIs>
							<LinearRing>
								<coordinates>85.203633,41.27241213652968,0.0 85.24061323289776,41.2699745384263,0.0 85.27646984013182,41.262735809301034,0.0 85.3101133368357,41.25091589427539,0.0 85.34052148238646,41.23487393548624,0.0 85.36677034066884,41.2150973597338,0.0 85.38806235340647,41.19218706826484,0.0 85.4037505735666,41.166839178692506,0.0 85.41335832251829,41.13982387381479,0.0 85.41659367367139,41.111962,0.0 85.41335832251829,41.084100126185206,0.0 85.4037505735666,41.05708482130749,0.0 85.38806235340647,41.03173693173515,0.0 85.36677034066884,41.0088266402662,0.0 85.34052148238646,40.989050064513755,0.0 85.3101133368357,40.97300810572461,0.0 85.27646984013182,40.96118819069896,0.0 85.24061323289776,40.9539494615737,0.0 85.203633,40.951511863470316,0.0 85.16665276710224,40.9539494615737,0.0 85.13079615986817,40.96118819069896,0.0 85.0971526631643,40.97300810572461,0.0 85.06674451761353,40.989050064513755,0.0 85.04049565933116,41.0088266402662,0.0 85.01920364659352,41.03173693173515,0.0 85.0035154264334,41.05708482130749,0.0 84.9939076774817,41.084100126185206,0.0 84.9906723263286,41.111962,0.0 84.9939076774817,41.13982387381479,0.0 85.0035154264334,41.166839178692506,0.0 85.01920364659352,41.19218706826484,0.0 85.04049565933116,41.2150973597338,0.0 85.06674451761353,41.23487393548624,0.0 85.0971526631643,41.25091589427539,0.0 85.13079615986817,41.262735809301034,0.0 85.16665276710224,41.2699745384263,0.0								 85.203633,41.27241213652968,0.0								</coordinates>
							</LinearRing>
						</outerBoundaryIs>
					</Polygon>
				</Placemark>
				<Placemark>
					<name/>
					<description/>
					<styleUrl>KmlStyle [strokeColor=null, strokeWidth=null, fillColor=java.awt.Color[r=50,g=250,b=50]]</styleUrl>
					<Polygon>
						<tessellate>1</tessellate>
						<outerBoundaryIs>
							<LinearRing>
								<coordinates>101.864151,24.383616136529685,0.0 101.89470283116631,24.3811785384263,0.0 101.92432636040259,24.373939809301035,0.0 101.95212149176324,24.362119894275388,0.0 101.97724368424689,24.346077935486246,0.0 101.99892961274735,24.326301359733794,0.0 102.01652036130075,24.30339106826484,0.0 102.02948144391365,24.278043178692506,0.0 102.03741904464947,24.251027873814788,0.0 102.04009198352648,24.223166,0.0 102.03741904464947,24.19530412618521,0.0 102.02948144391365,24.168288821307492,0.0 102.01652036130075,24.142940931735158,0.0 101.99892961274735,24.120030640266204,0.0 101.97724368424689,24.100254064513752,0.0 101.95212149176324,24.08421210572461,0.0 101.92432636040259,24.072392190698963,0.0 101.89470283116631,24.065153461573697,0.0 101.864151,24.062715863470313,0.0 101.8335991688337,24.065153461573697,0.0 101.80397563959743,24.072392190698963,0.0 101.77618050823678,24.08421210572461,0.0 101.75105831575313,24.100254064513752,0.0 101.72937238725267,24.120030640266204,0.0 101.71178163869926,24.142940931735158,0.0 101.69882055608636,24.168288821307492,0.0 101.69088295535055,24.19530412618521,0.0 101.68821001647353,24.223166,0.0 101.69088295535055,24.251027873814788,0.0 101.69882055608636,24.278043178692506,0.0 101.71178163869926,24.30339106826484,0.0 101.72937238725267,24.326301359733794,0.0 101.75105831575313,24.346077935486246,0.0 101.77618050823676,24.362119894275388,0.0 101.80397563959743,24.373939809301035,0.0 101.8335991688337,24.3811785384263,0.0								 101.864151,24.383616136529685,0.0								</coordinates>
							</LinearRing>
						</outerBoundaryIs>
					</Polygon>
				</Placemark>
				<Placemark>
					<name/>
					<description/>
					<styleUrl>KmlStyle [strokeColor=null, strokeWidth=null, fillColor=java.awt.Color[r=50,g=250,b=50]]</styleUrl>
					<Polygon>
						<tessellate>1</tessellate>
						<outerBoundaryIs>
							<LinearRing>
								<coordinates>108.787211,23.988323136529687,0.0 108.81766901629874,23.985885538426302,0.0 108.84720158118475,23.978646809301036,0.0 108.87491136261815,23.96682689427539,0.0 108.89995641291192,23.950784935486247,0.0 108.9215757508863,23.931008359733795,0.0 108.93911248389685,23.90809806826484,0.0 108.95203376718504,23.882750178692508,0.0 108.95994699409667,23.85573487381479,0.0 108.96261172523629,23.827873,0.0 108.95994699409667,23.80001112618521,0.0 108.95203376718504,23.772995821307493,0.0 108.93911248389685,23.74764793173516,0.0 108.9215757508863,23.724737640266206,0.0 108.89995641291192,23.704961064513753,0.0 108.87491136261815,23.68891910572461,0.0 108.84720158118475,23.677099190698964,0.0 108.81766901629874,23.6698604615737,0.0 108.787211,23.667422863470314,0.0 108.75675298370126,23.6698604615737,0.0 108.72722041881525,23.677099190698964,0.0 108.69951063738185,23.68891910572461,0.0 108.67446558708808,23.704961064513753,0.0 108.6528462491137,23.724737640266206,0.0 108.63530951610315,23.74764793173516,0.0 108.62238823281496,23.772995821307493,0.0 108.61447500590333,23.80001112618521,0.0 108.61181027476371,23.827873,0.0 108.61447500590333,23.85573487381479,0.0 108.62238823281496,23.882750178692508,0.0 108.63530951610315,23.90809806826484,0.0 108.6528462491137,23.931008359733795,0.0 108.67446558708808,23.950784935486247,0.0 108.69951063738185,23.96682689427539,0.0 108.72722041881525,23.978646809301036,0.0 108.75675298370126,23.985885538426302,0.0								 108.787211,23.988323136529687,0.0								</coordinates>
							</LinearRing>
						</outerBoundaryIs>
					</Polygon>
				</Placemark>
				<Placemark>
					<name/>
					<description/>
					<styleUrl>KmlStyle [strokeColor=null, strokeWidth=null, fillColor=java.awt.Color[r=50,g=250,b=50]]</styleUrl>
					<Polygon>
						<tessellate>1</tessellate>
						<outerBoundaryIs>
							<LinearRing>
								<coordinates>85.203633,41.27241213652968,0.0 85.24061323289776,41.2699745384263,0.0 85.27646984013182,41.262735809301034,0.0 85.3101133368357,41.25091589427539,0.0 85.34052148238646,41.23487393548624,0.0 85.36677034066884,41.2150973597338,0.0 85.38806235340647,41.19218706826484,0.0 85.4037505735666,41.166839178692506,0.0 85.41335832251829,41.13982387381479,0.0 85.41659367367139,41.111962,0.0 85.41335832251829,41.084100126185206,0.0 85.4037505735666,41.05708482130749,0.0 85.38806235340647,41.03173693173515,0.0 85.36677034066884,41.0088266402662,0.0 85.34052148238646,40.989050064513755,0.0 85.3101133368357,40.97300810572461,0.0 85.27646984013182,40.96118819069896,0.0 85.24061323289776,40.9539494615737,0.0 85.203633,40.951511863470316,0.0 85.16665276710224,40.9539494615737,0.0 85.13079615986817,40.96118819069896,0.0 85.0971526631643,40.97300810572461,0.0 85.06674451761353,40.989050064513755,0.0 85.04049565933116,41.0088266402662,0.0 85.01920364659352,41.03173693173515,0.0 85.0035154264334,41.05708482130749,0.0 84.9939076774817,41.084100126185206,0.0 84.9906723263286,41.111962,0.0 84.9939076774817,41.13982387381479,0.0 85.0035154264334,41.166839178692506,0.0 85.01920364659352,41.19218706826484,0.0 85.04049565933116,41.2150973597338,0.0 85.06674451761353,41.23487393548624,0.0 85.0971526631643,41.25091589427539,0.0 85.13079615986817,41.262735809301034,0.0 85.16665276710224,41.2699745384263,0.0								 85.203633,41.27241213652968,0.0								</coordinates>
							</LinearRing>
						</outerBoundaryIs>
					</Polygon>
				</Placemark>
				<Placemark>
					<name/>
					<description/>
					<styleUrl>KmlStyle [strokeColor=null, strokeWidth=null, fillColor=java.awt.Color[r=50,g=250,b=50]]</styleUrl>
					<Polygon>
						<tessellate>1</tessellate>
						<outerBoundaryIs>
							<LinearRing>
								<coordinates>111.708264,27.767352136529688,0.0 111.739705566497,27.764914538426304,0.0 111.77019179690618,27.757675809301038,0.0 111.79879638254333,27.74585589427539,0.0 111.82465018754851,27.72981393548625,0.0 111.84696765713929,27.710037359733796,0.0 111.86507068629531,27.687127068264843,0.0 111.87840922363627,27.66177917869251,0.0 111.88657798445468,27.63476387381479,0.0 111.88932876508666,27.606902,0.0 111.88657798445468,27.579040126185213,0.0 111.87840922363627,27.552024821307494,0.0 111.86507068629531,27.52667693173516,0.0 111.84696765713929,27.503766640266207,0.0 111.82465018754851,27.483990064513755,0.0 111.79879638254333,27.467948105724613,0.0 111.77019179690618,27.456128190698966,0.0 111.739705566497,27.4488894615737,0.0 111.708264,27.446451863470315,0.0 111.676822433503,27.4488894615737,0.0 111.64633620309382,27.456128190698966,0.0 111.61773161745667,27.467948105724613,0.0 111.59187781245149,27.483990064513755,0.0 111.56956034286071,27.503766640266207,0.0 111.55145731370469,27.52667693173516,0.0 111.53811877636373,27.552024821307494,0.0 111.52995001554532,27.579040126185213,0.0 111.52719923491334,27.606902,0.0 111.52995001554532,27.63476387381479,0.0 111.53811877636373,27.66177917869251,0.0 111.55145731370469,27.687127068264843,0.0 111.56956034286071,27.710037359733796,0.0 111.59187781245149,27.72981393548625,0.0 111.61773161745667,27.74585589427539,0.0 111.64633620309382,27.757675809301038,0.0 111.676822433503,27.764914538426304,0.0								 111.708264,27.767352136529688,0.0								</coordinates>
							</LinearRing>
						</outerBoundaryIs>
					</Polygon>
				</Placemark>
				<Placemark>
					<name/>
					<description/>
					<styleUrl>KmlStyle [strokeColor=null, strokeWidth=null, fillColor=java.awt.Color[r=50,g=250,b=50]]</styleUrl>
					<Polygon>
						<tessellate>1</tessellate>
						<outerBoundaryIs>
							<LinearRing>
								<coordinates>111.708264,27.767352136529688,0.0 111.739705566497,27.764914538426304,0.0 111.77019179690618,27.757675809301038,0.0 111.79879638254333,27.74585589427539,0.0 111.82465018754851,27.72981393548625,0.0 111.84696765713929,27.710037359733796,0.0 111.86507068629531,27.687127068264843,0.0 111.87840922363627,27.66177917869251,0.0 111.88657798445468,27.63476387381479,0.0 111.88932876508666,27.606902,0.0 111.88657798445468,27.579040126185213,0.0 111.87840922363627,27.552024821307494,0.0 111.86507068629531,27.52667693173516,0.0 111.84696765713929,27.503766640266207,0.0 111.82465018754851,27.483990064513755,0.0 111.79879638254333,27.467948105724613,0.0 111.77019179690618,27.456128190698966,0.0 111.739705566497,27.4488894615737,0.0 111.708264,27.446451863470315,0.0 111.676822433503,27.4488894615737,0.0 111.64633620309382,27.456128190698966,0.0 111.61773161745667,27.467948105724613,0.0 111.59187781245149,27.483990064513755,0.0 111.56956034286071,27.503766640266207,0.0 111.55145731370469,27.52667693173516,0.0 111.53811877636373,27.552024821307494,0.0 111.52995001554532,27.579040126185213,0.0 111.52719923491334,27.606902,0.0 111.52995001554532,27.63476387381479,0.0 111.53811877636373,27.66177917869251,0.0 111.55145731370469,27.687127068264843,0.0 111.56956034286071,27.710037359733796,0.0 111.59187781245149,27.72981393548625,0.0 111.61773161745667,27.74585589427539,0.0 111.64633620309382,27.757675809301038,0.0 111.676822433503,27.764914538426304,0.0								 111.708264,27.767352136529688,0.0								</coordinates>
							</LinearRing>
						</outerBoundaryIs>
					</Polygon>
				</Placemark>
				<Placemark>
					<name/>
					<description/>
					<styleUrl>KmlStyle [strokeColor=null, strokeWidth=null, fillColor=java.awt.Color[r=50,g=250,b=50]]</styleUrl>
					<Polygon>
						<tessellate>1</tessellate>
						<outerBoundaryIs>
							<LinearRing>
								<coordinates>112.269085,31.136444136529686,0.0 112.30158141435463,31.134006538426302,0.0 112.33309044160308,31.126767809301036,0.0 112.36265469589674,31.11494789427539,0.0 112.38937588232912,31.098905935486247,0.0 112.41244209117205,31.079129359733795,0.0 112.43115246734192,31.05621906826484,0.0 112.44493850552668,31.030871178692507,0.0 112.45338132393219,31.00385587381479,0.0 112.45622439179347,30.975994,0.0 112.45338132393219,30.94813212618521,0.0 112.44493850552668,30.921116821307493,0.0 112.43115246734192,30.89576893173516,0.0 112.41244209117205,30.872858640266205,0.0 112.38937588232912,30.853082064513753,0.0 112.36265469589674,30.83704010572461,0.0 112.33309044160308,30.825220190698964,0.0 112.30158141435464,30.817981461573698,0.0 112.269085,30.815543863470314,0.0 112.23658858564536,30.817981461573698,0.0 112.20507955839693,30.825220190698964,0.0 112.17551530410327,30.83704010572461,0.0 112.14879411767089,30.853082064513753,0.0 112.12572790882795,30.872858640266205,0.0 112.10701753265809,30.89576893173516,0.0 112.09323149447333,30.921116821307493,0.0 112.08478867606782,30.94813212618521,0.0 112.08194560820654,30.975994,0.0 112.08478867606782,31.00385587381479,0.0 112.09323149447333,31.030871178692507,0.0 112.10701753265809,31.05621906826484,0.0 112.12572790882795,31.079129359733795,0.0 112.14879411767089,31.098905935486247,0.0 112.17551530410327,31.11494789427539,0.0 112.20507955839693,31.126767809301036,0.0 112.23658858564538,31.134006538426302,0.0								 112.269085,31.136444136529686,0.0								</coordinates>
							</LinearRing>
						</outerBoundaryIs>
					</Polygon>
				</Placemark>
				<Placemark>
					<name/>
					<description/>
					<styleUrl>KmlStyle [strokeColor=null, strokeWidth=null, fillColor=java.awt.Color[r=50,g=250,b=50]]</styleUrl>
					<Polygon>
						<tessellate>1</tessellate>
						<outerBoundaryIs>
							<LinearRing>
								<coordinates>111.708264,27.767352136529688,0.0 111.739705566497,27.764914538426304,0.0 111.77019179690618,27.757675809301038,0.0 111.79879638254333,27.74585589427539,0.0 111.82465018754851,27.72981393548625,0.0 111.84696765713929,27.710037359733796,0.0 111.86507068629531,27.687127068264843,0.0 111.87840922363627,27.66177917869251,0.0 111.88657798445468,27.63476387381479,0.0 111.88932876508666,27.606902,0.0 111.88657798445468,27.579040126185213,0.0 111.87840922363627,27.552024821307494,0.0 111.86507068629531,27.52667693173516,0.0 111.84696765713929,27.503766640266207,0.0 111.82465018754851,27.483990064513755,0.0 111.79879638254333,27.467948105724613,0.0 111.77019179690618,27.456128190698966,0.0 111.739705566497,27.4488894615737,0.0 111.708264,27.446451863470315,0.0 111.676822433503,27.4488894615737,0.0 111.64633620309382,27.456128190698966,0.0 111.61773161745667,27.467948105724613,0.0 111.59187781245149,27.483990064513755,0.0 111.56956034286071,27.503766640266207,0.0 111.55145731370469,27.52667693173516,0.0 111.53811877636373,27.552024821307494,0.0 111.52995001554532,27.579040126185213,0.0 111.52719923491334,27.606902,0.0 111.52995001554532,27.63476387381479,0.0 111.53811877636373,27.66177917869251,0.0 111.55145731370469,27.687127068264843,0.0 111.56956034286071,27.710037359733796,0.0 111.59187781245149,27.72981393548625,0.0 111.61773161745667,27.74585589427539,0.0 111.64633620309382,27.757675809301038,0.0 111.676822433503,27.764914538426304,0.0								 111.708264,27.767352136529688,0.0								</coordinates>
							</LinearRing>
						</outerBoundaryIs>
					</Polygon>
				</Placemark>
				<Placemark>
					<name/>
					<description/>
					<styleUrl>KmlStyle [strokeColor=null, strokeWidth=null, fillColor=java.awt.Color[r=50,g=250,b=50]]</styleUrl>
					<Polygon>
						<tessellate>1</tessellate>
						<outerBoundaryIs>
							<LinearRing>
								<coordinates>108.787211,23.988323136529687,0.0 108.81766901629874,23.985885538426302,0.0 108.84720158118475,23.978646809301036,0.0 108.87491136261815,23.96682689427539,0.0 108.89995641291192,23.950784935486247,0.0 108.9215757508863,23.931008359733795,0.0 108.93911248389685,23.90809806826484,0.0 108.95203376718504,23.882750178692508,0.0 108.95994699409667,23.85573487381479,0.0 108.96261172523629,23.827873,0.0 108.95994699409667,23.80001112618521,0.0 108.95203376718504,23.772995821307493,0.0 108.93911248389685,23.74764793173516,0.0 108.9215757508863,23.724737640266206,0.0 108.89995641291192,23.704961064513753,0.0 108.87491136261815,23.68891910572461,0.0 108.84720158118475,23.677099190698964,0.0 108.81766901629874,23.6698604615737,0.0 108.787211,23.667422863470314,0.0 108.75675298370126,23.6698604615737,0.0 108.72722041881525,23.677099190698964,0.0 108.69951063738185,23.68891910572461,0.0 108.67446558708808,23.704961064513753,0.0 108.6528462491137,23.724737640266206,0.0 108.63530951610315,23.74764793173516,0.0 108.62238823281496,23.772995821307493,0.0 108.61447500590333,23.80001112618521,0.0 108.61181027476371,23.827873,0.0 108.61447500590333,23.85573487381479,0.0 108.62238823281496,23.882750178692508,0.0 108.63530951610315,23.90809806826484,0.0 108.6528462491137,23.931008359733795,0.0 108.67446558708808,23.950784935486247,0.0 108.69951063738185,23.96682689427539,0.0 108.72722041881525,23.978646809301036,0.0 108.75675298370126,23.985885538426302,0.0								 108.787211,23.988323136529687,0.0								</coordinates>
							</LinearRing>
						</outerBoundaryIs>
					</Polygon>
				</Placemark>
				<Placemark>
					<name/>
					<description/>
					<styleUrl>KmlStyle [strokeColor=null, strokeWidth=null, fillColor=java.awt.Color[r=50,g=250,b=50]]</styleUrl>
					<Polygon>
						<tessellate>1</tessellate>
						<outerBoundaryIs>
							<LinearRing>
								<coordinates>113.613553,34.043042136529685,0.0 113.647114175409,34.0406045384263,0.0 113.67965561148598,34.03336580930104,0.0 113.7101885531625,34.02154589427539,0.0 113.73778527245612,34.005503935486246,0.0 113.76160725701573,33.9857273597338,0.0 113.78093068789498,33.96281706826485,0.0 113.79516843242473,33.93746917869251,0.0 113.80388788394211,33.910453873814795,0.0 113.806824106325,33.882592,0.0 113.80388788394211,33.85473012618521,0.0 113.79516843242473,33.827714821307495,0.0 113.78093068789498,33.80236693173516,0.0 113.76160725701573,33.779456640266204,0.0 113.73778527245612,33.75968006451376,0.0 113.7101885531625,33.743638105724614,0.0 113.67965561148598,33.73181819069897,0.0 113.647114175409,33.724579461573704,0.0 113.613553,33.72214186347032,0.0 113.57999182459099,33.724579461573704,0.0 113.54745038851401,33.73181819069897,0.0 113.5169174468375,33.743638105724614,0.0 113.48932072754387,33.75968006451376,0.0 113.46549874298427,33.779456640266204,0.0 113.44617531210501,33.80236693173516,0.0 113.43193756757526,33.827714821307495,0.0 113.42321811605788,33.85473012618521,0.0 113.420281893675,33.882592,0.0 113.42321811605788,33.910453873814795,0.0 113.43193756757526,33.93746917869251,0.0 113.44617531210501,33.96281706826485,0.0 113.46549874298427,33.9857273597338,0.0 113.48932072754387,34.005503935486246,0.0 113.5169174468375,34.02154589427539,0.0 113.54745038851401,34.03336580930104,0.0 113.57999182459099,34.0406045384263,0.0								 113.613553,34.043042136529685,0.0								</coordinates>
							</LinearRing>
						</outerBoundaryIs>
					</Polygon>
				</Placemark>
				<Placemark>
					<name/>
					<description/>
					<styleUrl>KmlStyle [strokeColor=null, strokeWidth=null, fillColor=java.awt.Color[r=50,g=250,b=50]]</styleUrl>
					<Polygon>
						<tessellate>1</tessellate>
						<outerBoundaryIs>
							<LinearRing>
								<coordinates>111.708264,27.767352136529688,0.0 111.739705566497,27.764914538426304,0.0 111.77019179690618,27.757675809301038,0.0 111.79879638254333,27.74585589427539,0.0 111.82465018754851,27.72981393548625,0.0 111.84696765713929,27.710037359733796,0.0 111.86507068629531,27.687127068264843,0.0 111.87840922363627,27.66177917869251,0.0 111.88657798445468,27.63476387381479,0.0 111.88932876508666,27.606902,0.0 111.88657798445468,27.579040126185213,0.0 111.87840922363627,27.552024821307494,0.0 111.86507068629531,27.52667693173516,0.0 111.84696765713929,27.503766640266207,0.0 111.82465018754851,27.483990064513755,0.0 111.79879638254333,27.467948105724613,0.0 111.77019179690618,27.456128190698966,0.0 111.739705566497,27.4488894615737,0.0 111.708264,27.446451863470315,0.0 111.676822433503,27.4488894615737,0.0 111.64633620309382,27.456128190698966,0.0 111.61773161745667,27.467948105724613,0.0 111.59187781245149,27.483990064513755,0.0 111.56956034286071,27.503766640266207,0.0 111.55145731370469,27.52667693173516,0.0 111.53811877636373,27.552024821307494,0.0 111.52995001554532,27.579040126185213,0.0 111.52719923491334,27.606902,0.0 111.52995001554532,27.63476387381479,0.0 111.53811877636373,27.66177917869251,0.0 111.55145731370469,27.687127068264843,0.0 111.56956034286071,27.710037359733796,0.0 111.59187781245149,27.72981393548625,0.0 111.61773161745667,27.74585589427539,0.0 111.64633620309382,27.757675809301038,0.0 111.676822433503,27.764914538426304,0.0								 111.708264,27.767352136529688,0.0								</coordinates>
							</LinearRing>
						</outerBoundaryIs>
					</Polygon>
				</Placemark>
				<Placemark>
					<name/>
					<description/>
					<styleUrl>KmlStyle [strokeColor=null, strokeWidth=null, fillColor=java.awt.Color[r=50,g=250,b=50]]</styleUrl>
					<Polygon>
						<tessellate>1</tessellate>
						<outerBoundaryIs>
							<LinearRing>
								<coordinates>115.056101,39.046813136529686,0.0 115.09189511499169,39.0443755384263,0.0 115.12660164391204,39.03713680930104,0.0 115.15916604644218,39.02531689427539,0.0 115.18859886968961,39.009274935486246,0.0 115.21400581221367,38.9894983597338,0.0 115.23461489692231,38.96658806826485,0.0 115.24979992720536,38.94124017869251,0.0 115.25909951360165,38.914224873814796,0.0 115.26223109288438,38.886363,0.0 115.25909951360165,38.85850112618521,0.0 115.24979992720536,38.831485821307496,0.0 115.23461489692231,38.80613793173516,0.0 115.21400581221367,38.783227640266205,0.0 115.18859886968961,38.76345106451376,0.0 115.15916604644218,38.747409105724614,0.0 115.12660164391205,38.73558919069897,0.0 115.09189511499169,38.728350461573704,0.0 115.056101,38.72591286347032,0.0 115.02030688500831,38.728350461573704,0.0 114.98560035608796,38.73558919069897,0.0 114.95303595355782,38.747409105724614,0.0 114.92360313031038,38.76345106451376,0.0 114.89819618778633,38.783227640266205,0.0 114.87758710307769,38.80613793173516,0.0 114.86240207279464,38.831485821307496,0.0 114.85310248639834,38.85850112618521,0.0 114.84997090711562,38.886363,0.0 114.85310248639834,38.914224873814796,0.0 114.86240207279464,38.94124017869251,0.0 114.87758710307769,38.96658806826485,0.0 114.89819618778633,38.9894983597338,0.0 114.92360313031038,39.009274935486246,0.0 114.95303595355782,39.02531689427539,0.0 114.98560035608794,39.03713680930104,0.0 115.02030688500831,39.0443755384263,0.0								 115.056101,39.046813136529686,0.0								</coordinates>
							</LinearRing>
						</outerBoundaryIs>
					</Polygon>
				</Placemark>
				<Placemark>
					<name/>
					<description/>
					<styleUrl>KmlStyle [strokeColor=null, strokeWidth=null, fillColor=java.awt.Color[r=50,g=250,b=50]]</styleUrl>
					<Polygon>
						<tessellate>1</tessellate>
						<outerBoundaryIs>
							<LinearRing>
								<coordinates>117.22623,31.986236136529687,0.0 117.25902196739081,31.983798538426303,0.0 117.29081756744598,31.976559809301037,0.0 117.3206507069472,31.96473989427539,0.0 117.34761492104701,31.948697935486248,0.0 117.37089091574454,31.928921359733796,0.0 117.38977146171912,31.906011068264842,0.0 117.40368288313535,31.880663178692508,0.0 117.412202488493,31.85364787381479,0.0 117.4150714138944,31.825786,0.0 117.412202488493,31.79792412618521,0.0 117.40368288313535,31.770908821307493,0.0 117.38977146171912,31.74556093173516,0.0 117.37089091574454,31.722650640266206,0.0 117.34761492104701,31.702874064513754,0.0 117.3206507069472,31.686832105724612,0.0 117.29081756744598,31.675012190698965,0.0 117.25902196739081,31.6677734615737,0.0 117.22623,31.665335863470315,0.0 117.1934380326092,31.6677734615737,0.0 117.16164243255402,31.675012190698965,0.0 117.1318092930528,31.686832105724612,0.0 117.10484507895299,31.702874064513754,0.0 117.08156908425546,31.722650640266206,0.0 117.06268853828088,31.74556093173516,0.0 117.04877711686466,31.770908821307493,0.0 117.04025751150701,31.79792412618521,0.0 117.0373885861056,31.825786,0.0 117.04025751150701,31.85364787381479,0.0 117.04877711686466,31.880663178692508,0.0 117.06268853828088,31.906011068264842,0.0 117.08156908425546,31.928921359733796,0.0 117.10484507895299,31.948697935486248,0.0 117.1318092930528,31.96473989427539,0.0 117.16164243255402,31.976559809301037,0.0 117.1934380326092,31.983798538426303,0.0								 117.22623,31.986236136529687,0.0								</coordinates>
							</LinearRing>
						</outerBoundaryIs>
					</Polygon>
				</Placemark>
				<Placemark>
					<name/>
					<description/>
					<styleUrl>KmlStyle [strokeColor=null, strokeWidth=null, fillColor=java.awt.Color[r=50,g=250,b=50]]</styleUrl>
					<Polygon>
						<tessellate>1</tessellate>
						<outerBoundaryIs>
							<LinearRing>
								<coordinates>113.425549,23.937306136529685,0.0 113.45599505584855,23.9348685384263,0.0 113.48551602369659,23.927629809301035,0.0 113.51321492387439,23.915809894275387,0.0 113.53825013931636,23.899767935486246,0.0 113.55986098766972,23.879991359733793,0.0 113.5773908342429,23.85708106826484,0.0 113.59030704351828,23.831733178692506,0.0 113.59821716301295,23.804717873814788,0.0 113.60088084774877,23.776856,0.0 113.59821716301295,23.74899412618521,0.0 113.59030704351828,23.72197882130749,0.0 113.5773908342429,23.696630931735157,0.0 113.55986098766972,23.673720640266204,0.0 113.53825013931636,23.65394406451375,0.0 113.51321492387439,23.63790210572461,0.0 113.48551602369659,23.626082190698963,0.0 113.45599505584855,23.618843461573697,0.0 113.425549,23.616405863470312,0.0 113.39510294415146,23.618843461573697,0.0 113.36558197630342,23.626082190698963,0.0 113.33788307612562,23.63790210572461,0.0 113.31284786068365,23.65394406451375,0.0 113.29123701233028,23.673720640266204,0.0 113.2737071657571,23.696630931735157,0.0 113.26079095648173,23.72197882130749,0.0 113.25288083698706,23.74899412618521,0.0 113.25021715225124,23.776856,0.0 113.25288083698706,23.804717873814788,0.0 113.26079095648173,23.831733178692506,0.0 113.2737071657571,23.85708106826484,0.0 113.29123701233028,23.879991359733793,0.0 113.31284786068365,23.899767935486246,0.0 113.33788307612562,23.915809894275387,0.0 113.36558197630342,23.927629809301035,0.0 113.39510294415146,23.9348685384263,0.0								 113.425549,23.937306136529685,0.0								</coordinates>
							</LinearRing>
						</outerBoundaryIs>
					</Polygon>
				</Placemark>
				<Placemark>
					<name/>
					<description/>
					<styleUrl>KmlStyle [strokeColor=null, strokeWidth=null, fillColor=java.awt.Color[r=50,g=250,b=50]]</styleUrl>
					<Polygon>
						<tessellate>1</tessellate>
						<outerBoundaryIs>
							<LinearRing>
								<coordinates>108.787211,23.988323136529687,0.0 108.81766901629874,23.985885538426302,0.0 108.84720158118475,23.978646809301036,0.0 108.87491136261815,23.96682689427539,0.0 108.89995641291192,23.950784935486247,0.0 108.9215757508863,23.931008359733795,0.0 108.93911248389685,23.90809806826484,0.0 108.95203376718504,23.882750178692508,0.0 108.95994699409667,23.85573487381479,0.0 108.96261172523629,23.827873,0.0 108.95994699409667,23.80001112618521,0.0 108.95203376718504,23.772995821307493,0.0 108.93911248389685,23.74764793173516,0.0 108.9215757508863,23.724737640266206,0.0 108.89995641291192,23.704961064513753,0.0 108.87491136261815,23.68891910572461,0.0 108.84720158118475,23.677099190698964,0.0 108.81766901629874,23.6698604615737,0.0 108.787211,23.667422863470314,0.0 108.75675298370126,23.6698604615737,0.0 108.72722041881525,23.677099190698964,0.0 108.69951063738185,23.68891910572461,0.0 108.67446558708808,23.704961064513753,0.0 108.6528462491137,23.724737640266206,0.0 108.63530951610315,23.74764793173516,0.0 108.62238823281496,23.772995821307493,0.0 108.61447500590333,23.80001112618521,0.0 108.61181027476371,23.827873,0.0 108.61447500590333,23.85573487381479,0.0 108.62238823281496,23.882750178692508,0.0 108.63530951610315,23.90809806826484,0.0 108.6528462491137,23.931008359733795,0.0 108.67446558708808,23.950784935486247,0.0 108.69951063738185,23.96682689427539,0.0 108.72722041881525,23.978646809301036,0.0 108.75675298370126,23.985885538426302,0.0								 108.787211,23.988323136529687,0.0								</coordinates>
							</LinearRing>
						</outerBoundaryIs>
					</Polygon>
				</Placemark>
				<Placemark>
					<name/>
					<description/>
					<styleUrl>KmlStyle [strokeColor=null, strokeWidth=null, fillColor=java.awt.Color[r=50,g=250,b=50]]</styleUrl>
					<Polygon>
						<tessellate>1</tessellate>
						<outerBoundaryIs>
							<LinearRing>
								<coordinates>113.425549,23.937306136529685,0.0 113.45599505584855,23.9348685384263,0.0 113.48551602369659,23.927629809301035,0.0 113.51321492387439,23.915809894275387,0.0 113.53825013931636,23.899767935486246,0.0 113.55986098766972,23.879991359733793,0.0 113.5773908342429,23.85708106826484,0.0 113.59030704351828,23.831733178692506,0.0 113.59821716301295,23.804717873814788,0.0 113.60088084774877,23.776856,0.0 113.59821716301295,23.74899412618521,0.0 113.59030704351828,23.72197882130749,0.0 113.5773908342429,23.696630931735157,0.0 113.55986098766972,23.673720640266204,0.0 113.53825013931636,23.65394406451375,0.0 113.51321492387439,23.63790210572461,0.0 113.48551602369659,23.626082190698963,0.0 113.45599505584855,23.618843461573697,0.0 113.425549,23.616405863470312,0.0 113.39510294415146,23.618843461573697,0.0 113.36558197630342,23.626082190698963,0.0 113.33788307612562,23.63790210572461,0.0 113.31284786068365,23.65394406451375,0.0 113.29123701233028,23.673720640266204,0.0 113.2737071657571,23.696630931735157,0.0 113.26079095648173,23.72197882130749,0.0 113.25288083698706,23.74899412618521,0.0 113.25021715225124,23.776856,0.0 113.25288083698706,23.804717873814788,0.0 113.26079095648173,23.831733178692506,0.0 113.2737071657571,23.85708106826484,0.0 113.29123701233028,23.879991359733793,0.0 113.31284786068365,23.899767935486246,0.0 113.33788307612562,23.915809894275387,0.0 113.36558197630342,23.927629809301035,0.0 113.39510294415146,23.9348685384263,0.0								 113.425549,23.937306136529685,0.0								</coordinates>
							</LinearRing>
						</outerBoundaryIs>
					</Polygon>
				</Placemark>
				<Placemark>
					<name/>
					<description/>
					<styleUrl>KmlStyle [strokeColor=null, strokeWidth=null, fillColor=java.awt.Color[r=50,g=250,b=50]]</styleUrl>
					<Polygon>
						<tessellate>1</tessellate>
						<outerBoundaryIs>
							<LinearRing>
								<coordinates>111.708264,27.767352136529688,0.0 111.739705566497,27.764914538426304,0.0 111.77019179690618,27.757675809301038,0.0 111.79879638254333,27.74585589427539,0.0 111.82465018754851,27.72981393548625,0.0 111.84696765713929,27.710037359733796,0.0 111.86507068629531,27.687127068264843,0.0 111.87840922363627,27.66177917869251,0.0 111.88657798445468,27.63476387381479,0.0 111.88932876508666,27.606902,0.0 111.88657798445468,27.579040126185213,0.0 111.87840922363627,27.552024821307494,0.0 111.86507068629531,27.52667693173516,0.0 111.84696765713929,27.503766640266207,0.0 111.82465018754851,27.483990064513755,0.0 111.79879638254333,27.467948105724613,0.0 111.77019179690618,27.456128190698966,0.0 111.739705566497,27.4488894615737,0.0 111.708264,27.446451863470315,0.0 111.676822433503,27.4488894615737,0.0 111.64633620309382,27.456128190698966,0.0 111.61773161745667,27.467948105724613,0.0 111.59187781245149,27.483990064513755,0.0 111.56956034286071,27.503766640266207,0.0 111.55145731370469,27.52667693173516,0.0 111.53811877636373,27.552024821307494,0.0 111.52995001554532,27.579040126185213,0.0 111.52719923491334,27.606902,0.0 111.52995001554532,27.63476387381479,0.0 111.53811877636373,27.66177917869251,0.0 111.55145731370469,27.687127068264843,0.0 111.56956034286071,27.710037359733796,0.0 111.59187781245149,27.72981393548625,0.0 111.61773161745667,27.74585589427539,0.0 111.64633620309382,27.757675809301038,0.0 111.676822433503,27.764914538426304,0.0								 111.708264,27.767352136529688,0.0								</coordinates>
							</LinearRing>
						</outerBoundaryIs>
					</Polygon>
				</Placemark>
				<Placemark>
					<name/>
					<description/>
					<styleUrl>KmlStyle [strokeColor=null, strokeWidth=null, fillColor=java.awt.Color[r=50,g=250,b=50]]</styleUrl>
					<Polygon>
						<tessellate>1</tessellate>
						<outerBoundaryIs>
							<LinearRing>
								<coordinates>111.708264,27.767352136529688,0.0 111.739705566497,27.764914538426304,0.0 111.77019179690618,27.757675809301038,0.0 111.79879638254333,27.74585589427539,0.0 111.82465018754851,27.72981393548625,0.0 111.84696765713929,27.710037359733796,0.0 111.86507068629531,27.687127068264843,0.0 111.87840922363627,27.66177917869251,0.0 111.88657798445468,27.63476387381479,0.0 111.88932876508666,27.606902,0.0 111.88657798445468,27.579040126185213,0.0 111.87840922363627,27.552024821307494,0.0 111.86507068629531,27.52667693173516,0.0 111.84696765713929,27.503766640266207,0.0 111.82465018754851,27.483990064513755,0.0 111.79879638254333,27.467948105724613,0.0 111.77019179690618,27.456128190698966,0.0 111.739705566497,27.4488894615737,0.0 111.708264,27.446451863470315,0.0 111.676822433503,27.4488894615737,0.0 111.64633620309382,27.456128190698966,0.0 111.61773161745667,27.467948105724613,0.0 111.59187781245149,27.483990064513755,0.0 111.56956034286071,27.503766640266207,0.0 111.55145731370469,27.52667693173516,0.0 111.53811877636373,27.552024821307494,0.0 111.52995001554532,27.579040126185213,0.0 111.52719923491334,27.606902,0.0 111.52995001554532,27.63476387381479,0.0 111.53811877636373,27.66177917869251,0.0 111.55145731370469,27.687127068264843,0.0 111.56956034286071,27.710037359733796,0.0 111.59187781245149,27.72981393548625,0.0 111.61773161745667,27.74585589427539,0.0 111.64633620309382,27.757675809301038,0.0 111.676822433503,27.764914538426304,0.0								 111.708264,27.767352136529688,0.0								</coordinates>
							</LinearRing>
						</outerBoundaryIs>
					</Polygon>
				</Placemark>
				<Placemark>
					<name/>
					<description/>
					<styleUrl>KmlStyle [strokeColor=null, strokeWidth=null, fillColor=java.awt.Color[r=50,g=250,b=50]]</styleUrl>
					<Polygon>
						<tessellate>1</tessellate>
						<outerBoundaryIs>
							<LinearRing>
								<coordinates>106.873821,26.975639136529686,0.0 106.90503996597475,26.973201538426302,0.0 106.93531035946592,26.965962809301036,0.0 106.96371242988482,26.95414289427539,0.0 106.98938319469394,26.938100935486247,0.0 107.01154266069457,26.918324359733795,0.0 107.02951752372553,26.89541406826484,0.0 107.04276162666932,26.870066178692507,0.0 107.05087255415985,26.84305087381479,0.0 107.05360385976964,26.815189,0.0 107.05087255415985,26.78732712618521,0.0 107.04276162666932,26.760311821307493,0.0 107.02951752372553,26.73496393173516,0.0 107.01154266069457,26.712053640266205,0.0 106.98938319469394,26.692277064513753,0.0 106.96371242988482,26.67623510572461,0.0 106.93531035946592,26.664415190698964,0.0 106.90503996597475,26.657176461573698,0.0 106.873821,26.654738863470314,0.0 106.84260203402526,26.657176461573698,0.0 106.8123316405341,26.664415190698964,0.0 106.78392957011519,26.67623510572461,0.0 106.75825880530607,26.692277064513753,0.0 106.73609933930544,26.712053640266205,0.0 106.71812447627448,26.73496393173516,0.0 106.7048803733307,26.760311821307493,0.0 106.69676944584016,26.78732712618521,0.0 106.69403814023038,26.815189,0.0 106.69676944584016,26.84305087381479,0.0 106.7048803733307,26.870066178692507,0.0 106.71812447627448,26.89541406826484,0.0 106.73609933930544,26.918324359733795,0.0 106.75825880530607,26.938100935486247,0.0 106.78392957011519,26.95414289427539,0.0 106.8123316405341,26.965962809301036,0.0 106.84260203402526,26.973201538426302,0.0								 106.873821,26.975639136529686,0.0								</coordinates>
							</LinearRing>
						</outerBoundaryIs>
					</Polygon>
				</Placemark>
				<Placemark>
					<name/>
					<description/>
					<styleUrl>KmlStyle [strokeColor=null, strokeWidth=null, fillColor=java.awt.Color[r=50,g=250,b=50]]</styleUrl>
					<Polygon>
						<tessellate>1</tessellate>
						<outerBoundaryIs>
							<LinearRing>
								<coordinates>96.003694,35.909737136529685,0.0 96.03802435661149,35.9072995384263,0.0 96.07131160270933,35.90006080930104,0.0 96.102544322165,35.88824089427539,0.0 96.13077352460238,35.872198935486246,0.0 96.15514147999005,35.8524223597338,0.0 96.17490778033435,35.82951206826485,0.0 96.18947183660153,35.80416417869251,0.0 96.19839112731171,35.777148873814795,0.0 96.20139464433001,35.749287,0.0 96.19839112731171,35.72142512618521,0.0 96.18947183660153,35.694409821307495,0.0 96.17490778033435,35.66906193173516,0.0 96.15514147999005,35.646151640266204,0.0 96.13077352460238,35.62637506451376,0.0 96.102544322165,35.610333105724614,0.0 96.07131160270933,35.59851319069897,0.0 96.03802435661149,35.591274461573704,0.0 96.003694,35.58883686347032,0.0 95.9693636433885,35.591274461573704,0.0 95.93607639729066,35.59851319069897,0.0 95.90484367783499,35.610333105724614,0.0 95.87661447539762,35.62637506451376,0.0 95.85224652000994,35.646151640266204,0.0 95.83248021966564,35.66906193173516,0.0 95.81791616339846,35.694409821307495,0.0 95.80899687268828,35.72142512618521,0.0 95.80599335566998,35.749287,0.0 95.80899687268828,35.777148873814795,0.0 95.81791616339846,35.80416417869251,0.0 95.83248021966564,35.82951206826485,0.0 95.85224652000994,35.8524223597338,0.0 95.87661447539762,35.872198935486246,0.0 95.90484367783499,35.88824089427539,0.0 95.93607639729066,35.90006080930104,0.0 95.9693636433885,35.9072995384263,0.0								 96.003694,35.909737136529685,0.0								</coordinates>
							</LinearRing>
						</outerBoundaryIs>
					</Polygon>
				</Placemark>
				<Placemark>
					<name/>
					<description/>
					<styleUrl>KmlStyle [strokeColor=null, strokeWidth=null, fillColor=java.awt.Color[r=50,g=250,b=50]]</styleUrl>
					<Polygon>
						<tessellate>1</tessellate>
						<outerBoundaryIs>
							<LinearRing>
								<coordinates>113.425549,23.937306136529685,0.0 113.45599505584855,23.9348685384263,0.0 113.48551602369659,23.927629809301035,0.0 113.51321492387439,23.915809894275387,0.0 113.53825013931636,23.899767935486246,0.0 113.55986098766972,23.879991359733793,0.0 113.5773908342429,23.85708106826484,0.0 113.59030704351828,23.831733178692506,0.0 113.59821716301295,23.804717873814788,0.0 113.60088084774877,23.776856,0.0 113.59821716301295,23.74899412618521,0.0 113.59030704351828,23.72197882130749,0.0 113.5773908342429,23.696630931735157,0.0 113.55986098766972,23.673720640266204,0.0 113.53825013931636,23.65394406451375,0.0 113.51321492387439,23.63790210572461,0.0 113.48551602369659,23.626082190698963,0.0 113.45599505584855,23.618843461573697,0.0 113.425549,23.616405863470312,0.0 113.39510294415146,23.618843461573697,0.0 113.36558197630342,23.626082190698963,0.0 113.33788307612562,23.63790210572461,0.0 113.31284786068365,23.65394406451375,0.0 113.29123701233028,23.673720640266204,0.0 113.2737071657571,23.696630931735157,0.0 113.26079095648173,23.72197882130749,0.0 113.25288083698706,23.74899412618521,0.0 113.25021715225124,23.776856,0.0 113.25288083698706,23.804717873814788,0.0 113.26079095648173,23.831733178692506,0.0 113.2737071657571,23.85708106826484,0.0 113.29123701233028,23.879991359733793,0.0 113.31284786068365,23.899767935486246,0.0 113.33788307612562,23.915809894275387,0.0 113.36558197630342,23.927629809301035,0.0 113.39510294415146,23.9348685384263,0.0								 113.425549,23.937306136529685,0.0								</coordinates>
							</LinearRing>
						</outerBoundaryIs>
					</Polygon>
				</Placemark>
				<Placemark>
					<name/>
					<description/>
					<styleUrl>KmlStyle [strokeColor=null, strokeWidth=null, fillColor=java.awt.Color[r=50,g=250,b=50]]</styleUrl>
					<Polygon>
						<tessellate>1</tessellate>
						<outerBoundaryIs>
							<LinearRing>
								<coordinates>113.613553,34.043042136529685,0.0 113.647114175409,34.0406045384263,0.0 113.67965561148598,34.03336580930104,0.0 113.7101885531625,34.02154589427539,0.0 113.73778527245612,34.005503935486246,0.0 113.76160725701573,33.9857273597338,0.0 113.78093068789498,33.96281706826485,0.0 113.79516843242473,33.93746917869251,0.0 113.80388788394211,33.910453873814795,0.0 113.806824106325,33.882592,0.0 113.80388788394211,33.85473012618521,0.0 113.79516843242473,33.827714821307495,0.0 113.78093068789498,33.80236693173516,0.0 113.76160725701573,33.779456640266204,0.0 113.73778527245612,33.75968006451376,0.0 113.7101885531625,33.743638105724614,0.0 113.67965561148598,33.73181819069897,0.0 113.647114175409,33.724579461573704,0.0 113.613553,33.72214186347032,0.0 113.57999182459099,33.724579461573704,0.0 113.54745038851401,33.73181819069897,0.0 113.5169174468375,33.743638105724614,0.0 113.48932072754387,33.75968006451376,0.0 113.46549874298427,33.779456640266204,0.0 113.44617531210501,33.80236693173516,0.0 113.43193756757526,33.827714821307495,0.0 113.42321811605788,33.85473012618521,0.0 113.420281893675,33.882592,0.0 113.42321811605788,33.910453873814795,0.0 113.43193756757526,33.93746917869251,0.0 113.44617531210501,33.96281706826485,0.0 113.46549874298427,33.9857273597338,0.0 113.48932072754387,34.005503935486246,0.0 113.5169174468375,34.02154589427539,0.0 113.54745038851401,34.03336580930104,0.0 113.57999182459099,34.0406045384263,0.0								 113.613553,34.043042136529685,0.0								</coordinates>
							</LinearRing>
						</outerBoundaryIs>
					</Polygon>
				</Placemark>
				<Placemark>
					<name/>
					<description/>
					<styleUrl>KmlStyle [strokeColor=null, strokeWidth=null, fillColor=java.awt.Color[r=50,g=250,b=50]]</styleUrl>
					<Polygon>
						<tessellate>1</tessellate>
						<outerBoundaryIs>
							<LinearRing>
								<coordinates>107.87484,30.219099136529685,0.0 107.90703116208881,30.2166615384263,0.0 107.93824421200705,30.209422809301035,0.0 107.96753075702755,30.197602894275388,0.0 107.99400094029954,30.181560935486246,0.0 108.01685047869888,30.161784359733794,0.0 108.03538510056373,30.13887406826484,0.0 108.04904164078769,30.113526178692506,0.0 108.05740515230659,30.086510873814788,0.0 108.06022151405509,30.058649,0.0 108.05740515230659,30.03078712618521,0.0 108.04904164078769,30.00377182130749,0.0 108.03538510056373,29.978423931735158,0.0 108.01685047869888,29.955513640266204,0.0 107.99400094029954,29.935737064513752,0.0 107.96753075702755,29.91969510572461,0.0 107.93824421200705,29.907875190698963,0.0 107.90703116208881,29.900636461573697,0.0 107.87484,29.898198863470313,0.0 107.8426488379112,29.900636461573697,0.0 107.81143578799296,29.907875190698963,0.0 107.78214924297247,29.91969510572461,0.0 107.75567905970047,29.935737064513752,0.0 107.73282952130113,29.955513640266204,0.0 107.71429489943628,29.978423931735158,0.0 107.70063835921232,30.00377182130749,0.0 107.69227484769343,30.03078712618521,0.0 107.68945848594493,30.058649,0.0 107.69227484769343,30.086510873814788,0.0 107.70063835921232,30.113526178692506,0.0 107.71429489943628,30.13887406826484,0.0 107.73282952130113,30.161784359733794,0.0 107.75567905970047,30.181560935486246,0.0 107.78214924297247,30.197602894275388,0.0 107.81143578799296,30.209422809301035,0.0 107.8426488379112,30.2166615384263,0.0								 107.87484,30.219099136529685,0.0								</coordinates>
							</LinearRing>
						</outerBoundaryIs>
					</Polygon>
				</Placemark>
				<Placemark>
					<name/>
					<description/>
					<styleUrl>KmlStyle [strokeColor=null, strokeWidth=null, fillColor=java.awt.Color[r=50,g=250,b=50]]</styleUrl>
					<Polygon>
						<tessellate>1</tessellate>
						<outerBoundaryIs>
							<LinearRing>
								<coordinates>111.708264,27.767352136529688,0.0 111.739705566497,27.764914538426304,0.0 111.77019179690618,27.757675809301038,0.0 111.79879638254333,27.74585589427539,0.0 111.82465018754851,27.72981393548625,0.0 111.84696765713929,27.710037359733796,0.0 111.86507068629531,27.687127068264843,0.0 111.87840922363627,27.66177917869251,0.0 111.88657798445468,27.63476387381479,0.0 111.88932876508666,27.606902,0.0 111.88657798445468,27.579040126185213,0.0 111.87840922363627,27.552024821307494,0.0 111.86507068629531,27.52667693173516,0.0 111.84696765713929,27.503766640266207,0.0 111.82465018754851,27.483990064513755,0.0 111.79879638254333,27.467948105724613,0.0 111.77019179690618,27.456128190698966,0.0 111.739705566497,27.4488894615737,0.0 111.708264,27.446451863470315,0.0 111.676822433503,27.4488894615737,0.0 111.64633620309382,27.456128190698966,0.0 111.61773161745667,27.467948105724613,0.0 111.59187781245149,27.483990064513755,0.0 111.56956034286071,27.503766640266207,0.0 111.55145731370469,27.52667693173516,0.0 111.53811877636373,27.552024821307494,0.0 111.52995001554532,27.579040126185213,0.0 111.52719923491334,27.606902,0.0 111.52995001554532,27.63476387381479,0.0 111.53811877636373,27.66177917869251,0.0 111.55145731370469,27.687127068264843,0.0 111.56956034286071,27.710037359733796,0.0 111.59187781245149,27.72981393548625,0.0 111.61773161745667,27.74585589427539,0.0 111.64633620309382,27.757675809301038,0.0 111.676822433503,27.764914538426304,0.0								 111.708264,27.767352136529688,0.0								</coordinates>
							</LinearRing>
						</outerBoundaryIs>
					</Polygon>
				</Placemark>
				<Placemark>
					<name/>
					<description/>
					<styleUrl>KmlStyle [strokeColor=null, strokeWidth=null, fillColor=java.awt.Color[r=50,g=250,b=50]]</styleUrl>
					<Polygon>
						<tessellate>1</tessellate>
						<outerBoundaryIs>
							<LinearRing>
								<coordinates>117.22623,31.986236136529687,0.0 117.25902196739081,31.983798538426303,0.0 117.29081756744598,31.976559809301037,0.0 117.3206507069472,31.96473989427539,0.0 117.34761492104701,31.948697935486248,0.0 117.37089091574454,31.928921359733796,0.0 117.38977146171912,31.906011068264842,0.0 117.40368288313535,31.880663178692508,0.0 117.412202488493,31.85364787381479,0.0 117.4150714138944,31.825786,0.0 117.412202488493,31.79792412618521,0.0 117.40368288313535,31.770908821307493,0.0 117.38977146171912,31.74556093173516,0.0 117.37089091574454,31.722650640266206,0.0 117.34761492104701,31.702874064513754,0.0 117.3206507069472,31.686832105724612,0.0 117.29081756744598,31.675012190698965,0.0 117.25902196739081,31.6677734615737,0.0 117.22623,31.665335863470315,0.0 117.1934380326092,31.6677734615737,0.0 117.16164243255402,31.675012190698965,0.0 117.1318092930528,31.686832105724612,0.0 117.10484507895299,31.702874064513754,0.0 117.08156908425546,31.722650640266206,0.0 117.06268853828088,31.74556093173516,0.0 117.04877711686466,31.770908821307493,0.0 117.04025751150701,31.79792412618521,0.0 117.0373885861056,31.825786,0.0 117.04025751150701,31.85364787381479,0.0 117.04877711686466,31.880663178692508,0.0 117.06268853828088,31.906011068264842,0.0 117.08156908425546,31.928921359733796,0.0 117.10484507895299,31.948697935486248,0.0 117.1318092930528,31.96473989427539,0.0 117.16164243255402,31.976559809301037,0.0 117.1934380326092,31.983798538426303,0.0								 117.22623,31.986236136529687,0.0								</coordinates>
							</LinearRing>
						</outerBoundaryIs>
					</Polygon>
				</Placemark>
				<Placemark>
					<name/>
					<description/>
					<styleUrl>KmlStyle [strokeColor=null, strokeWidth=null, fillColor=java.awt.Color[r=50,g=250,b=50]]</styleUrl>
					<Polygon>
						<tessellate>1</tessellate>
						<outerBoundaryIs>
							<LinearRing>
								<coordinates>113.613553,34.043042136529685,0.0 113.647114175409,34.0406045384263,0.0 113.67965561148598,34.03336580930104,0.0 113.7101885531625,34.02154589427539,0.0 113.73778527245612,34.005503935486246,0.0 113.76160725701573,33.9857273597338,0.0 113.78093068789498,33.96281706826485,0.0 113.79516843242473,33.93746917869251,0.0 113.80388788394211,33.910453873814795,0.0 113.806824106325,33.882592,0.0 113.80388788394211,33.85473012618521,0.0 113.79516843242473,33.827714821307495,0.0 113.78093068789498,33.80236693173516,0.0 113.76160725701573,33.779456640266204,0.0 113.73778527245612,33.75968006451376,0.0 113.7101885531625,33.743638105724614,0.0 113.67965561148598,33.73181819069897,0.0 113.647114175409,33.724579461573704,0.0 113.613553,33.72214186347032,0.0 113.57999182459099,33.724579461573704,0.0 113.54745038851401,33.73181819069897,0.0 113.5169174468375,33.743638105724614,0.0 113.48932072754387,33.75968006451376,0.0 113.46549874298427,33.779456640266204,0.0 113.44617531210501,33.80236693173516,0.0 113.43193756757526,33.827714821307495,0.0 113.42321811605788,33.85473012618521,0.0 113.420281893675,33.882592,0.0 113.42321811605788,33.910453873814795,0.0 113.43193756757526,33.93746917869251,0.0 113.44617531210501,33.96281706826485,0.0 113.46549874298427,33.9857273597338,0.0 113.48932072754387,34.005503935486246,0.0 113.5169174468375,34.02154589427539,0.0 113.54745038851401,34.03336580930104,0.0 113.57999182459099,34.0406045384263,0.0								 113.613553,34.043042136529685,0.0								</coordinates>
							</LinearRing>
						</outerBoundaryIs>
					</Polygon>
				</Placemark>
				<Placemark>
					<name/>
					<description/>
					<styleUrl>KmlStyle [strokeColor=null, strokeWidth=null, fillColor=java.awt.Color[r=50,g=250,b=50]]</styleUrl>
					<Polygon>
						<tessellate>1</tessellate>
						<outerBoundaryIs>
							<LinearRing>
								<coordinates>113.425549,23.937306136529685,0.0 113.45599505584855,23.9348685384263,0.0 113.48551602369659,23.927629809301035,0.0 113.51321492387439,23.915809894275387,0.0 113.53825013931636,23.899767935486246,0.0 113.55986098766972,23.879991359733793,0.0 113.5773908342429,23.85708106826484,0.0 113.59030704351828,23.831733178692506,0.0 113.59821716301295,23.804717873814788,0.0 113.60088084774877,23.776856,0.0 113.59821716301295,23.74899412618521,0.0 113.59030704351828,23.72197882130749,0.0 113.5773908342429,23.696630931735157,0.0 113.55986098766972,23.673720640266204,0.0 113.53825013931636,23.65394406451375,0.0 113.51321492387439,23.63790210572461,0.0 113.48551602369659,23.626082190698963,0.0 113.45599505584855,23.618843461573697,0.0 113.425549,23.616405863470312,0.0 113.39510294415146,23.618843461573697,0.0 113.36558197630342,23.626082190698963,0.0 113.33788307612562,23.63790210572461,0.0 113.31284786068365,23.65394406451375,0.0 113.29123701233028,23.673720640266204,0.0 113.2737071657571,23.696630931735157,0.0 113.26079095648173,23.72197882130749,0.0 113.25288083698706,23.74899412618521,0.0 113.25021715225124,23.776856,0.0 113.25288083698706,23.804717873814788,0.0 113.26079095648173,23.831733178692506,0.0 113.2737071657571,23.85708106826484,0.0 113.29123701233028,23.879991359733793,0.0 113.31284786068365,23.899767935486246,0.0 113.33788307612562,23.915809894275387,0.0 113.36558197630342,23.927629809301035,0.0 113.39510294415146,23.9348685384263,0.0								 113.425549,23.937306136529685,0.0								</coordinates>
							</LinearRing>
						</outerBoundaryIs>
					</Polygon>
				</Placemark>
				<Placemark>
					<name/>
					<description/>
					<styleUrl>KmlStyle [strokeColor=null, strokeWidth=null, fillColor=java.awt.Color[r=50,g=250,b=50]]</styleUrl>
					<Polygon>
						<tessellate>1</tessellate>
						<outerBoundaryIs>
							<LinearRing>
								<coordinates>113.425549,23.937306136529685,0.0 113.45599505584855,23.9348685384263,0.0 113.48551602369659,23.927629809301035,0.0 113.51321492387439,23.915809894275387,0.0 113.53825013931636,23.899767935486246,0.0 113.55986098766972,23.879991359733793,0.0 113.5773908342429,23.85708106826484,0.0 113.59030704351828,23.831733178692506,0.0 113.59821716301295,23.804717873814788,0.0 113.60088084774877,23.776856,0.0 113.59821716301295,23.74899412618521,0.0 113.59030704351828,23.72197882130749,0.0 113.5773908342429,23.696630931735157,0.0 113.55986098766972,23.673720640266204,0.0 113.53825013931636,23.65394406451375,0.0 113.51321492387439,23.63790210572461,0.0 113.48551602369659,23.626082190698963,0.0 113.45599505584855,23.618843461573697,0.0 113.425549,23.616405863470312,0.0 113.39510294415146,23.618843461573697,0.0 113.36558197630342,23.626082190698963,0.0 113.33788307612562,23.63790210572461,0.0 113.31284786068365,23.65394406451375,0.0 113.29123701233028,23.673720640266204,0.0 113.2737071657571,23.696630931735157,0.0 113.26079095648173,23.72197882130749,0.0 113.25288083698706,23.74899412618521,0.0 113.25021715225124,23.776856,0.0 113.25288083698706,23.804717873814788,0.0 113.26079095648173,23.831733178692506,0.0 113.2737071657571,23.85708106826484,0.0 113.29123701233028,23.879991359733793,0.0 113.31284786068365,23.899767935486246,0.0 113.33788307612562,23.915809894275387,0.0 113.36558197630342,23.927629809301035,0.0 113.39510294415146,23.9348685384263,0.0								 113.425549,23.937306136529685,0.0								</coordinates>
							</LinearRing>
						</outerBoundaryIs>
					</Polygon>
				</Placemark>
				<Placemark>
					<name/>
					<description/>
					<styleUrl>KmlStyle [strokeColor=null, strokeWidth=null, fillColor=java.awt.Color[r=50,g=250,b=50]]</styleUrl>
					<Polygon>
						<tessellate>1</tessellate>
						<outerBoundaryIs>
							<LinearRing>
								<coordinates>120.536068,32.442999136529686,0.0 120.56902407391293,32.4405615384263,0.0 120.6009787941966,32.43332280930104,0.0 120.63096123284505,32.42150289427539,0.0 120.6580603886318,32.405460935486246,0.0 120.6814528674211,32.3856843597338,0.0 120.7004279005821,32.36277406826485,0.0 120.71440894133403,32.33742617869251,0.0 120.7229711828284,32.310410873814796,0.0 120.7258544656901,32.282549,0.0 120.7229711828284,32.25468712618521,0.0 120.71440894133403,32.227671821307496,0.0 120.7004279005821,32.20232393173516,0.0 120.6814528674211,32.179413640266205,0.0 120.6580603886318,32.15963706451376,0.0 120.63096123284505,32.143595105724614,0.0 120.6009787941966,32.13177519069897,0.0 120.56902407391293,32.124536461573705,0.0 120.536068,32.12209886347032,0.0 120.50311192608707,32.124536461573705,0.0 120.4711572058034,32.13177519069897,0.0 120.44117476715495,32.143595105724614,0.0 120.4140756113682,32.15963706451376,0.0 120.3906831325789,32.179413640266205,0.0 120.3717080994179,32.20232393173516,0.0 120.35772705866597,32.227671821307496,0.0 120.3491648171716,32.25468712618521,0.0 120.3462815343099,32.282549,0.0 120.3491648171716,32.310410873814796,0.0 120.35772705866597,32.33742617869251,0.0 120.3717080994179,32.36277406826485,0.0 120.3906831325789,32.3856843597338,0.0 120.4140756113682,32.405460935486246,0.0 120.44117476715495,32.42150289427539,0.0 120.4711572058034,32.43332280930104,0.0 120.50311192608707,32.4405615384263,0.0								 120.536068,32.442999136529686,0.0								</coordinates>
							</LinearRing>
						</outerBoundaryIs>
					</Polygon>
				</Placemark>
				<Placemark>
					<name/>
					<description/>
					<styleUrl>KmlStyle [strokeColor=null, strokeWidth=null, fillColor=java.awt.Color[r=50,g=250,b=50]]</styleUrl>
					<Polygon>
						<tessellate>1</tessellate>
						<outerBoundaryIs>
							<LinearRing>
								<coordinates>115.056101,39.046813136529686,0.0 115.09189511499169,39.0443755384263,0.0 115.12660164391204,39.03713680930104,0.0 115.15916604644218,39.02531689427539,0.0 115.18859886968961,39.009274935486246,0.0 115.21400581221367,38.9894983597338,0.0 115.23461489692231,38.96658806826485,0.0 115.24979992720536,38.94124017869251,0.0 115.25909951360165,38.914224873814796,0.0 115.26223109288438,38.886363,0.0 115.25909951360165,38.85850112618521,0.0 115.24979992720536,38.831485821307496,0.0 115.23461489692231,38.80613793173516,0.0 115.21400581221367,38.783227640266205,0.0 115.18859886968961,38.76345106451376,0.0 115.15916604644218,38.747409105724614,0.0 115.12660164391205,38.73558919069897,0.0 115.09189511499169,38.728350461573704,0.0 115.056101,38.72591286347032,0.0 115.02030688500831,38.728350461573704,0.0 114.98560035608796,38.73558919069897,0.0 114.95303595355782,38.747409105724614,0.0 114.92360313031038,38.76345106451376,0.0 114.89819618778633,38.783227640266205,0.0 114.87758710307769,38.80613793173516,0.0 114.86240207279464,38.831485821307496,0.0 114.85310248639834,38.85850112618521,0.0 114.84997090711562,38.886363,0.0 114.85310248639834,38.914224873814796,0.0 114.86240207279464,38.94124017869251,0.0 114.87758710307769,38.96658806826485,0.0 114.89819618778633,38.9894983597338,0.0 114.92360313031038,39.009274935486246,0.0 114.95303595355782,39.02531689427539,0.0 114.98560035608794,39.03713680930104,0.0 115.02030688500831,39.0443755384263,0.0								 115.056101,39.046813136529686,0.0								</coordinates>
							</LinearRing>
						</outerBoundaryIs>
					</Polygon>
				</Placemark>
				<Placemark>
					<name/>
					<description/>
					<styleUrl>KmlStyle [strokeColor=null, strokeWidth=null, fillColor=java.awt.Color[r=50,g=250,b=50]]</styleUrl>
					<Polygon>
						<tessellate>1</tessellate>
						<outerBoundaryIs>
							<LinearRing>
								<coordinates>108.787211,23.988323136529687,0.0 108.81766901629874,23.985885538426302,0.0 108.84720158118475,23.978646809301036,0.0 108.87491136261815,23.96682689427539,0.0 108.89995641291192,23.950784935486247,0.0 108.9215757508863,23.931008359733795,0.0 108.93911248389685,23.90809806826484,0.0 108.95203376718504,23.882750178692508,0.0 108.95994699409667,23.85573487381479,0.0 108.96261172523629,23.827873,0.0 108.95994699409667,23.80001112618521,0.0 108.95203376718504,23.772995821307493,0.0 108.93911248389685,23.74764793173516,0.0 108.9215757508863,23.724737640266206,0.0 108.89995641291192,23.704961064513753,0.0 108.87491136261815,23.68891910572461,0.0 108.84720158118475,23.677099190698964,0.0 108.81766901629874,23.6698604615737,0.0 108.787211,23.667422863470314,0.0 108.75675298370126,23.6698604615737,0.0 108.72722041881525,23.677099190698964,0.0 108.69951063738185,23.68891910572461,0.0 108.67446558708808,23.704961064513753,0.0 108.6528462491137,23.724737640266206,0.0 108.63530951610315,23.74764793173516,0.0 108.62238823281496,23.772995821307493,0.0 108.61447500590333,23.80001112618521,0.0 108.61181027476371,23.827873,0.0 108.61447500590333,23.85573487381479,0.0 108.62238823281496,23.882750178692508,0.0 108.63530951610315,23.90809806826484,0.0 108.6528462491137,23.931008359733795,0.0 108.67446558708808,23.950784935486247,0.0 108.69951063738185,23.96682689427539,0.0 108.72722041881525,23.978646809301036,0.0 108.75675298370126,23.985885538426302,0.0								 108.787211,23.988323136529687,0.0								</coordinates>
							</LinearRing>
						</outerBoundaryIs>
					</Polygon>
				</Placemark>
				<Placemark>
					<name/>
					<description/>
					<styleUrl>KmlStyle [strokeColor=null, strokeWidth=null, fillColor=java.awt.Color[r=50,g=250,b=50]]</styleUrl>
					<Polygon>
						<tessellate>1</tessellate>
						<outerBoundaryIs>
							<LinearRing>
								<coordinates>108.787211,23.988323136529687,0.0 108.81766901629874,23.985885538426302,0.0 108.84720158118475,23.978646809301036,0.0 108.87491136261815,23.96682689427539,0.0 108.89995641291192,23.950784935486247,0.0 108.9215757508863,23.931008359733795,0.0 108.93911248389685,23.90809806826484,0.0 108.95203376718504,23.882750178692508,0.0 108.95994699409667,23.85573487381479,0.0 108.96261172523629,23.827873,0.0 108.95994699409667,23.80001112618521,0.0 108.95203376718504,23.772995821307493,0.0 108.93911248389685,23.74764793173516,0.0 108.9215757508863,23.724737640266206,0.0 108.89995641291192,23.704961064513753,0.0 108.87491136261815,23.68891910572461,0.0 108.84720158118475,23.677099190698964,0.0 108.81766901629874,23.6698604615737,0.0 108.787211,23.667422863470314,0.0 108.75675298370126,23.6698604615737,0.0 108.72722041881525,23.677099190698964,0.0 108.69951063738185,23.68891910572461,0.0 108.67446558708808,23.704961064513753,0.0 108.6528462491137,23.724737640266206,0.0 108.63530951610315,23.74764793173516,0.0 108.62238823281496,23.772995821307493,0.0 108.61447500590333,23.80001112618521,0.0 108.61181027476371,23.827873,0.0 108.61447500590333,23.85573487381479,0.0 108.62238823281496,23.882750178692508,0.0 108.63530951610315,23.90809806826484,0.0 108.6528462491137,23.931008359733795,0.0 108.67446558708808,23.950784935486247,0.0 108.69951063738185,23.96682689427539,0.0 108.72722041881525,23.978646809301036,0.0 108.75675298370126,23.985885538426302,0.0								 108.787211,23.988323136529687,0.0								</coordinates>
							</LinearRing>
						</outerBoundaryIs>
					</Polygon>
				</Placemark>
				<Placemark>
					<name/>
					<description/>
					<styleUrl>KmlStyle [strokeColor=null, strokeWidth=null, fillColor=java.awt.Color[r=50,g=250,b=50]]</styleUrl>
					<Polygon>
						<tessellate>1</tessellate>
						<outerBoundaryIs>
							<LinearRing>
								<coordinates>107.87484,30.219099136529685,0.0 107.90703116208881,30.2166615384263,0.0 107.93824421200705,30.209422809301035,0.0 107.96753075702755,30.197602894275388,0.0 107.99400094029954,30.181560935486246,0.0 108.01685047869888,30.161784359733794,0.0 108.03538510056373,30.13887406826484,0.0 108.04904164078769,30.113526178692506,0.0 108.05740515230659,30.086510873814788,0.0 108.06022151405509,30.058649,0.0 108.05740515230659,30.03078712618521,0.0 108.04904164078769,30.00377182130749,0.0 108.03538510056373,29.978423931735158,0.0 108.01685047869888,29.955513640266204,0.0 107.99400094029954,29.935737064513752,0.0 107.96753075702755,29.91969510572461,0.0 107.93824421200705,29.907875190698963,0.0 107.90703116208881,29.900636461573697,0.0 107.87484,29.898198863470313,0.0 107.8426488379112,29.900636461573697,0.0 107.81143578799296,29.907875190698963,0.0 107.78214924297247,29.91969510572461,0.0 107.75567905970047,29.935737064513752,0.0 107.73282952130113,29.955513640266204,0.0 107.71429489943628,29.978423931735158,0.0 107.70063835921232,30.00377182130749,0.0 107.69227484769343,30.03078712618521,0.0 107.68945848594493,30.058649,0.0 107.69227484769343,30.086510873814788,0.0 107.70063835921232,30.113526178692506,0.0 107.71429489943628,30.13887406826484,0.0 107.73282952130113,30.161784359733794,0.0 107.75567905970047,30.181560935486246,0.0 107.78214924297247,30.197602894275388,0.0 107.81143578799296,30.209422809301035,0.0 107.8426488379112,30.2166615384263,0.0								 107.87484,30.219099136529685,0.0								</coordinates>
							</LinearRing>
						</outerBoundaryIs>
					</Polygon>
				</Placemark>
				<Placemark>
					<name/>
					<description/>
					<styleUrl>KmlStyle [strokeColor=null, strokeWidth=null, fillColor=java.awt.Color[r=50,g=250,b=50]]</styleUrl>
					<Polygon>
						<tessellate>1</tessellate>
						<outerBoundaryIs>
							<LinearRing>
								<coordinates>115.056101,39.046813136529686,0.0 115.09189511499169,39.0443755384263,0.0 115.12660164391204,39.03713680930104,0.0 115.15916604644218,39.02531689427539,0.0 115.18859886968961,39.009274935486246,0.0 115.21400581221367,38.9894983597338,0.0 115.23461489692231,38.96658806826485,0.0 115.24979992720536,38.94124017869251,0.0 115.25909951360165,38.914224873814796,0.0 115.26223109288438,38.886363,0.0 115.25909951360165,38.85850112618521,0.0 115.24979992720536,38.831485821307496,0.0 115.23461489692231,38.80613793173516,0.0 115.21400581221367,38.783227640266205,0.0 115.18859886968961,38.76345106451376,0.0 115.15916604644218,38.747409105724614,0.0 115.12660164391205,38.73558919069897,0.0 115.09189511499169,38.728350461573704,0.0 115.056101,38.72591286347032,0.0 115.02030688500831,38.728350461573704,0.0 114.98560035608796,38.73558919069897,0.0 114.95303595355782,38.747409105724614,0.0 114.92360313031038,38.76345106451376,0.0 114.89819618778633,38.783227640266205,0.0 114.87758710307769,38.80613793173516,0.0 114.86240207279464,38.831485821307496,0.0 114.85310248639834,38.85850112618521,0.0 114.84997090711562,38.886363,0.0 114.85310248639834,38.914224873814796,0.0 114.86240207279464,38.94124017869251,0.0 114.87758710307769,38.96658806826485,0.0 114.89819618778633,38.9894983597338,0.0 114.92360313031038,39.009274935486246,0.0 114.95303595355782,39.02531689427539,0.0 114.98560035608794,39.03713680930104,0.0 115.02030688500831,39.0443755384263,0.0								 115.056101,39.046813136529686,0.0								</coordinates>
							</LinearRing>
						</outerBoundaryIs>
					</Polygon>
				</Placemark>
				<Placemark>
					<name/>
					<description/>
					<styleUrl>KmlStyle [strokeColor=null, strokeWidth=null, fillColor=java.awt.Color[r=50,g=250,b=50]]</styleUrl>
					<Polygon>
						<tessellate>1</tessellate>
						<outerBoundaryIs>
							<LinearRing>
								<coordinates>113.425549,23.937306136529685,0.0 113.45599505584855,23.9348685384263,0.0 113.48551602369659,23.927629809301035,0.0 113.51321492387439,23.915809894275387,0.0 113.53825013931636,23.899767935486246,0.0 113.55986098766972,23.879991359733793,0.0 113.5773908342429,23.85708106826484,0.0 113.59030704351828,23.831733178692506,0.0 113.59821716301295,23.804717873814788,0.0 113.60088084774877,23.776856,0.0 113.59821716301295,23.74899412618521,0.0 113.59030704351828,23.72197882130749,0.0 113.5773908342429,23.696630931735157,0.0 113.55986098766972,23.673720640266204,0.0 113.53825013931636,23.65394406451375,0.0 113.51321492387439,23.63790210572461,0.0 113.48551602369659,23.626082190698963,0.0 113.45599505584855,23.618843461573697,0.0 113.425549,23.616405863470312,0.0 113.39510294415146,23.618843461573697,0.0 113.36558197630342,23.626082190698963,0.0 113.33788307612562,23.63790210572461,0.0 113.31284786068365,23.65394406451375,0.0 113.29123701233028,23.673720640266204,0.0 113.2737071657571,23.696630931735157,0.0 113.26079095648173,23.72197882130749,0.0 113.25288083698706,23.74899412618521,0.0 113.25021715225124,23.776856,0.0 113.25288083698706,23.804717873814788,0.0 113.26079095648173,23.831733178692506,0.0 113.2737071657571,23.85708106826484,0.0 113.29123701233028,23.879991359733793,0.0 113.31284786068365,23.899767935486246,0.0 113.33788307612562,23.915809894275387,0.0 113.36558197630342,23.927629809301035,0.0 113.39510294415146,23.9348685384263,0.0								 113.425549,23.937306136529685,0.0								</coordinates>
							</LinearRing>
						</outerBoundaryIs>
					</Polygon>
				</Placemark>
				<Placemark>
					<name/>
					<description/>
					<styleUrl>KmlStyle [strokeColor=null, strokeWidth=null, fillColor=java.awt.Color[r=50,g=250,b=50]]</styleUrl>
					<Polygon>
						<tessellate>1</tessellate>
						<outerBoundaryIs>
							<LinearRing>
								<coordinates>108.787211,23.988323136529687,0.0 108.81766901629874,23.985885538426302,0.0 108.84720158118475,23.978646809301036,0.0 108.87491136261815,23.96682689427539,0.0 108.89995641291192,23.950784935486247,0.0 108.9215757508863,23.931008359733795,0.0 108.93911248389685,23.90809806826484,0.0 108.95203376718504,23.882750178692508,0.0 108.95994699409667,23.85573487381479,0.0 108.96261172523629,23.827873,0.0 108.95994699409667,23.80001112618521,0.0 108.95203376718504,23.772995821307493,0.0 108.93911248389685,23.74764793173516,0.0 108.9215757508863,23.724737640266206,0.0 108.89995641291192,23.704961064513753,0.0 108.87491136261815,23.68891910572461,0.0 108.84720158118475,23.677099190698964,0.0 108.81766901629874,23.6698604615737,0.0 108.787211,23.667422863470314,0.0 108.75675298370126,23.6698604615737,0.0 108.72722041881525,23.677099190698964,0.0 108.69951063738185,23.68891910572461,0.0 108.67446558708808,23.704961064513753,0.0 108.6528462491137,23.724737640266206,0.0 108.63530951610315,23.74764793173516,0.0 108.62238823281496,23.772995821307493,0.0 108.61447500590333,23.80001112618521,0.0 108.61181027476371,23.827873,0.0 108.61447500590333,23.85573487381479,0.0 108.62238823281496,23.882750178692508,0.0 108.63530951610315,23.90809806826484,0.0 108.6528462491137,23.931008359733795,0.0 108.67446558708808,23.950784935486247,0.0 108.69951063738185,23.96682689427539,0.0 108.72722041881525,23.978646809301036,0.0 108.75675298370126,23.985885538426302,0.0								 108.787211,23.988323136529687,0.0								</coordinates>
							</LinearRing>
						</outerBoundaryIs>
					</Polygon>
				</Placemark>
				<Placemark>
					<name/>
					<description/>
					<styleUrl>KmlStyle [strokeColor=null, strokeWidth=null, fillColor=java.awt.Color[r=50,g=250,b=50]]</styleUrl>
					<Polygon>
						<tessellate>1</tessellate>
						<outerBoundaryIs>
							<LinearRing>
								<coordinates>117.981509,26.246855136529685,0.0 118.01253102764566,26.2444175384263,0.0 118.04261046667922,26.237178809301035,0.0 118.07083336856657,26.225358894275388,0.0 118.09634219471532,26.209316935486246,0.0 118.11836187235106,26.189540359733794,0.0 118.1362233447113,26.16663006826484,0.0 118.14938389999672,26.141282178692506,0.0 118.15744366139455,26.11426687381479,0.0 118.16015773713313,26.086405,0.0 118.15744366139455,26.05854312618521,0.0 118.14938389999672,26.031527821307492,0.0 118.1362233447113,26.006179931735158,0.0 118.11836187235106,25.983269640266204,0.0 118.09634219471532,25.963493064513752,0.0 118.07083336856657,25.94745110572461,0.0 118.04261046667922,25.935631190698963,0.0 118.01253102764566,25.928392461573697,0.0 117.981509,25.925954863470313,0.0 117.95048697235434,25.928392461573697,0.0 117.92040753332078,25.935631190698963,0.0 117.89218463143344,25.94745110572461,0.0 117.86667580528469,25.963493064513752,0.0 117.84465612764895,25.983269640266204,0.0 117.82679465528871,26.006179931735158,0.0 117.81363410000328,26.031527821307492,0.0 117.80557433860545,26.05854312618521,0.0 117.80286026286687,26.086405,0.0 117.80557433860545,26.11426687381479,0.0 117.81363410000328,26.141282178692506,0.0 117.82679465528871,26.16663006826484,0.0 117.84465612764895,26.189540359733794,0.0 117.86667580528469,26.209316935486246,0.0 117.89218463143344,26.225358894275388,0.0 117.92040753332078,26.237178809301035,0.0 117.95048697235434,26.2444175384263,0.0								 117.981509,26.246855136529685,0.0								</coordinates>
							</LinearRing>
						</outerBoundaryIs>
					</Polygon>
				</Placemark>
				<Placemark>
					<name/>
					<description/>
					<styleUrl>KmlStyle [strokeColor=null, strokeWidth=null, fillColor=java.awt.Color[r=50,g=250,b=50]]</styleUrl>
					<Polygon>
						<tessellate>1</tessellate>
						<outerBoundaryIs>
							<LinearRing>
								<coordinates>113.613553,34.043042136529685,0.0 113.647114175409,34.0406045384263,0.0 113.67965561148598,34.03336580930104,0.0 113.7101885531625,34.02154589427539,0.0 113.73778527245612,34.005503935486246,0.0 113.76160725701573,33.9857273597338,0.0 113.78093068789498,33.96281706826485,0.0 113.79516843242473,33.93746917869251,0.0 113.80388788394211,33.910453873814795,0.0 113.806824106325,33.882592,0.0 113.80388788394211,33.85473012618521,0.0 113.79516843242473,33.827714821307495,0.0 113.78093068789498,33.80236693173516,0.0 113.76160725701573,33.779456640266204,0.0 113.73778527245612,33.75968006451376,0.0 113.7101885531625,33.743638105724614,0.0 113.67965561148598,33.73181819069897,0.0 113.647114175409,33.724579461573704,0.0 113.613553,33.72214186347032,0.0 113.57999182459099,33.724579461573704,0.0 113.54745038851401,33.73181819069897,0.0 113.5169174468375,33.743638105724614,0.0 113.48932072754387,33.75968006451376,0.0 113.46549874298427,33.779456640266204,0.0 113.44617531210501,33.80236693173516,0.0 113.43193756757526,33.827714821307495,0.0 113.42321811605788,33.85473012618521,0.0 113.420281893675,33.882592,0.0 113.42321811605788,33.910453873814795,0.0 113.43193756757526,33.93746917869251,0.0 113.44617531210501,33.96281706826485,0.0 113.46549874298427,33.9857273597338,0.0 113.48932072754387,34.005503935486246,0.0 113.5169174468375,34.02154589427539,0.0 113.54745038851401,34.03336580930104,0.0 113.57999182459099,34.0406045384263,0.0								 113.613553,34.043042136529685,0.0								</coordinates>
							</LinearRing>
						</outerBoundaryIs>
					</Polygon>
				</Placemark>
				<Placemark>
					<name/>
					<description/>
					<styleUrl>KmlStyle [strokeColor=null, strokeWidth=null, fillColor=java.awt.Color[r=50,g=250,b=50]]</styleUrl>
					<Polygon>
						<tessellate>1</tessellate>
						<outerBoundaryIs>
							<LinearRing>
								<coordinates>112.269085,31.136444136529686,0.0 112.30158141435463,31.134006538426302,0.0 112.33309044160308,31.126767809301036,0.0 112.36265469589674,31.11494789427539,0.0 112.38937588232912,31.098905935486247,0.0 112.41244209117205,31.079129359733795,0.0 112.43115246734192,31.05621906826484,0.0 112.44493850552668,31.030871178692507,0.0 112.45338132393219,31.00385587381479,0.0 112.45622439179347,30.975994,0.0 112.45338132393219,30.94813212618521,0.0 112.44493850552668,30.921116821307493,0.0 112.43115246734192,30.89576893173516,0.0 112.41244209117205,30.872858640266205,0.0 112.38937588232912,30.853082064513753,0.0 112.36265469589674,30.83704010572461,0.0 112.33309044160308,30.825220190698964,0.0 112.30158141435464,30.817981461573698,0.0 112.269085,30.815543863470314,0.0 112.23658858564536,30.817981461573698,0.0 112.20507955839693,30.825220190698964,0.0 112.17551530410327,30.83704010572461,0.0 112.14879411767089,30.853082064513753,0.0 112.12572790882795,30.872858640266205,0.0 112.10701753265809,30.89576893173516,0.0 112.09323149447333,30.921116821307493,0.0 112.08478867606782,30.94813212618521,0.0 112.08194560820654,30.975994,0.0 112.08478867606782,31.00385587381479,0.0 112.09323149447333,31.030871178692507,0.0 112.10701753265809,31.05621906826484,0.0 112.12572790882795,31.079129359733795,0.0 112.14879411767089,31.098905935486247,0.0 112.17551530410327,31.11494789427539,0.0 112.20507955839693,31.126767809301036,0.0 112.23658858564538,31.134006538426302,0.0								 112.269085,31.136444136529686,0.0								</coordinates>
							</LinearRing>
						</outerBoundaryIs>
					</Polygon>
				</Placemark>
				<Placemark>
					<name/>
					<description/>
					<styleUrl>KmlStyle [strokeColor=null, strokeWidth=null, fillColor=java.awt.Color[r=50,g=250,b=50]]</styleUrl>
					<Polygon>
						<tessellate>1</tessellate>
						<outerBoundaryIs>
							<LinearRing>
								<coordinates>118.148974,36.51164413652968,0.0 118.18356787707606,36.5092065384263,0.0 118.21711063670251,36.501967809301036,0.0 118.24858309910157,36.49014789427539,0.0 118.27702898942906,36.47410593548624,0.0 118.3015839937017,36.4543293597338,0.0 118.3215020205401,36.431419068264844,0.0 118.33617787077776,36.40607117869251,0.0 118.34516562613157,36.37905587381479,0.0 118.34819219820315,36.351194,0.0 118.34516562613157,36.32333212618521,0.0 118.33617787077776,36.29631682130749,0.0 118.3215020205401,36.270968931735155,0.0 118.3015839937017,36.2480586402662,0.0 118.27702898942906,36.228282064513756,0.0 118.24858309910157,36.21224010572461,0.0 118.21711063670251,36.20042019069896,0.0 118.18356787707606,36.1931814615737,0.0 118.148974,36.19074386347032,0.0 118.11438012292393,36.1931814615737,0.0 118.08083736329748,36.20042019069896,0.0 118.04936490089842,36.21224010572461,0.0 118.02091901057094,36.228282064513756,0.0 117.9963640062983,36.2480586402662,0.0 117.9764459794599,36.270968931735155,0.0 117.96177012922223,36.29631682130749,0.0 117.95278237386842,36.32333212618521,0.0 117.94975580179684,36.351194,0.0 117.9527823738684,36.37905587381479,0.0 117.96177012922223,36.40607117869251,0.0 117.9764459794599,36.431419068264844,0.0 117.9963640062983,36.4543293597338,0.0 118.02091901057094,36.47410593548624,0.0 118.04936490089842,36.49014789427539,0.0 118.08083736329748,36.501967809301036,0.0 118.11438012292393,36.5092065384263,0.0								 118.148974,36.51164413652968,0.0								</coordinates>
							</LinearRing>
						</outerBoundaryIs>
					</Polygon>
				</Placemark>
				<Placemark>
					<name/>
					<description/>
					<styleUrl>KmlStyle [strokeColor=null, strokeWidth=null, fillColor=java.awt.Color[r=50,g=250,b=50]]</styleUrl>
					<Polygon>
						<tessellate>1</tessellate>
						<outerBoundaryIs>
							<LinearRing>
								<coordinates>96.003694,35.909737136529685,0.0 96.03802435661149,35.9072995384263,0.0 96.07131160270933,35.90006080930104,0.0 96.102544322165,35.88824089427539,0.0 96.13077352460238,35.872198935486246,0.0 96.15514147999005,35.8524223597338,0.0 96.17490778033435,35.82951206826485,0.0 96.18947183660153,35.80416417869251,0.0 96.19839112731171,35.777148873814795,0.0 96.20139464433001,35.749287,0.0 96.19839112731171,35.72142512618521,0.0 96.18947183660153,35.694409821307495,0.0 96.17490778033435,35.66906193173516,0.0 96.15514147999005,35.646151640266204,0.0 96.13077352460238,35.62637506451376,0.0 96.102544322165,35.610333105724614,0.0 96.07131160270933,35.59851319069897,0.0 96.03802435661149,35.591274461573704,0.0 96.003694,35.58883686347032,0.0 95.9693636433885,35.591274461573704,0.0 95.93607639729066,35.59851319069897,0.0 95.90484367783499,35.610333105724614,0.0 95.87661447539762,35.62637506451376,0.0 95.85224652000994,35.646151640266204,0.0 95.83248021966564,35.66906193173516,0.0 95.81791616339846,35.694409821307495,0.0 95.80899687268828,35.72142512618521,0.0 95.80599335566998,35.749287,0.0 95.80899687268828,35.777148873814795,0.0 95.81791616339846,35.80416417869251,0.0 95.83248021966564,35.82951206826485,0.0 95.85224652000994,35.8524223597338,0.0 95.87661447539762,35.872198935486246,0.0 95.90484367783499,35.88824089427539,0.0 95.93607639729066,35.90006080930104,0.0 95.9693636433885,35.9072995384263,0.0								 96.003694,35.909737136529685,0.0								</coordinates>
							</LinearRing>
						</outerBoundaryIs>
					</Polygon>
				</Placemark>
				<Placemark>
					<name/>
					<description/>
					<styleUrl>KmlStyle [strokeColor=null, strokeWidth=null, fillColor=java.awt.Color[r=50,g=250,b=50]]</styleUrl>
					<Polygon>
						<tessellate>1</tessellate>
						<outerBoundaryIs>
							<LinearRing>
								<coordinates>112.269085,31.136444136529686,0.0 112.30158141435463,31.134006538426302,0.0 112.33309044160308,31.126767809301036,0.0 112.36265469589674,31.11494789427539,0.0 112.38937588232912,31.098905935486247,0.0 112.41244209117205,31.079129359733795,0.0 112.43115246734192,31.05621906826484,0.0 112.44493850552668,31.030871178692507,0.0 112.45338132393219,31.00385587381479,0.0 112.45622439179347,30.975994,0.0 112.45338132393219,30.94813212618521,0.0 112.44493850552668,30.921116821307493,0.0 112.43115246734192,30.89576893173516,0.0 112.41244209117205,30.872858640266205,0.0 112.38937588232912,30.853082064513753,0.0 112.36265469589674,30.83704010572461,0.0 112.33309044160308,30.825220190698964,0.0 112.30158141435464,30.817981461573698,0.0 112.269085,30.815543863470314,0.0 112.23658858564536,30.817981461573698,0.0 112.20507955839693,30.825220190698964,0.0 112.17551530410327,30.83704010572461,0.0 112.14879411767089,30.853082064513753,0.0 112.12572790882795,30.872858640266205,0.0 112.10701753265809,30.89576893173516,0.0 112.09323149447333,30.921116821307493,0.0 112.08478867606782,30.94813212618521,0.0 112.08194560820654,30.975994,0.0 112.08478867606782,31.00385587381479,0.0 112.09323149447333,31.030871178692507,0.0 112.10701753265809,31.05621906826484,0.0 112.12572790882795,31.079129359733795,0.0 112.14879411767089,31.098905935486247,0.0 112.17551530410327,31.11494789427539,0.0 112.20507955839693,31.126767809301036,0.0 112.23658858564538,31.134006538426302,0.0								 112.269085,31.136444136529686,0.0								</coordinates>
							</LinearRing>
						</outerBoundaryIs>
					</Polygon>
				</Placemark>
				<Placemark>
					<name/>
					<description/>
					<styleUrl>KmlStyle [strokeColor=null, strokeWidth=null, fillColor=java.awt.Color[r=50,g=250,b=50]]</styleUrl>
					<Polygon>
						<tessellate>1</tessellate>
						<outerBoundaryIs>
							<LinearRing>
								<coordinates>120.536068,32.442999136529686,0.0 120.56902407391293,32.4405615384263,0.0 120.6009787941966,32.43332280930104,0.0 120.63096123284505,32.42150289427539,0.0 120.6580603886318,32.405460935486246,0.0 120.6814528674211,32.3856843597338,0.0 120.7004279005821,32.36277406826485,0.0 120.71440894133403,32.33742617869251,0.0 120.7229711828284,32.310410873814796,0.0 120.7258544656901,32.282549,0.0 120.7229711828284,32.25468712618521,0.0 120.71440894133403,32.227671821307496,0.0 120.7004279005821,32.20232393173516,0.0 120.6814528674211,32.179413640266205,0.0 120.6580603886318,32.15963706451376,0.0 120.63096123284505,32.143595105724614,0.0 120.6009787941966,32.13177519069897,0.0 120.56902407391293,32.124536461573705,0.0 120.536068,32.12209886347032,0.0 120.50311192608707,32.124536461573705,0.0 120.4711572058034,32.13177519069897,0.0 120.44117476715495,32.143595105724614,0.0 120.4140756113682,32.15963706451376,0.0 120.3906831325789,32.179413640266205,0.0 120.3717080994179,32.20232393173516,0.0 120.35772705866597,32.227671821307496,0.0 120.3491648171716,32.25468712618521,0.0 120.3462815343099,32.282549,0.0 120.3491648171716,32.310410873814796,0.0 120.35772705866597,32.33742617869251,0.0 120.3717080994179,32.36277406826485,0.0 120.3906831325789,32.3856843597338,0.0 120.4140756113682,32.405460935486246,0.0 120.44117476715495,32.42150289427539,0.0 120.4711572058034,32.43332280930104,0.0 120.50311192608707,32.4405615384263,0.0								 120.536068,32.442999136529686,0.0								</coordinates>
							</LinearRing>
						</outerBoundaryIs>
					</Polygon>
				</Placemark>
				<Placemark>
					<name/>
					<description/>
					<styleUrl>KmlStyle [strokeColor=null, strokeWidth=null, fillColor=java.awt.Color[r=50,g=250,b=50]]</styleUrl>
					<Polygon>
						<tessellate>1</tessellate>
						<outerBoundaryIs>
							<LinearRing>
								<coordinates>113.425549,23.937306136529685,0.0 113.45599505584855,23.9348685384263,0.0 113.48551602369659,23.927629809301035,0.0 113.51321492387439,23.915809894275387,0.0 113.53825013931636,23.899767935486246,0.0 113.55986098766972,23.879991359733793,0.0 113.5773908342429,23.85708106826484,0.0 113.59030704351828,23.831733178692506,0.0 113.59821716301295,23.804717873814788,0.0 113.60088084774877,23.776856,0.0 113.59821716301295,23.74899412618521,0.0 113.59030704351828,23.72197882130749,0.0 113.5773908342429,23.696630931735157,0.0 113.55986098766972,23.673720640266204,0.0 113.53825013931636,23.65394406451375,0.0 113.51321492387439,23.63790210572461,0.0 113.48551602369659,23.626082190698963,0.0 113.45599505584855,23.618843461573697,0.0 113.425549,23.616405863470312,0.0 113.39510294415146,23.618843461573697,0.0 113.36558197630342,23.626082190698963,0.0 113.33788307612562,23.63790210572461,0.0 113.31284786068365,23.65394406451375,0.0 113.29123701233028,23.673720640266204,0.0 113.2737071657571,23.696630931735157,0.0 113.26079095648173,23.72197882130749,0.0 113.25288083698706,23.74899412618521,0.0 113.25021715225124,23.776856,0.0 113.25288083698706,23.804717873814788,0.0 113.26079095648173,23.831733178692506,0.0 113.2737071657571,23.85708106826484,0.0 113.29123701233028,23.879991359733793,0.0 113.31284786068365,23.899767935486246,0.0 113.33788307612562,23.915809894275387,0.0 113.36558197630342,23.927629809301035,0.0 113.39510294415146,23.9348685384263,0.0								 113.425549,23.937306136529685,0.0								</coordinates>
							</LinearRing>
						</outerBoundaryIs>
					</Polygon>
				</Placemark>
				<Placemark>
					<name/>
					<description/>
					<styleUrl>KmlStyle [strokeColor=null, strokeWidth=null, fillColor=java.awt.Color[r=50,g=250,b=50]]</styleUrl>
					<Polygon>
						<tessellate>1</tessellate>
						<outerBoundaryIs>
							<LinearRing>
								<coordinates>111.708264,27.767352136529688,0.0 111.739705566497,27.764914538426304,0.0 111.77019179690618,27.757675809301038,0.0 111.79879638254333,27.74585589427539,0.0 111.82465018754851,27.72981393548625,0.0 111.84696765713929,27.710037359733796,0.0 111.86507068629531,27.687127068264843,0.0 111.87840922363627,27.66177917869251,0.0 111.88657798445468,27.63476387381479,0.0 111.88932876508666,27.606902,0.0 111.88657798445468,27.579040126185213,0.0 111.87840922363627,27.552024821307494,0.0 111.86507068629531,27.52667693173516,0.0 111.84696765713929,27.503766640266207,0.0 111.82465018754851,27.483990064513755,0.0 111.79879638254333,27.467948105724613,0.0 111.77019179690618,27.456128190698966,0.0 111.739705566497,27.4488894615737,0.0 111.708264,27.446451863470315,0.0 111.676822433503,27.4488894615737,0.0 111.64633620309382,27.456128190698966,0.0 111.61773161745667,27.467948105724613,0.0 111.59187781245149,27.483990064513755,0.0 111.56956034286071,27.503766640266207,0.0 111.55145731370469,27.52667693173516,0.0 111.53811877636373,27.552024821307494,0.0 111.52995001554532,27.579040126185213,0.0 111.52719923491334,27.606902,0.0 111.52995001554532,27.63476387381479,0.0 111.53811877636373,27.66177917869251,0.0 111.55145731370469,27.687127068264843,0.0 111.56956034286071,27.710037359733796,0.0 111.59187781245149,27.72981393548625,0.0 111.61773161745667,27.74585589427539,0.0 111.64633620309382,27.757675809301038,0.0 111.676822433503,27.764914538426304,0.0								 111.708264,27.767352136529688,0.0								</coordinates>
							</LinearRing>
						</outerBoundaryIs>
					</Polygon>
				</Placemark>
				<Placemark>
					<name/>
					<description/>
					<styleUrl>KmlStyle [strokeColor=null, strokeWidth=null, fillColor=java.awt.Color[r=50,g=250,b=50]]</styleUrl>
					<Polygon>
						<tessellate>1</tessellate>
						<outerBoundaryIs>
							<LinearRing>
								<coordinates>108.787211,23.988323136529687,0.0 108.81766901629874,23.985885538426302,0.0 108.84720158118475,23.978646809301036,0.0 108.87491136261815,23.96682689427539,0.0 108.89995641291192,23.950784935486247,0.0 108.9215757508863,23.931008359733795,0.0 108.93911248389685,23.90809806826484,0.0 108.95203376718504,23.882750178692508,0.0 108.95994699409667,23.85573487381479,0.0 108.96261172523629,23.827873,0.0 108.95994699409667,23.80001112618521,0.0 108.95203376718504,23.772995821307493,0.0 108.93911248389685,23.74764793173516,0.0 108.9215757508863,23.724737640266206,0.0 108.89995641291192,23.704961064513753,0.0 108.87491136261815,23.68891910572461,0.0 108.84720158118475,23.677099190698964,0.0 108.81766901629874,23.6698604615737,0.0 108.787211,23.667422863470314,0.0 108.75675298370126,23.6698604615737,0.0 108.72722041881525,23.677099190698964,0.0 108.69951063738185,23.68891910572461,0.0 108.67446558708808,23.704961064513753,0.0 108.6528462491137,23.724737640266206,0.0 108.63530951610315,23.74764793173516,0.0 108.62238823281496,23.772995821307493,0.0 108.61447500590333,23.80001112618521,0.0 108.61181027476371,23.827873,0.0 108.61447500590333,23.85573487381479,0.0 108.62238823281496,23.882750178692508,0.0 108.63530951610315,23.90809806826484,0.0 108.6528462491137,23.931008359733795,0.0 108.67446558708808,23.950784935486247,0.0 108.69951063738185,23.96682689427539,0.0 108.72722041881525,23.978646809301036,0.0 108.75675298370126,23.985885538426302,0.0								 108.787211,23.988323136529687,0.0								</coordinates>
							</LinearRing>
						</outerBoundaryIs>
					</Polygon>
				</Placemark>
				<Placemark>
					<name/>
					<description/>
					<styleUrl>KmlStyle [strokeColor=null, strokeWidth=null, fillColor=java.awt.Color[r=50,g=250,b=50]]</styleUrl>
					<Polygon>
						<tessellate>1</tessellate>
						<outerBoundaryIs>
							<LinearRing>
								<coordinates>113.425549,23.937306136529685,0.0 113.45599505584855,23.9348685384263,0.0 113.48551602369659,23.927629809301035,0.0 113.51321492387439,23.915809894275387,0.0 113.53825013931636,23.899767935486246,0.0 113.55986098766972,23.879991359733793,0.0 113.5773908342429,23.85708106826484,0.0 113.59030704351828,23.831733178692506,0.0 113.59821716301295,23.804717873814788,0.0 113.60088084774877,23.776856,0.0 113.59821716301295,23.74899412618521,0.0 113.59030704351828,23.72197882130749,0.0 113.5773908342429,23.696630931735157,0.0 113.55986098766972,23.673720640266204,0.0 113.53825013931636,23.65394406451375,0.0 113.51321492387439,23.63790210572461,0.0 113.48551602369659,23.626082190698963,0.0 113.45599505584855,23.618843461573697,0.0 113.425549,23.616405863470312,0.0 113.39510294415146,23.618843461573697,0.0 113.36558197630342,23.626082190698963,0.0 113.33788307612562,23.63790210572461,0.0 113.31284786068365,23.65394406451375,0.0 113.29123701233028,23.673720640266204,0.0 113.2737071657571,23.696630931735157,0.0 113.26079095648173,23.72197882130749,0.0 113.25288083698706,23.74899412618521,0.0 113.25021715225124,23.776856,0.0 113.25288083698706,23.804717873814788,0.0 113.26079095648173,23.831733178692506,0.0 113.2737071657571,23.85708106826484,0.0 113.29123701233028,23.879991359733793,0.0 113.31284786068365,23.899767935486246,0.0 113.33788307612562,23.915809894275387,0.0 113.36558197630342,23.927629809301035,0.0 113.39510294415146,23.9348685384263,0.0								 113.425549,23.937306136529685,0.0								</coordinates>
							</LinearRing>
						</outerBoundaryIs>
					</Polygon>
				</Placemark>
				<Placemark>
					<name/>
					<description/>
					<styleUrl>KmlStyle [strokeColor=null, strokeWidth=null, fillColor=java.awt.Color[r=50,g=250,b=50]]</styleUrl>
					<Polygon>
						<tessellate>1</tessellate>
						<outerBoundaryIs>
							<LinearRing>
								<coordinates>108.787211,23.988323136529687,0.0 108.81766901629874,23.985885538426302,0.0 108.84720158118475,23.978646809301036,0.0 108.87491136261815,23.96682689427539,0.0 108.89995641291192,23.950784935486247,0.0 108.9215757508863,23.931008359733795,0.0 108.93911248389685,23.90809806826484,0.0 108.95203376718504,23.882750178692508,0.0 108.95994699409667,23.85573487381479,0.0 108.96261172523629,23.827873,0.0 108.95994699409667,23.80001112618521,0.0 108.95203376718504,23.772995821307493,0.0 108.93911248389685,23.74764793173516,0.0 108.9215757508863,23.724737640266206,0.0 108.89995641291192,23.704961064513753,0.0 108.87491136261815,23.68891910572461,0.0 108.84720158118475,23.677099190698964,0.0 108.81766901629874,23.6698604615737,0.0 108.787211,23.667422863470314,0.0 108.75675298370126,23.6698604615737,0.0 108.72722041881525,23.677099190698964,0.0 108.69951063738185,23.68891910572461,0.0 108.67446558708808,23.704961064513753,0.0 108.6528462491137,23.724737640266206,0.0 108.63530951610315,23.74764793173516,0.0 108.62238823281496,23.772995821307493,0.0 108.61447500590333,23.80001112618521,0.0 108.61181027476371,23.827873,0.0 108.61447500590333,23.85573487381479,0.0 108.62238823281496,23.882750178692508,0.0 108.63530951610315,23.90809806826484,0.0 108.6528462491137,23.931008359733795,0.0 108.67446558708808,23.950784935486247,0.0 108.69951063738185,23.96682689427539,0.0 108.72722041881525,23.978646809301036,0.0 108.75675298370126,23.985885538426302,0.0								 108.787211,23.988323136529687,0.0								</coordinates>
							</LinearRing>
						</outerBoundaryIs>
					</Polygon>
				</Placemark>
				<Placemark>
					<name/>
					<description/>
					<styleUrl>KmlStyle [strokeColor=null, strokeWidth=null, fillColor=java.awt.Color[r=50,g=250,b=50]]</styleUrl>
					<Polygon>
						<tessellate>1</tessellate>
						<outerBoundaryIs>
							<LinearRing>
								<coordinates>113.613553,34.043042136529685,0.0 113.647114175409,34.0406045384263,0.0 113.67965561148598,34.03336580930104,0.0 113.7101885531625,34.02154589427539,0.0 113.73778527245612,34.005503935486246,0.0 113.76160725701573,33.9857273597338,0.0 113.78093068789498,33.96281706826485,0.0 113.79516843242473,33.93746917869251,0.0 113.80388788394211,33.910453873814795,0.0 113.806824106325,33.882592,0.0 113.80388788394211,33.85473012618521,0.0 113.79516843242473,33.827714821307495,0.0 113.78093068789498,33.80236693173516,0.0 113.76160725701573,33.779456640266204,0.0 113.73778527245612,33.75968006451376,0.0 113.7101885531625,33.743638105724614,0.0 113.67965561148598,33.73181819069897,0.0 113.647114175409,33.724579461573704,0.0 113.613553,33.72214186347032,0.0 113.57999182459099,33.724579461573704,0.0 113.54745038851401,33.73181819069897,0.0 113.5169174468375,33.743638105724614,0.0 113.48932072754387,33.75968006451376,0.0 113.46549874298427,33.779456640266204,0.0 113.44617531210501,33.80236693173516,0.0 113.43193756757526,33.827714821307495,0.0 113.42321811605788,33.85473012618521,0.0 113.420281893675,33.882592,0.0 113.42321811605788,33.910453873814795,0.0 113.43193756757526,33.93746917869251,0.0 113.44617531210501,33.96281706826485,0.0 113.46549874298427,33.9857273597338,0.0 113.48932072754387,34.005503935486246,0.0 113.5169174468375,34.02154589427539,0.0 113.54745038851401,34.03336580930104,0.0 113.57999182459099,34.0406045384263,0.0								 113.613553,34.043042136529685,0.0								</coordinates>
							</LinearRing>
						</outerBoundaryIs>
					</Polygon>
				</Placemark>
				<Placemark>
					<name/>
					<description/>
					<styleUrl>KmlStyle [strokeColor=null, strokeWidth=null, fillColor=java.awt.Color[r=50,g=250,b=50]]</styleUrl>
					<Polygon>
						<tessellate>1</tessellate>
						<outerBoundaryIs>
							<LinearRing>
								<coordinates>115.056101,39.046813136529686,0.0 115.09189511499169,39.0443755384263,0.0 115.12660164391204,39.03713680930104,0.0 115.15916604644218,39.02531689427539,0.0 115.18859886968961,39.009274935486246,0.0 115.21400581221367,38.9894983597338,0.0 115.23461489692231,38.96658806826485,0.0 115.24979992720536,38.94124017869251,0.0 115.25909951360165,38.914224873814796,0.0 115.26223109288438,38.886363,0.0 115.25909951360165,38.85850112618521,0.0 115.24979992720536,38.831485821307496,0.0 115.23461489692231,38.80613793173516,0.0 115.21400581221367,38.783227640266205,0.0 115.18859886968961,38.76345106451376,0.0 115.15916604644218,38.747409105724614,0.0 115.12660164391205,38.73558919069897,0.0 115.09189511499169,38.728350461573704,0.0 115.056101,38.72591286347032,0.0 115.02030688500831,38.728350461573704,0.0 114.98560035608796,38.73558919069897,0.0 114.95303595355782,38.747409105724614,0.0 114.92360313031038,38.76345106451376,0.0 114.89819618778633,38.783227640266205,0.0 114.87758710307769,38.80613793173516,0.0 114.86240207279464,38.831485821307496,0.0 114.85310248639834,38.85850112618521,0.0 114.84997090711562,38.886363,0.0 114.85310248639834,38.914224873814796,0.0 114.86240207279464,38.94124017869251,0.0 114.87758710307769,38.96658806826485,0.0 114.89819618778633,38.9894983597338,0.0 114.92360313031038,39.009274935486246,0.0 114.95303595355782,39.02531689427539,0.0 114.98560035608794,39.03713680930104,0.0 115.02030688500831,39.0443755384263,0.0								 115.056101,39.046813136529686,0.0								</coordinates>
							</LinearRing>
						</outerBoundaryIs>
					</Polygon>
				</Placemark>
				<Placemark>
					<name/>
					<description/>
					<styleUrl>KmlStyle [strokeColor=null, strokeWidth=null, fillColor=java.awt.Color[r=50,g=250,b=50]]</styleUrl>
					<Polygon>
						<tessellate>1</tessellate>
						<outerBoundaryIs>
							<LinearRing>
								<coordinates>113.425549,23.937306136529685,0.0 113.45599505584855,23.9348685384263,0.0 113.48551602369659,23.927629809301035,0.0 113.51321492387439,23.915809894275387,0.0 113.53825013931636,23.899767935486246,0.0 113.55986098766972,23.879991359733793,0.0 113.5773908342429,23.85708106826484,0.0 113.59030704351828,23.831733178692506,0.0 113.59821716301295,23.804717873814788,0.0 113.60088084774877,23.776856,0.0 113.59821716301295,23.74899412618521,0.0 113.59030704351828,23.72197882130749,0.0 113.5773908342429,23.696630931735157,0.0 113.55986098766972,23.673720640266204,0.0 113.53825013931636,23.65394406451375,0.0 113.51321492387439,23.63790210572461,0.0 113.48551602369659,23.626082190698963,0.0 113.45599505584855,23.618843461573697,0.0 113.425549,23.616405863470312,0.0 113.39510294415146,23.618843461573697,0.0 113.36558197630342,23.626082190698963,0.0 113.33788307612562,23.63790210572461,0.0 113.31284786068365,23.65394406451375,0.0 113.29123701233028,23.673720640266204,0.0 113.2737071657571,23.696630931735157,0.0 113.26079095648173,23.72197882130749,0.0 113.25288083698706,23.74899412618521,0.0 113.25021715225124,23.776856,0.0 113.25288083698706,23.804717873814788,0.0 113.26079095648173,23.831733178692506,0.0 113.2737071657571,23.85708106826484,0.0 113.29123701233028,23.879991359733793,0.0 113.31284786068365,23.899767935486246,0.0 113.33788307612562,23.915809894275387,0.0 113.36558197630342,23.927629809301035,0.0 113.39510294415146,23.9348685384263,0.0								 113.425549,23.937306136529685,0.0								</coordinates>
							</LinearRing>
						</outerBoundaryIs>
					</Polygon>
				</Placemark>
				<Placemark>
					<name/>
					<description/>
					<styleUrl>KmlStyle [strokeColor=null, strokeWidth=null, fillColor=java.awt.Color[r=50,g=250,b=50]]</styleUrl>
					<Polygon>
						<tessellate>1</tessellate>
						<outerBoundaryIs>
							<LinearRing>
								<coordinates>96.003694,35.909737136529685,0.0 96.03802435661149,35.9072995384263,0.0 96.07131160270933,35.90006080930104,0.0 96.102544322165,35.88824089427539,0.0 96.13077352460238,35.872198935486246,0.0 96.15514147999005,35.8524223597338,0.0 96.17490778033435,35.82951206826485,0.0 96.18947183660153,35.80416417869251,0.0 96.19839112731171,35.777148873814795,0.0 96.20139464433001,35.749287,0.0 96.19839112731171,35.72142512618521,0.0 96.18947183660153,35.694409821307495,0.0 96.17490778033435,35.66906193173516,0.0 96.15514147999005,35.646151640266204,0.0 96.13077352460238,35.62637506451376,0.0 96.102544322165,35.610333105724614,0.0 96.07131160270933,35.59851319069897,0.0 96.03802435661149,35.591274461573704,0.0 96.003694,35.58883686347032,0.0 95.9693636433885,35.591274461573704,0.0 95.93607639729066,35.59851319069897,0.0 95.90484367783499,35.610333105724614,0.0 95.87661447539762,35.62637506451376,0.0 95.85224652000994,35.646151640266204,0.0 95.83248021966564,35.66906193173516,0.0 95.81791616339846,35.694409821307495,0.0 95.80899687268828,35.72142512618521,0.0 95.80599335566998,35.749287,0.0 95.80899687268828,35.777148873814795,0.0 95.81791616339846,35.80416417869251,0.0 95.83248021966564,35.82951206826485,0.0 95.85224652000994,35.8524223597338,0.0 95.87661447539762,35.872198935486246,0.0 95.90484367783499,35.88824089427539,0.0 95.93607639729066,35.90006080930104,0.0 95.9693636433885,35.9072995384263,0.0								 96.003694,35.909737136529685,0.0								</coordinates>
							</LinearRing>
						</outerBoundaryIs>
					</Polygon>
				</Placemark>
				<Placemark>
					<name/>
					<description/>
					<styleUrl>KmlStyle [strokeColor=null, strokeWidth=null, fillColor=java.awt.Color[r=50,g=250,b=50]]</styleUrl>
					<Polygon>
						<tessellate>1</tessellate>
						<outerBoundaryIs>
							<LinearRing>
								<coordinates>101.864151,24.383616136529685,0.0 101.89470283116631,24.3811785384263,0.0 101.92432636040259,24.373939809301035,0.0 101.95212149176324,24.362119894275388,0.0 101.97724368424689,24.346077935486246,0.0 101.99892961274735,24.326301359733794,0.0 102.01652036130075,24.30339106826484,0.0 102.02948144391365,24.278043178692506,0.0 102.03741904464947,24.251027873814788,0.0 102.04009198352648,24.223166,0.0 102.03741904464947,24.19530412618521,0.0 102.02948144391365,24.168288821307492,0.0 102.01652036130075,24.142940931735158,0.0 101.99892961274735,24.120030640266204,0.0 101.97724368424689,24.100254064513752,0.0 101.95212149176324,24.08421210572461,0.0 101.92432636040259,24.072392190698963,0.0 101.89470283116631,24.065153461573697,0.0 101.864151,24.062715863470313,0.0 101.8335991688337,24.065153461573697,0.0 101.80397563959743,24.072392190698963,0.0 101.77618050823678,24.08421210572461,0.0 101.75105831575313,24.100254064513752,0.0 101.72937238725267,24.120030640266204,0.0 101.71178163869926,24.142940931735158,0.0 101.69882055608636,24.168288821307492,0.0 101.69088295535055,24.19530412618521,0.0 101.68821001647353,24.223166,0.0 101.69088295535055,24.251027873814788,0.0 101.69882055608636,24.278043178692506,0.0 101.71178163869926,24.30339106826484,0.0 101.72937238725267,24.326301359733794,0.0 101.75105831575313,24.346077935486246,0.0 101.77618050823676,24.362119894275388,0.0 101.80397563959743,24.373939809301035,0.0 101.8335991688337,24.3811785384263,0.0								 101.864151,24.383616136529685,0.0								</coordinates>
							</LinearRing>
						</outerBoundaryIs>
					</Polygon>
				</Placemark>
				<Placemark>
					<name/>
					<description/>
					<styleUrl>KmlStyle [strokeColor=null, strokeWidth=null, fillColor=java.awt.Color[r=50,g=250,b=50]]</styleUrl>
					<Polygon>
						<tessellate>1</tessellate>
						<outerBoundaryIs>
							<LinearRing>
								<coordinates>113.425549,23.937306136529685,0.0 113.45599505584855,23.9348685384263,0.0 113.48551602369659,23.927629809301035,0.0 113.51321492387439,23.915809894275387,0.0 113.53825013931636,23.899767935486246,0.0 113.55986098766972,23.879991359733793,0.0 113.5773908342429,23.85708106826484,0.0 113.59030704351828,23.831733178692506,0.0 113.59821716301295,23.804717873814788,0.0 113.60088084774877,23.776856,0.0 113.59821716301295,23.74899412618521,0.0 113.59030704351828,23.72197882130749,0.0 113.5773908342429,23.696630931735157,0.0 113.55986098766972,23.673720640266204,0.0 113.53825013931636,23.65394406451375,0.0 113.51321492387439,23.63790210572461,0.0 113.48551602369659,23.626082190698963,0.0 113.45599505584855,23.618843461573697,0.0 113.425549,23.616405863470312,0.0 113.39510294415146,23.618843461573697,0.0 113.36558197630342,23.626082190698963,0.0 113.33788307612562,23.63790210572461,0.0 113.31284786068365,23.65394406451375,0.0 113.29123701233028,23.673720640266204,0.0 113.2737071657571,23.696630931735157,0.0 113.26079095648173,23.72197882130749,0.0 113.25288083698706,23.74899412618521,0.0 113.25021715225124,23.776856,0.0 113.25288083698706,23.804717873814788,0.0 113.26079095648173,23.831733178692506,0.0 113.2737071657571,23.85708106826484,0.0 113.29123701233028,23.879991359733793,0.0 113.31284786068365,23.899767935486246,0.0 113.33788307612562,23.915809894275387,0.0 113.36558197630342,23.927629809301035,0.0 113.39510294415146,23.9348685384263,0.0								 113.425549,23.937306136529685,0.0								</coordinates>
							</LinearRing>
						</outerBoundaryIs>
					</Polygon>
				</Placemark>
				<Placemark>
					<name/>
					<description/>
					<styleUrl>KmlStyle [strokeColor=null, strokeWidth=null, fillColor=java.awt.Color[r=50,g=250,b=50]]</styleUrl>
					<Polygon>
						<tessellate>1</tessellate>
						<outerBoundaryIs>
							<LinearRing>
								<coordinates>117.22623,31.986236136529687,0.0 117.25902196739081,31.983798538426303,0.0 117.29081756744598,31.976559809301037,0.0 117.3206507069472,31.96473989427539,0.0 117.34761492104701,31.948697935486248,0.0 117.37089091574454,31.928921359733796,0.0 117.38977146171912,31.906011068264842,0.0 117.40368288313535,31.880663178692508,0.0 117.412202488493,31.85364787381479,0.0 117.4150714138944,31.825786,0.0 117.412202488493,31.79792412618521,0.0 117.40368288313535,31.770908821307493,0.0 117.38977146171912,31.74556093173516,0.0 117.37089091574454,31.722650640266206,0.0 117.34761492104701,31.702874064513754,0.0 117.3206507069472,31.686832105724612,0.0 117.29081756744598,31.675012190698965,0.0 117.25902196739081,31.6677734615737,0.0 117.22623,31.665335863470315,0.0 117.1934380326092,31.6677734615737,0.0 117.16164243255402,31.675012190698965,0.0 117.1318092930528,31.686832105724612,0.0 117.10484507895299,31.702874064513754,0.0 117.08156908425546,31.722650640266206,0.0 117.06268853828088,31.74556093173516,0.0 117.04877711686466,31.770908821307493,0.0 117.04025751150701,31.79792412618521,0.0 117.0373885861056,31.825786,0.0 117.04025751150701,31.85364787381479,0.0 117.04877711686466,31.880663178692508,0.0 117.06268853828088,31.906011068264842,0.0 117.08156908425546,31.928921359733796,0.0 117.10484507895299,31.948697935486248,0.0 117.1318092930528,31.96473989427539,0.0 117.16164243255402,31.976559809301037,0.0 117.1934380326092,31.983798538426303,0.0								 117.22623,31.986236136529687,0.0								</coordinates>
							</LinearRing>
						</outerBoundaryIs>
					</Polygon>
				</Placemark>
				<Placemark>
					<name/>
					<description/>
					<styleUrl>KmlStyle [strokeColor=null, strokeWidth=null, fillColor=java.awt.Color[r=50,g=250,b=50]]</styleUrl>
					<Polygon>
						<tessellate>1</tessellate>
						<outerBoundaryIs>
							<LinearRing>
								<coordinates>111.708264,27.767352136529688,0.0 111.739705566497,27.764914538426304,0.0 111.77019179690618,27.757675809301038,0.0 111.79879638254333,27.74585589427539,0.0 111.82465018754851,27.72981393548625,0.0 111.84696765713929,27.710037359733796,0.0 111.86507068629531,27.687127068264843,0.0 111.87840922363627,27.66177917869251,0.0 111.88657798445468,27.63476387381479,0.0 111.88932876508666,27.606902,0.0 111.88657798445468,27.579040126185213,0.0 111.87840922363627,27.552024821307494,0.0 111.86507068629531,27.52667693173516,0.0 111.84696765713929,27.503766640266207,0.0 111.82465018754851,27.483990064513755,0.0 111.79879638254333,27.467948105724613,0.0 111.77019179690618,27.456128190698966,0.0 111.739705566497,27.4488894615737,0.0 111.708264,27.446451863470315,0.0 111.676822433503,27.4488894615737,0.0 111.64633620309382,27.456128190698966,0.0 111.61773161745667,27.467948105724613,0.0 111.59187781245149,27.483990064513755,0.0 111.56956034286071,27.503766640266207,0.0 111.55145731370469,27.52667693173516,0.0 111.53811877636373,27.552024821307494,0.0 111.52995001554532,27.579040126185213,0.0 111.52719923491334,27.606902,0.0 111.52995001554532,27.63476387381479,0.0 111.53811877636373,27.66177917869251,0.0 111.55145731370469,27.687127068264843,0.0 111.56956034286071,27.710037359733796,0.0 111.59187781245149,27.72981393548625,0.0 111.61773161745667,27.74585589427539,0.0 111.64633620309382,27.757675809301038,0.0 111.676822433503,27.764914538426304,0.0								 111.708264,27.767352136529688,0.0								</coordinates>
							</LinearRing>
						</outerBoundaryIs>
					</Polygon>
				</Placemark>
				<Placemark>
					<name/>
					<description/>
					<styleUrl>KmlStyle [strokeColor=null, strokeWidth=null, fillColor=java.awt.Color[r=50,g=250,b=50]]</styleUrl>
					<Polygon>
						<tessellate>1</tessellate>
						<outerBoundaryIs>
							<LinearRing>
								<coordinates>118.148974,36.51164413652968,0.0 118.18356787707606,36.5092065384263,0.0 118.21711063670251,36.501967809301036,0.0 118.24858309910157,36.49014789427539,0.0 118.27702898942906,36.47410593548624,0.0 118.3015839937017,36.4543293597338,0.0 118.3215020205401,36.431419068264844,0.0 118.33617787077776,36.40607117869251,0.0 118.34516562613157,36.37905587381479,0.0 118.34819219820315,36.351194,0.0 118.34516562613157,36.32333212618521,0.0 118.33617787077776,36.29631682130749,0.0 118.3215020205401,36.270968931735155,0.0 118.3015839937017,36.2480586402662,0.0 118.27702898942906,36.228282064513756,0.0 118.24858309910157,36.21224010572461,0.0 118.21711063670251,36.20042019069896,0.0 118.18356787707606,36.1931814615737,0.0 118.148974,36.19074386347032,0.0 118.11438012292393,36.1931814615737,0.0 118.08083736329748,36.20042019069896,0.0 118.04936490089842,36.21224010572461,0.0 118.02091901057094,36.228282064513756,0.0 117.9963640062983,36.2480586402662,0.0 117.9764459794599,36.270968931735155,0.0 117.96177012922223,36.29631682130749,0.0 117.95278237386842,36.32333212618521,0.0 117.94975580179684,36.351194,0.0 117.9527823738684,36.37905587381479,0.0 117.96177012922223,36.40607117869251,0.0 117.9764459794599,36.431419068264844,0.0 117.9963640062983,36.4543293597338,0.0 118.02091901057094,36.47410593548624,0.0 118.04936490089842,36.49014789427539,0.0 118.08083736329748,36.501967809301036,0.0 118.11438012292393,36.5092065384263,0.0								 118.148974,36.51164413652968,0.0								</coordinates>
							</LinearRing>
						</outerBoundaryIs>
					</Polygon>
				</Placemark>
				<Placemark>
					<name/>
					<description/>
					<styleUrl>KmlStyle [strokeColor=null, strokeWidth=null, fillColor=java.awt.Color[r=50,g=250,b=50]]</styleUrl>
					<Polygon>
						<tessellate>1</tessellate>
						<outerBoundaryIs>
							<LinearRing>
								<coordinates>111.708264,27.767352136529688,0.0 111.739705566497,27.764914538426304,0.0 111.77019179690618,27.757675809301038,0.0 111.79879638254333,27.74585589427539,0.0 111.82465018754851,27.72981393548625,0.0 111.84696765713929,27.710037359733796,0.0 111.86507068629531,27.687127068264843,0.0 111.87840922363627,27.66177917869251,0.0 111.88657798445468,27.63476387381479,0.0 111.88932876508666,27.606902,0.0 111.88657798445468,27.579040126185213,0.0 111.87840922363627,27.552024821307494,0.0 111.86507068629531,27.52667693173516,0.0 111.84696765713929,27.503766640266207,0.0 111.82465018754851,27.483990064513755,0.0 111.79879638254333,27.467948105724613,0.0 111.77019179690618,27.456128190698966,0.0 111.739705566497,27.4488894615737,0.0 111.708264,27.446451863470315,0.0 111.676822433503,27.4488894615737,0.0 111.64633620309382,27.456128190698966,0.0 111.61773161745667,27.467948105724613,0.0 111.59187781245149,27.483990064513755,0.0 111.56956034286071,27.503766640266207,0.0 111.55145731370469,27.52667693173516,0.0 111.53811877636373,27.552024821307494,0.0 111.52995001554532,27.579040126185213,0.0 111.52719923491334,27.606902,0.0 111.52995001554532,27.63476387381479,0.0 111.53811877636373,27.66177917869251,0.0 111.55145731370469,27.687127068264843,0.0 111.56956034286071,27.710037359733796,0.0 111.59187781245149,27.72981393548625,0.0 111.61773161745667,27.74585589427539,0.0 111.64633620309382,27.757675809301038,0.0 111.676822433503,27.764914538426304,0.0								 111.708264,27.767352136529688,0.0								</coordinates>
							</LinearRing>
						</outerBoundaryIs>
					</Polygon>
				</Placemark>
			</Folder>
			<Folder>
				<name>lines</name>
				<Folder>
					<name>Guangxi to Fujian</name>
					<description>, color[location.rate_median=0.13305270066198926]</description>
					<Placemark>
						<TimeSpan>
							<begin>2001-08-04</begin>
						</TimeSpan>
						<styleUrl>KmlStyle [strokeColor=java.awt.Color[r=250,g=100,b=100], strokeWidth=2.0, fillColor=null]</styleUrl>
						<LineString>
							<tessellate>1</tessellate>
							<altitudeMode>relativeToGround</altitudeMode>
							<coordinates>108.787211,23.827873,0.0 109.25079256959047,23.940128663183103,50000.0							</coordinates>
						</LineString>
					</Placemark>
					<Placemark>
						<TimeSpan>
							<begin>2001-08-07</begin>
						</TimeSpan>
						<styleUrl>KmlStyle [strokeColor=java.awt.Color[r=250,g=100,b=100], strokeWidth=2.0, fillColor=null]</styleUrl>
						<LineString>
							<tessellate>1</tessellate>
							<altitudeMode>relativeToGround</altitudeMode>
							<coordinates>109.25079256959047,23.940128663183103,50000.0 109.71400362508304,24.052417280485255,94736.84210526316							</coordinates>
						</LineString>
					</Placemark>
					<Placemark>
						<TimeSpan>
							<begin>2001-08-10</begin>
						</TimeSpan>
						<styleUrl>KmlStyle [strokeColor=java.awt.Color[r=250,g=100,b=100], strokeWidth=2.0, fillColor=null]</styleUrl>
						<LineString>
							<tessellate>1</tessellate>
							<altitudeMode>relativeToGround</altitudeMode>
							<coordinates>109.71400362508304,24.052417280485255,94736.84210526316 110.17683944993472,24.164740956536175,134210.52631578947							</coordinates>
						</LineString>
					</Placemark>
					<Placemark>
						<TimeSpan>
							<begin>2001-08-13</begin>
						</TimeSpan>
						<styleUrl>KmlStyle [strokeColor=java.awt.Color[r=250,g=100,b=100], strokeWidth=2.0, fillColor=null]</styleUrl>
						<LineString>
							<tessellate>1</tessellate>
							<altitudeMode>relativeToGround</altitudeMode>
							<coordinates>110.17683944993472,24.164740956536175,134210.52631578947 110.63929524286026,24.277102041727417,168421.05263157893							</coordinates>
						</LineString>
					</Placemark>
					<Placemark>
						<TimeSpan>
							<begin>2001-08-17</begin>
						</TimeSpan>
						<styleUrl>KmlStyle [strokeColor=java.awt.Color[r=250,g=100,b=100], strokeWidth=2.0, fillColor=null]</styleUrl>
						<LineString>
							<tessellate>1</tessellate>
							<altitudeMode>relativeToGround</altitudeMode>
							<coordinates>110.63929524286026,24.277102041727417,168421.05263157893 111.10136610255174,24.389503178272772,197368.42105263154							</coordinates>
						</LineString>
					</Placemark>
					<Placemark>
						<TimeSpan>
							<begin>2001-08-20</begin>
						</TimeSpan>
						<styleUrl>KmlStyle [strokeColor=java.awt.Color[r=250,g=100,b=100], strokeWidth=2.0, fillColor=null]</styleUrl>
						<LineString>
							<tessellate>1</tessellate>
							<altitudeMode>relativeToGround</altitudeMode>
							<coordinates>111.10136610255174,24.389503178272772,197368.42105263154 111.56304700838511,24.501947358549064,221052.63157894736							</coordinates>
						</LineString>
					</Placemark>
					<Placemark>
						<TimeSpan>
							<begin>2001-08-23</begin>
						</TimeSpan>
						<styleUrl>KmlStyle [strokeColor=java.awt.Color[r=250,g=100,b=100], strokeWidth=2.0, fillColor=null]</styleUrl>
						<LineString>
							<tessellate>1</tessellate>
							<altitudeMode>relativeToGround</altitudeMode>
							<coordinates>111.56304700838511,24.501947358549064,221052.63157894736 112.02433279569661,24.61443800010253,239473.6842105263							</coordinates>
						</LineString>
					</Placemark>
					<Placemark>
						<TimeSpan>
							<begin>2001-08-27</begin>
						</TimeSpan>
						<styleUrl>KmlStyle [strokeColor=java.awt.Color[r=250,g=100,b=100], strokeWidth=2.0, fillColor=null]</styleUrl>
						<LineString>
							<tessellate>1</tessellate>
							<altitudeMode>relativeToGround</altitudeMode>
							<coordinates>112.02433279569661,24.61443800010253,239473.6842105263 112.4852181235618,24.726979043729465,252631.5789473684							</coordinates>
						</LineString>
					</Placemark>
					<Placemark>
						<TimeSpan>
							<begin>2001-08-30</begin>
						</TimeSpan>
						<styleUrl>KmlStyle [strokeColor=java.awt.Color[r=250,g=100,b=100], strokeWidth=2.0, fillColor=null]</styleUrl>
						<LineString>
							<tessellate>1</tessellate>
							<altitudeMode>relativeToGround</altitudeMode>
							<coordinates>112.4852181235618,24.726979043729465,252631.5789473684 112.94569743198498,24.83957508424386,260526.31578947365							</coordinates>
						</LineString>
					</Placemark>
					<Placemark>
						<TimeSpan>
							<begin>2001-09-02</begin>
						</TimeSpan>
						<styleUrl>KmlStyle [strokeColor=java.awt.Color[r=250,g=100,b=100], strokeWidth=2.0, fillColor=null]</styleUrl>
						<LineString>
							<tessellate>1</tessellate>
							<altitudeMode>relativeToGround</altitudeMode>
							<coordinates>112.94569743198498,24.83957508424386,260526.31578947365 113.40576488372763,24.952231548787136,263157.894736842							</coordinates>
						</LineString>
					</Placemark>
					<Placemark>
						<TimeSpan>
							<begin>2001-09-06</begin>
						</TimeSpan>
						<styleUrl>KmlStyle [strokeColor=java.awt.Color[r=250,g=100,b=100], strokeWidth=2.0, fillColor=null]</styleUrl>
						<LineString>
							<tessellate>1</tessellate>
							<altitudeMode>relativeToGround</altitudeMode>
							<coordinates>113.40576488372763,24.952231548787136,263157.894736842 113.8654142831613,25.06495494644696,260526.3157894736							</coordinates>
						</LineString>
					</Placemark>
					<Placemark>
						<TimeSpan>
							<begin>2001-09-09</begin>
						</TimeSpan>
						<styleUrl>KmlStyle [strokeColor=java.awt.Color[r=250,g=100,b=100], strokeWidth=2.0, fillColor=null]</styleUrl>
						<LineString>
							<tessellate>1</tessellate>
							<altitudeMode>relativeToGround</altitudeMode>
							<coordinates>113.8654142831613,25.06495494644696,260526.3157894736 114.32463895947653,25.17775322879443,252631.57894736837							</coordinates>
						</LineString>
					</Placemark>
					<Placemark>
						<TimeSpan>
							<begin>2001-09-12</begin>
						</TimeSpan>
						<styleUrl>KmlStyle [strokeColor=java.awt.Color[r=250,g=100,b=100], strokeWidth=2.0, fillColor=null]</styleUrl>
						<LineString>
							<tessellate>1</tessellate>
							<altitudeMode>relativeToGround</altitudeMode>
							<coordinates>114.32463895947653,25.17775322879443,252631.57894736837 114.7834315921271,25.290636330651378,239473.68421052623							</coordinates>
						</LineString>
					</Placemark>
					<Placemark>
						<TimeSpan>
							<begin>2001-09-16</begin>
						</TimeSpan>
						<styleUrl>KmlStyle [strokeColor=java.awt.Color[r=250,g=100,b=100], strokeWidth=2.0, fillColor=null]</styleUrl>
						<LineString>
							<tessellate>1</tessellate>
							<altitudeMode>relativeToGround</altitudeMode>
							<coordinates>114.7834315921271,25.290636330651378,239473.68421052623 115.24178393750672,25.403617019800855,221052.6315789473							</coordinates>
						</LineString>
					</Placemark>
					<Placemark>
						<TimeSpan>
							<begin>2001-09-19</begin>
						</TimeSpan>
						<styleUrl>KmlStyle [strokeColor=java.awt.Color[r=250,g=100,b=100], strokeWidth=2.0, fillColor=null]</styleUrl>
						<LineString>
							<tessellate>1</tessellate>
							<altitudeMode>relativeToGround</altitudeMode>
							<coordinates>115.24178393750672,25.403617019800855,221052.6315789473 115.6996863750133,25.51671231304731,197368.42105263146							</coordinates>
						</LineString>
					</Placemark>
					<Placemark>
						<TimeSpan>
							<begin>2001-09-22</begin>
						</TimeSpan>
						<styleUrl>KmlStyle [strokeColor=java.awt.Color[r=250,g=100,b=100], strokeWidth=2.0, fillColor=null]</styleUrl>
						<LineString>
							<tessellate>1</tessellate>
							<altitudeMode>relativeToGround</altitudeMode>
							<coordinates>115.6996863750133,25.51671231304731,197368.42105263146 116.15712709277842,25.629946024874197,168421.05263157887							</coordinates>
						</LineString>
					</Placemark>
					<Placemark>
						<TimeSpan>
							<begin>2001-09-26</begin>
						</TimeSpan>
						<styleUrl>KmlStyle [strokeColor=java.awt.Color[r=250,g=100,b=100], strokeWidth=2.0, fillColor=null]</styleUrl>
						<LineString>
							<tessellate>1</tessellate>
							<altitudeMode>relativeToGround</altitudeMode>
							<coordinates>116.15712709277842,25.629946024874197,168421.05263157887 116.61409046456897,25.743353864187842,134210.52631578944							</coordinates>
						</LineString>
					</Placemark>
					<Placemark>
						<TimeSpan>
							<begin>2001-09-29</begin>
						</TimeSpan>
						<styleUrl>KmlStyle [strokeColor=java.awt.Color[r=250,g=100,b=100], strokeWidth=2.0, fillColor=null]</styleUrl>
						<LineString>
							<tessellate>1</tessellate>
							<altitudeMode>relativeToGround</altitudeMode>
							<coordinates>116.61409046456897,25.743353864187842,134210.52631578944 117.07055327470061,25.856995325178108,94736.84210526303							</coordinates>
						</LineString>
					</Placemark>
					<Placemark>
						<TimeSpan>
							<begin>2001-10-02</begin>
						</TimeSpan>
						<styleUrl>KmlStyle [strokeColor=java.awt.Color[r=250,g=100,b=100], strokeWidth=2.0, fillColor=null]</styleUrl>
						<LineString>
							<tessellate>1</tessellate>
							<altitudeMode>relativeToGround</altitudeMode>
							<coordinates>117.07055327470061,25.856995325178108,94736.84210526303 117.52647342707037,25.97098935443749,49999.99999999988							</coordinates>
						</LineString>
					</Placemark>
					<Placemark>
						<TimeSpan>
							<begin>2001-10-05</begin>
						</TimeSpan>
						<styleUrl>KmlStyle [strokeColor=java.awt.Color[r=250,g=100,b=100], strokeWidth=2.0, fillColor=null]</styleUrl>
						<LineString>
							<tessellate>1</tessellate>
							<altitudeMode>relativeToGround</altitudeMode>
							<coordinates>117.52647342707037,25.97098935443749,49999.99999999988 117.981509,26.086405,-2.3283064365386963E-10							</coordinates>
						</LineString>
					</Placemark>
				</Folder>
				<Folder>
					<name>Guangdong to Guangxi</name>
					<description>, color[location.rate_median=0.1335223598692931]</description>
					<Placemark>
						<TimeSpan>
							<begin>1999-08-29</begin>
						</TimeSpan>
						<styleUrl>KmlStyle [strokeColor=java.awt.Color[r=255,g=107,b=107], strokeWidth=2.0, fillColor=null]</styleUrl>
						<LineString>
							<tessellate>1</tessellate>
							<altitudeMode>relativeToGround</altitudeMode>
							<coordinates>113.425549,23.776856,0.0 113.19358654143271,23.779233733836115,50000.0							</coordinates>
						</LineString>
					</Placemark>
					<Placemark>
						<TimeSpan>
							<begin>1999-09-18</begin>
						</TimeSpan>
						<styleUrl>KmlStyle [strokeColor=java.awt.Color[r=255,g=107,b=107], strokeWidth=2.0, fillColor=null]</styleUrl>
						<LineString>
							<tessellate>1</tessellate>
							<altitudeMode>relativeToGround</altitudeMode>
							<coordinates>113.19358654143271,23.779233733836115,50000.0 112.96162859326833,23.78162056629251,94736.84210526316							</coordinates>
						</LineString>
					</Placemark>
					<Placemark>
						<TimeSpan>
							<begin>1999-10-09</begin>
						</TimeSpan>
						<styleUrl>KmlStyle [strokeColor=java.awt.Color[r=255,g=107,b=107], strokeWidth=2.0, fillColor=null]</styleUrl>
						<LineString>
							<tessellate>1</tessellate>
							<altitudeMode>relativeToGround</altitudeMode>
							<coordinates>112.96162859326833,23.78162056629251,94736.84210526316 112.72967518002125,23.784017004225774,134210.52631578947							</coordinates>
						</LineString>
					</Placemark>
					<Placemark>
						<TimeSpan>
							<begin>1999-10-29</begin>
						</TimeSpan>
						<styleUrl>KmlStyle [strokeColor=java.awt.Color[r=255,g=107,b=107], strokeWidth=2.0, fillColor=null]</styleUrl>
						<LineString>
							<tessellate>1</tessellate>
							<altitudeMode>relativeToGround</altitudeMode>
							<coordinates>112.72967518002125,23.784017004225774,134210.52631578947 112.49772632801752,23.786423614128037,168421.05263157893							</coordinates>
						</LineString>
					</Placemark>
					<Placemark>
						<TimeSpan>
							<begin>1999-11-19</begin>
						</TimeSpan>
						<styleUrl>KmlStyle [strokeColor=java.awt.Color[r=255,g=107,b=107], strokeWidth=2.0, fillColor=null]</styleUrl>
						<LineString>
							<tessellate>1</tessellate>
							<altitudeMode>relativeToGround</altitudeMode>
							<coordinates>112.49772632801752,23.786423614128037,168421.05263157893 112.26578206567358,23.78884103330894,197368.42105263154							</coordinates>
						</LineString>
					</Placemark>
					<Placemark>
						<TimeSpan>
							<begin>1999-12-10</begin>
						</TimeSpan>
						<styleUrl>KmlStyle [strokeColor=java.awt.Color[r=255,g=107,b=107], strokeWidth=2.0, fillColor=null]</styleUrl>
						<LineString>
							<tessellate>1</tessellate>
							<altitudeMode>relativeToGround</altitudeMode>
							<coordinates>112.26578206567358,23.78884103330894,197368.42105263154 112.03384242384212,23.791269984059493,221052.63157894736							</coordinates>
						</LineString>
					</Placemark>
					<Placemark>
						<TimeSpan>
							<begin>1999-12-30</begin>
						</TimeSpan>
						<styleUrl>KmlStyle [strokeColor=java.awt.Color[r=255,g=107,b=107], strokeWidth=2.0, fillColor=null]</styleUrl>
						<LineString>
							<tessellate>1</tessellate>
							<altitudeMode>relativeToGround</altitudeMode>
							<coordinates>112.03384242384212,23.791269984059493,221052.63157894736 111.80190743624601,23.79371129186279,239473.6842105263							</coordinates>
						</LineString>
					</Placemark>
					<Placemark>
						<TimeSpan>
							<begin>2000-01-20</begin>
						</TimeSpan>
						<styleUrl>KmlStyle [strokeColor=java.awt.Color[r=255,g=107,b=107], strokeWidth=2.0, fillColor=null]</styleUrl>
						<LineString>
							<tessellate>1</tessellate>
							<altitudeMode>relativeToGround</altitudeMode>
							<coordinates>111.80190743624601,23.79371129186279,239473.6842105263 111.56997714003327,23.79616590920809,252631.5789473684							</coordinates>
						</LineString>
					</Placemark>
					<Placemark>
						<TimeSpan>
							<begin>2000-02-10</begin>
						</TimeSpan>
						<styleUrl>KmlStyle [strokeColor=java.awt.Color[r=255,g=107,b=107], strokeWidth=2.0, fillColor=null]</styleUrl>
						<LineString>
							<tessellate>1</tessellate>
							<altitudeMode>relativeToGround</altitudeMode>
							<coordinates>111.56997714003327,23.79616590920809,252631.5789473684 111.33805157649935,23.798634947342958,260526.31578947365							</coordinates>
						</LineString>
					</Placemark>
					<Placemark>
						<TimeSpan>
							<begin>2000-03-01</begin>
						</TimeSpan>
						<styleUrl>KmlStyle [strokeColor=java.awt.Color[r=255,g=107,b=107], strokeWidth=2.0, fillColor=null]</styleUrl>
						<LineString>
							<tessellate>1</tessellate>
							<altitudeMode>relativeToGround</altitudeMode>
							<coordinates>111.33805157649935,23.798634947342958,260526.31578947365 111.10613079204877,23.801119719571787,263157.894736842							</coordinates>
						</LineString>
					</Placemark>
					<Placemark>
						<TimeSpan>
							<begin>2000-03-22</begin>
						</TimeSpan>
						<styleUrl>KmlStyle [strokeColor=java.awt.Color[r=255,g=107,b=107], strokeWidth=2.0, fillColor=null]</styleUrl>
						<LineString>
							<tessellate>1</tessellate>
							<altitudeMode>relativeToGround</altitudeMode>
							<coordinates>111.10613079204877,23.801119719571787,263157.894736842 110.8742148395095,23.803621801873796,260526.3157894736							</coordinates>
						</LineString>
					</Placemark>
					<Placemark>
						<TimeSpan>
							<begin>2000-04-11</begin>
						</TimeSpan>
						<styleUrl>KmlStyle [strokeColor=java.awt.Color[r=255,g=107,b=107], strokeWidth=2.0, fillColor=null]</styleUrl>
						<LineString>
							<tessellate>1</tessellate>
							<altitudeMode>relativeToGround</altitudeMode>
							<coordinates>110.8742148395095,23.803621801873796,260526.3157894736 110.64230377998459,23.806143120462533,252631.57894736837							</coordinates>
						</LineString>
					</Placemark>
					<Placemark>
						<TimeSpan>
							<begin>2000-05-02</begin>
						</TimeSpan>
						<styleUrl>KmlStyle [strokeColor=java.awt.Color[r=255,g=107,b=107], strokeWidth=2.0, fillColor=null]</styleUrl>
						<LineString>
							<tessellate>1</tessellate>
							<altitudeMode>relativeToGround</altitudeMode>
							<coordinates>110.64230377998459,23.806143120462533,252631.57894736837 110.4103976855613,23.80868608312539,239473.68421052623							</coordinates>
						</LineString>
					</Placemark>
					<Placemark>
						<TimeSpan>
							<begin>2000-05-23</begin>
						</TimeSpan>
						<styleUrl>KmlStyle [strokeColor=java.awt.Color[r=255,g=107,b=107], strokeWidth=2.0, fillColor=null]</styleUrl>
						<LineString>
							<tessellate>1</tessellate>
							<altitudeMode>relativeToGround</altitudeMode>
							<coordinates>110.4103976855613,23.80868608312539,239473.68421052623 110.17849664346073,23.81125378561448,221052.6315789473							</coordinates>
						</LineString>
					</Placemark>
					<Placemark>
						<TimeSpan>
							<begin>2000-06-12</begin>
						</TimeSpan>
						<styleUrl>KmlStyle [strokeColor=java.awt.Color[r=255,g=107,b=107], strokeWidth=2.0, fillColor=null]</styleUrl>
						<LineString>
							<tessellate>1</tessellate>
							<altitudeMode>relativeToGround</altitudeMode>
							<coordinates>110.17849664346073,23.81125378561448,221052.6315789473 109.9466007627808,23.813850355631935,197368.42105263146							</coordinates>
						</LineString>
					</Placemark>
					<Placemark>
						<TimeSpan>
							<begin>2000-07-03</begin>
						</TimeSpan>
						<styleUrl>KmlStyle [strokeColor=java.awt.Color[r=255,g=107,b=107], strokeWidth=2.0, fillColor=null]</styleUrl>
						<LineString>
							<tessellate>1</tessellate>
							<altitudeMode>relativeToGround</altitudeMode>
							<coordinates>109.9466007627808,23.813850355631935,197368.42105263146 109.7147101863239,23.816481572004054,168421.05263157887							</coordinates>
						</LineString>
					</Placemark>
					<Placemark>
						<TimeSpan>
							<begin>2000-07-24</begin>
						</TimeSpan>
						<styleUrl>KmlStyle [strokeColor=java.awt.Color[r=255,g=107,b=107], strokeWidth=2.0, fillColor=null]</styleUrl>
						<LineString>
							<tessellate>1</tessellate>
							<altitudeMode>relativeToGround</altitudeMode>
							<coordinates>109.7147101863239,23.816481572004054,168421.05263157887 109.48282511365142,23.819156103030203,134210.52631578944							</coordinates>
						</LineString>
					</Placemark>
					<Placemark>
						<TimeSpan>
							<begin>2000-08-13</begin>
						</TimeSpan>
						<styleUrl>KmlStyle [strokeColor=java.awt.Color[r=255,g=107,b=107], strokeWidth=2.0, fillColor=null]</styleUrl>
						<LineString>
							<tessellate>1</tessellate>
							<altitudeMode>relativeToGround</altitudeMode>
							<coordinates>109.48282511365142,23.819156103030203,134210.52631578944 109.25094585352319,23.821888395964056,94736.84210526303							</coordinates>
						</LineString>
					</Placemark>
					<Placemark>
						<TimeSpan>
							<begin>2000-09-03</begin>
						</TimeSpan>
						<styleUrl>KmlStyle [strokeColor=java.awt.Color[r=255,g=107,b=107], strokeWidth=2.0, fillColor=null]</styleUrl>
						<LineString>
							<tessellate>1</tessellate>
							<altitudeMode>relativeToGround</altitudeMode>
							<coordinates>109.25094585352319,23.821888395964056,94736.84210526303 109.0190729773344,23.824707345453042,49999.99999999988							</coordinates>
						</LineString>
					</Placemark>
					<Placemark>
						<TimeSpan>
							<begin>2000-09-23</begin>
						</TimeSpan>
						<styleUrl>KmlStyle [strokeColor=java.awt.Color[r=255,g=107,b=107], strokeWidth=2.0, fillColor=null]</styleUrl>
						<LineString>
							<tessellate>1</tessellate>
							<altitudeMode>relativeToGround</altitudeMode>
							<coordinates>109.0190729773344,23.824707345453042,49999.99999999988 108.787211,23.827873,-2.3283064365386963E-10							</coordinates>
						</LineString>
					</Placemark>
				</Folder>
				<Folder>
					<name>Guangdong to Henan</name>
					<description>, color[location.rate_median=0.1335223598692931]</description>
					<Placemark>
						<TimeSpan>
							<begin>2000-09-17</begin>
						</TimeSpan>
						<styleUrl>KmlStyle [strokeColor=java.awt.Color[r=255,g=107,b=107], strokeWidth=2.0, fillColor=null]</styleUrl>
						<LineString>
							<tessellate>1</tessellate>
							<altitudeMode>relativeToGround</altitudeMode>
							<coordinates>113.425549,23.776856,0.0 113.43525021721618,24.282142537591444,50000.0							</coordinates>
						</LineString>
					</Placemark>
					<Placemark>
						<TimeSpan>
							<begin>2000-10-17</begin>
						</TimeSpan>
						<styleUrl>KmlStyle [strokeColor=java.awt.Color[r=255,g=107,b=107], strokeWidth=2.0, fillColor=null]</styleUrl>
						<LineString>
							<tessellate>1</tessellate>
							<altitudeMode>relativeToGround</altitudeMode>
							<coordinates>113.43525021721618,24.282142537591444,50000.0 113.44493147023105,24.78742908482129,94736.84210526316							</coordinates>
						</LineString>
					</Placemark>
					<Placemark>
						<TimeSpan>
							<begin>2000-11-17</begin>
						</TimeSpan>
						<styleUrl>KmlStyle [strokeColor=java.awt.Color[r=255,g=107,b=107], strokeWidth=2.0, fillColor=null]</styleUrl>
						<LineString>
							<tessellate>1</tessellate>
							<altitudeMode>relativeToGround</altitudeMode>
							<coordinates>113.44493147023105,24.78742908482129,94736.84210526316 113.45459097979291,25.292715642776763,134210.52631578947							</coordinates>
						</LineString>
					</Placemark>
					<Placemark>
						<TimeSpan>
							<begin>2000-12-18</begin>
						</TimeSpan>
						<styleUrl>KmlStyle [strokeColor=java.awt.Color[r=255,g=107,b=107], strokeWidth=2.0, fillColor=null]</styleUrl>
						<LineString>
							<tessellate>1</tessellate>
							<altitudeMode>relativeToGround</altitudeMode>
							<coordinates>113.45459097979291,25.292715642776763,134210.52631578947 113.46422694993484,25.798002212659604,168421.05263157893							</coordinates>
						</LineString>
					</Placemark>
					<Placemark>
						<TimeSpan>
							<begin>2001-01-18</begin>
						</TimeSpan>
						<styleUrl>KmlStyle [strokeColor=java.awt.Color[r=255,g=107,b=107], strokeWidth=2.0, fillColor=null]</styleUrl>
						<LineString>
							<tessellate>1</tessellate>
							<altitudeMode>relativeToGround</altitudeMode>
							<coordinates>113.46422694993484,25.798002212659604,168421.05263157893 113.47383756702979,26.30328879580702,197368.42105263154							</coordinates>
						</LineString>
					</Placemark>
					<Placemark>
						<TimeSpan>
							<begin>2001-02-18</begin>
						</TimeSpan>
						<styleUrl>KmlStyle [strokeColor=java.awt.Color[r=255,g=107,b=107], strokeWidth=2.0, fillColor=null]</styleUrl>
						<LineString>
							<tessellate>1</tessellate>
							<altitudeMode>relativeToGround</altitudeMode>
							<coordinates>113.47383756702979,26.30328879580702,197368.42105263154 113.48342099842533,26.80857539371835,221052.63157894736							</coordinates>
						</LineString>
					</Placemark>
					<Placemark>
						<TimeSpan>
							<begin>2001-03-21</begin>
						</TimeSpan>
						<styleUrl>KmlStyle [strokeColor=java.awt.Color[r=255,g=107,b=107], strokeWidth=2.0, fillColor=null]</styleUrl>
						<LineString>
							<tessellate>1</tessellate>
							<altitudeMode>relativeToGround</altitudeMode>
							<coordinates>113.48342099842533,26.80857539371835,221052.63157894736 113.49297539050025,27.3138620080893,239473.6842105263							</coordinates>
						</LineString>
					</Placemark>
					<Placemark>
						<TimeSpan>
							<begin>2001-04-21</begin>
						</TimeSpan>
						<styleUrl>KmlStyle [strokeColor=java.awt.Color[r=255,g=107,b=107], strokeWidth=2.0, fillColor=null]</styleUrl>
						<LineString>
							<tessellate>1</tessellate>
							<altitudeMode>relativeToGround</altitudeMode>
							<coordinates>113.49297539050025,27.3138620080893,239473.6842105263 113.50249886591004,27.819148640856714,252631.5789473684							</coordinates>
						</LineString>
					</Placemark>
					<Placemark>
						<TimeSpan>
							<begin>2001-05-22</begin>
						</TimeSpan>
						<styleUrl>KmlStyle [strokeColor=java.awt.Color[r=255,g=107,b=107], strokeWidth=2.0, fillColor=null]</styleUrl>
						<LineString>
							<tessellate>1</tessellate>
							<altitudeMode>relativeToGround</altitudeMode>
							<coordinates>113.50249886591004,27.819148640856714,252631.5789473684 113.51198951967353,28.32443529425829,260526.31578947365							</coordinates>
						</LineString>
					</Placemark>
					<Placemark>
						<TimeSpan>
							<begin>2001-06-22</begin>
						</TimeSpan>
						<styleUrl>KmlStyle [strokeColor=java.awt.Color[r=255,g=107,b=107], strokeWidth=2.0, fillColor=null]</styleUrl>
						<LineString>
							<tessellate>1</tessellate>
							<altitudeMode>relativeToGround</altitudeMode>
							<coordinates>113.51198951967353,28.32443529425829,260526.31578947365 113.52144541356131,28.829721970913923,263157.894736842							</coordinates>
						</LineString>
					</Placemark>
					<Placemark>
						<TimeSpan>
							<begin>2001-07-22</begin>
						</TimeSpan>
						<styleUrl>KmlStyle [strokeColor=java.awt.Color[r=255,g=107,b=107], strokeWidth=2.0, fillColor=null]</styleUrl>
						<LineString>
							<tessellate>1</tessellate>
							<altitudeMode>relativeToGround</altitudeMode>
							<coordinates>113.52144541356131,28.829721970913923,263157.894736842 113.53086456792123,29.33500867393968,260526.3157894736							</coordinates>
						</LineString>
					</Placemark>
					<Placemark>
						<TimeSpan>
							<begin>2001-08-22</begin>
						</TimeSpan>
						<styleUrl>KmlStyle [strokeColor=java.awt.Color[r=255,g=107,b=107], strokeWidth=2.0, fillColor=null]</styleUrl>
						<LineString>
							<tessellate>1</tessellate>
							<altitudeMode>relativeToGround</altitudeMode>
							<coordinates>113.53086456792123,29.33500867393968,260526.3157894736 113.54024494950052,29.840295407112215,252631.57894736837							</coordinates>
						</LineString>
					</Placemark>
					<Placemark>
						<TimeSpan>
							<begin>2001-09-22</begin>
						</TimeSpan>
						<styleUrl>KmlStyle [strokeColor=java.awt.Color[r=255,g=107,b=107], strokeWidth=2.0, fillColor=null]</styleUrl>
						<LineString>
							<tessellate>1</tessellate>
							<altitudeMode>relativeToGround</altitudeMode>
							<coordinates>113.54024494950052,29.840295407112215,252631.57894736837 113.54958445273857,30.34558217511547,239473.68421052623							</coordinates>
						</LineString>
					</Placemark>
					<Placemark>
						<TimeSpan>
							<begin>2001-10-23</begin>
						</TimeSpan>
						<styleUrl>KmlStyle [strokeColor=java.awt.Color[r=255,g=107,b=107], strokeWidth=2.0, fillColor=null]</styleUrl>
						<LineString>
							<tessellate>1</tessellate>
							<altitudeMode>relativeToGround</altitudeMode>
							<coordinates>113.54958445273857,30.34558217511547,239473.68421052623 113.55888086983562,30.850868983928,221052.6315789473							</coordinates>
						</LineString>
					</Placemark>
					<Placemark>
						<TimeSpan>
							<begin>2001-11-23</begin>
						</TimeSpan>
						<styleUrl>KmlStyle [strokeColor=java.awt.Color[r=255,g=107,b=107], strokeWidth=2.0, fillColor=null]</styleUrl>
						<LineString>
							<tessellate>1</tessellate>
							<altitudeMode>relativeToGround</altitudeMode>
							<coordinates>113.55888086983562,30.850868983928,221052.6315789473 113.56813184019657,31.356155841468286,197368.42105263146							</coordinates>
						</LineString>
					</Placemark>
					<Placemark>
						<TimeSpan>
							<begin>2001-12-24</begin>
						</TimeSpan>
						<styleUrl>KmlStyle [strokeColor=java.awt.Color[r=255,g=107,b=107], strokeWidth=2.0, fillColor=null]</styleUrl>
						<LineString>
							<tessellate>1</tessellate>
							<altitudeMode>relativeToGround</altitudeMode>
							<coordinates>113.56813184019657,31.356155841468286,197368.42105263146 113.5773347585488,31.861442758755533,168421.05263157887							</coordinates>
						</LineString>
					</Placemark>
					<Placemark>
						<TimeSpan>
							<begin>2002-01-24</begin>
						</TimeSpan>
						<styleUrl>KmlStyle [strokeColor=java.awt.Color[r=255,g=107,b=107], strokeWidth=2.0, fillColor=null]</styleUrl>
						<LineString>
							<tessellate>1</tessellate>
							<altitudeMode>relativeToGround</altitudeMode>
							<coordinates>113.5773347585488,31.861442758755533,168421.05263157887 113.58648658992878,32.36672975222945,134210.52631578944							</coordinates>
						</LineString>
					</Placemark>
					<Placemark>
						<TimeSpan>
							<begin>2002-02-24</begin>
						</TimeSpan>
						<styleUrl>KmlStyle [strokeColor=java.awt.Color[r=255,g=107,b=107], strokeWidth=2.0, fillColor=null]</styleUrl>
						<LineString>
							<tessellate>1</tessellate>
							<altitudeMode>relativeToGround</altitudeMode>
							<coordinates>113.58648658992878,32.36672975222945,134210.52631578944 113.59558343597519,32.87201684915873,94736.84210526303							</coordinates>
						</LineString>
					</Placemark>
					<Placemark>
						<TimeSpan>
							<begin>2002-03-27</begin>
						</TimeSpan>
						<styleUrl>KmlStyle [strokeColor=java.awt.Color[r=255,g=107,b=107], strokeWidth=2.0, fillColor=null]</styleUrl>
						<LineString>
							<tessellate>1</tessellate>
							<altitudeMode>relativeToGround</altitudeMode>
							<coordinates>113.59558343597519,32.87201684915873,94736.84210526303 113.60461922973886,33.37730410384988,49999.99999999988							</coordinates>
						</LineString>
					</Placemark>
					<Placemark>
						<TimeSpan>
							<begin>2002-04-26</begin>
						</TimeSpan>
						<styleUrl>KmlStyle [strokeColor=java.awt.Color[r=255,g=107,b=107], strokeWidth=2.0, fillColor=null]</styleUrl>
						<LineString>
							<tessellate>1</tessellate>
							<altitudeMode>relativeToGround</altitudeMode>
							<coordinates>113.60461922973886,33.37730410384988,49999.99999999988 113.613553,33.882592,-2.3283064365386963E-10							</coordinates>
						</LineString>
					</Placemark>
				</Folder>
				<Folder>
					<name>Guangdong to Fujian</name>
					<description>, color[location.rate_median=0.1335223598692931]</description>
					<Placemark>
						<TimeSpan>
							<begin>2000-02-14</begin>
						</TimeSpan>
						<styleUrl>KmlStyle [strokeColor=java.awt.Color[r=255,g=107,b=107], strokeWidth=2.0, fillColor=null]</styleUrl>
						<LineString>
							<tessellate>1</tessellate>
							<altitudeMode>relativeToGround</altitudeMode>
							<coordinates>113.425549,23.776856,0.0 113.65529955486207,23.892169028210127,50000.0							</coordinates>
						</LineString>
					</Placemark>
					<Placemark>
						<TimeSpan>
							<begin>2000-02-25</begin>
						</TimeSpan>
						<styleUrl>KmlStyle [strokeColor=java.awt.Color[r=255,g=107,b=107], strokeWidth=2.0, fillColor=null]</styleUrl>
						<LineString>
							<tessellate>1</tessellate>
							<altitudeMode>relativeToGround</altitudeMode>
							<coordinates>113.65529955486207,23.892169028210127,50000.0 113.88486294329154,24.007490113756067,94736.84210526316							</coordinates>
						</LineString>
					</Placemark>
					<Placemark>
						<TimeSpan>
							<begin>2000-03-07</begin>
						</TimeSpan>
						<styleUrl>KmlStyle [strokeColor=java.awt.Color[r=255,g=107,b=107], strokeWidth=2.0, fillColor=null]</styleUrl>
						<LineString>
							<tessellate>1</tessellate>
							<altitudeMode>relativeToGround</altitudeMode>
							<coordinates>113.88486294329154,24.007490113756067,94736.84210526316 114.11423675909717,24.12281977370655,134210.52631578947							</coordinates>
						</LineString>
					</Placemark>
					<Placemark>
						<TimeSpan>
							<begin>2000-03-18</begin>
						</TimeSpan>
						<styleUrl>KmlStyle [strokeColor=java.awt.Color[r=255,g=107,b=107], strokeWidth=2.0, fillColor=null]</styleUrl>
						<LineString>
							<tessellate>1</tessellate>
							<altitudeMode>relativeToGround</altitudeMode>
							<coordinates>114.11423675909717,24.12281977370655,134210.52631578947 114.34341855753733,24.23815858547104,168421.05263157893							</coordinates>
						</LineString>
					</Placemark>
					<Placemark>
						<TimeSpan>
							<begin>2000-03-29</begin>
						</TimeSpan>
						<styleUrl>KmlStyle [strokeColor=java.awt.Color[r=255,g=107,b=107], strokeWidth=2.0, fillColor=null]</styleUrl>
						<LineString>
							<tessellate>1</tessellate>
							<altitudeMode>relativeToGround</altitudeMode>
							<coordinates>114.34341855753733,24.23815858547104,168421.05263157893 114.57240584809045,24.353507198107597,197368.42105263154							</coordinates>
						</LineString>
					</Placemark>
					<Placemark>
						<TimeSpan>
							<begin>2000-04-09</begin>
						</TimeSpan>
						<styleUrl>KmlStyle [strokeColor=java.awt.Color[r=255,g=107,b=107], strokeWidth=2.0, fillColor=null]</styleUrl>
						<LineString>
							<tessellate>1</tessellate>
							<altitudeMode>relativeToGround</altitudeMode>
							<coordinates>114.57240584809045,24.353507198107597,197368.42105263154 114.80119608529354,24.468866346645424,221052.63157894736							</coordinates>
						</LineString>
					</Placemark>
					<Placemark>
						<TimeSpan>
							<begin>2000-04-20</begin>
						</TimeSpan>
						<styleUrl>KmlStyle [strokeColor=java.awt.Color[r=255,g=107,b=107], strokeWidth=2.0, fillColor=null]</styleUrl>
						<LineString>
							<tessellate>1</tessellate>
							<altitudeMode>relativeToGround</altitudeMode>
							<coordinates>114.80119608529354,24.468866346645424,221052.63157894736 115.02978665695801,24.584236870498703,239473.6842105263							</coordinates>
						</LineString>
					</Placemark>
					<Placemark>
						<TimeSpan>
							<begin>2000-05-01</begin>
						</TimeSpan>
						<styleUrl>KmlStyle [strokeColor=java.awt.Color[r=255,g=107,b=107], strokeWidth=2.0, fillColor=null]</styleUrl>
						<LineString>
							<tessellate>1</tessellate>
							<altitudeMode>relativeToGround</altitudeMode>
							<coordinates>115.02978665695801,24.584236870498703,239473.6842105263 115.25817486875728,24.69961973754476,252631.5789473684							</coordinates>
						</LineString>
					</Placemark>
					<Placemark>
						<TimeSpan>
							<begin>2000-05-12</begin>
						</TimeSpan>
						<styleUrl>KmlStyle [strokeColor=java.awt.Color[r=255,g=107,b=107], strokeWidth=2.0, fillColor=null]</styleUrl>
						<LineString>
							<tessellate>1</tessellate>
							<altitudeMode>relativeToGround</altitudeMode>
							<coordinates>115.25817486875728,24.69961973754476,252631.5789473684 115.48635792367716,24.815016076226456,260526.31578947365							</coordinates>
						</LineString>
					</Placemark>
					<Placemark>
						<TimeSpan>
							<begin>2000-05-23</begin>
						</TimeSpan>
						<styleUrl>KmlStyle [strokeColor=java.awt.Color[r=255,g=107,b=107], strokeWidth=2.0, fillColor=null]</styleUrl>
						<LineString>
							<tessellate>1</tessellate>
							<altitudeMode>relativeToGround</altitudeMode>
							<coordinates>115.48635792367716,24.815016076226456,260526.31578947365 115.71433289399744,24.930427219325292,263157.894736842							</coordinates>
						</LineString>
					</Placemark>
					<Placemark>
						<TimeSpan>
							<begin>2000-06-04</begin>
						</TimeSpan>
						<styleUrl>KmlStyle [strokeColor=java.awt.Color[r=255,g=107,b=107], strokeWidth=2.0, fillColor=null]</styleUrl>
						<LineString>
							<tessellate>1</tessellate>
							<altitudeMode>relativeToGround</altitudeMode>
							<coordinates>115.71433289399744,24.930427219325292,263157.894736842 115.94209668207607,25.04585476523958,260526.3157894736							</coordinates>
						</LineString>
					</Placemark>
					<Placemark>
						<TimeSpan>
							<begin>2000-06-15</begin>
						</TimeSpan>
						<styleUrl>KmlStyle [strokeColor=java.awt.Color[r=255,g=107,b=107], strokeWidth=2.0, fillColor=null]</styleUrl>
						<LineString>
							<tessellate>1</tessellate>
							<altitudeMode>relativeToGround</altitudeMode>
							<coordinates>115.94209668207607,25.04585476523958,260526.3157894736 116.16964596372411,25.161300666490725,252631.57894736837							</coordinates>
						</LineString>
					</Placemark>
					<Placemark>
						<TimeSpan>
							<begin>2000-06-26</begin>
						</TimeSpan>
						<styleUrl>KmlStyle [strokeColor=java.awt.Color[r=255,g=107,b=107], strokeWidth=2.0, fillColor=null]</styleUrl>
						<LineString>
							<tessellate>1</tessellate>
							<altitudeMode>relativeToGround</altitudeMode>
							<coordinates>116.16964596372411,25.161300666490725,252631.57894736837 116.39697710330555,25.2767673624719,239473.68421052623							</coordinates>
						</LineString>
					</Placemark>
					<Placemark>
						<TimeSpan>
							<begin>2000-07-07</begin>
						</TimeSpan>
						<styleUrl>KmlStyle [strokeColor=java.awt.Color[r=255,g=107,b=107], strokeWidth=2.0, fillColor=null]</styleUrl>
						<LineString>
							<tessellate>1</tessellate>
							<altitudeMode>relativeToGround</altitudeMode>
							<coordinates>116.39697710330555,25.2767673624719,239473.68421052623 116.62408602038731,25.39225798803461,221052.6315789473							</coordinates>
						</LineString>
					</Placemark>
					<Placemark>
						<TimeSpan>
							<begin>2000-07-18</begin>
						</TimeSpan>
						<styleUrl>KmlStyle [strokeColor=java.awt.Color[r=255,g=107,b=107], strokeWidth=2.0, fillColor=null]</styleUrl>
						<LineString>
							<tessellate>1</tessellate>
							<altitudeMode>relativeToGround</altitudeMode>
							<coordinates>116.62408602038731,25.39225798803461,221052.6315789473 116.85096796760747,25.507776721099003,197368.42105263146							</coordinates>
						</LineString>
					</Placemark>
					<Placemark>
						<TimeSpan>
							<begin>2000-07-29</begin>
						</TimeSpan>
						<styleUrl>KmlStyle [strokeColor=java.awt.Color[r=255,g=107,b=107], strokeWidth=2.0, fillColor=null]</styleUrl>
						<LineString>
							<tessellate>1</tessellate>
							<altitudeMode>relativeToGround</altitudeMode>
							<coordinates>116.85096796760747,25.507776721099003,197368.42105263146 117.077617131061,25.623329408284437,168421.05263157887							</coordinates>
						</LineString>
					</Placemark>
					<Placemark>
						<TimeSpan>
							<begin>2000-08-09</begin>
						</TimeSpan>
						<styleUrl>KmlStyle [strokeColor=java.awt.Color[r=255,g=107,b=107], strokeWidth=2.0, fillColor=null]</styleUrl>
						<LineString>
							<tessellate>1</tessellate>
							<altitudeMode>relativeToGround</altitudeMode>
							<coordinates>117.077617131061,25.623329408284437,168421.05263157887 117.30402583152151,25.738924816017278,134210.52631578944							</coordinates>
						</LineString>
					</Placemark>
					<Placemark>
						<TimeSpan>
							<begin>2000-08-20</begin>
						</TimeSpan>
						<styleUrl>KmlStyle [strokeColor=java.awt.Color[r=255,g=107,b=107], strokeWidth=2.0, fillColor=null]</styleUrl>
						<LineString>
							<tessellate>1</tessellate>
							<altitudeMode>relativeToGround</altitudeMode>
							<coordinates>117.30402583152151,25.738924816017278,134210.52631578944 117.53018266166808,25.854577549373058,94736.84210526303							</coordinates>
						</LineString>
					</Placemark>
					<Placemark>
						<TimeSpan>
							<begin>2000-08-31</begin>
						</TimeSpan>
						<styleUrl>KmlStyle [strokeColor=java.awt.Color[r=255,g=107,b=107], strokeWidth=2.0, fillColor=null]</styleUrl>
						<LineString>
							<tessellate>1</tessellate>
							<altitudeMode>relativeToGround</altitudeMode>
							<coordinates>117.53018266166808,25.854577549373058,94736.84210526303 117.75606690077387,25.97031680716825,49999.99999999988							</coordinates>
						</LineString>
					</Placemark>
					<Placemark>
						<TimeSpan>
							<begin>2000-09-11</begin>
						</TimeSpan>
						<styleUrl>KmlStyle [strokeColor=java.awt.Color[r=255,g=107,b=107], strokeWidth=2.0, fillColor=null]</styleUrl>
						<LineString>
							<tessellate>1</tessellate>
							<altitudeMode>relativeToGround</altitudeMode>
							<coordinates>117.75606690077387,25.97031680716825,49999.99999999988 117.981509,26.086405,-2.3283064365386963E-10							</coordinates>
						</LineString>
					</Placemark>
				</Folder>
				<Folder>
					<name>Guangdong to Hunan</name>
					<description>, color[location.rate_median=0.13298653577167735]</description>
					<Placemark>
						<TimeSpan>
							<begin>2002-10-03</begin>
						</TimeSpan>
						<styleUrl>KmlStyle [strokeColor=java.awt.Color[r=246,g=98,b=98], strokeWidth=2.0, fillColor=null]</styleUrl>
						<LineString>
							<tessellate>1</tessellate>
							<altitudeMode>relativeToGround</altitudeMode>
							<coordinates>113.425549,23.776856,0.0 113.33849531289304,23.968335202129634,50000.0							</coordinates>
						</LineString>
					</Placemark>
					<Placemark>
						<TimeSpan>
							<begin>2002-10-07</begin>
						</TimeSpan>
						<styleUrl>KmlStyle [strokeColor=java.awt.Color[r=246,g=98,b=98], strokeWidth=2.0, fillColor=null]</styleUrl>
						<LineString>
							<tessellate>1</tessellate>
							<altitudeMode>relativeToGround</altitudeMode>
							<coordinates>113.33849531289304,23.968335202129634,50000.0 113.25154994080972,24.159815480863983,94736.84210526316							</coordinates>
						</LineString>
					</Placemark>
					<Placemark>
						<TimeSpan>
							<begin>2002-10-12</begin>
						</TimeSpan>
						<styleUrl>KmlStyle [strokeColor=java.awt.Color[r=246,g=98,b=98], strokeWidth=2.0, fillColor=null]</styleUrl>
						<LineString>
							<tessellate>1</tessellate>
							<altitudeMode>relativeToGround</altitudeMode>
							<coordinates>113.25154994080972,24.159815480863983,94736.84210526316 113.16471527419692,24.35129691264423,134210.52631578947							</coordinates>
						</LineString>
					</Placemark>
					<Placemark>
						<TimeSpan>
							<begin>2002-10-17</begin>
						</TimeSpan>
						<styleUrl>KmlStyle [strokeColor=java.awt.Color[r=246,g=98,b=98], strokeWidth=2.0, fillColor=null]</styleUrl>
						<LineString>
							<tessellate>1</tessellate>
							<altitudeMode>relativeToGround</altitudeMode>
							<coordinates>113.16471527419692,24.35129691264423,134210.52631578947 113.07799372826099,24.542779582718833,168421.05263157893							</coordinates>
						</LineString>
					</Placemark>
					<Placemark>
						<TimeSpan>
							<begin>2002-10-21</begin>
						</TimeSpan>
						<styleUrl>KmlStyle [strokeColor=java.awt.Color[r=246,g=98,b=98], strokeWidth=2.0, fillColor=null]</styleUrl>
						<LineString>
							<tessellate>1</tessellate>
							<altitudeMode>relativeToGround</altitudeMode>
							<coordinates>113.07799372826099,24.542779582718833,168421.05263157893 112.99138774752456,24.734263586792295,197368.42105263154							</coordinates>
						</LineString>
					</Placemark>
					<Placemark>
						<TimeSpan>
							<begin>2002-10-26</begin>
						</TimeSpan>
						<styleUrl>KmlStyle [strokeColor=java.awt.Color[r=246,g=98,b=98], strokeWidth=2.0, fillColor=null]</styleUrl>
						<LineString>
							<tessellate>1</tessellate>
							<altitudeMode>relativeToGround</altitudeMode>
							<coordinates>112.99138774752456,24.734263586792295,197368.42105263154 112.90489981163924,24.925749033113384,221052.63157894736							</coordinates>
						</LineString>
					</Placemark>
					<Placemark>
						<TimeSpan>
							<begin>2002-10-31</begin>
						</TimeSpan>
						<styleUrl>KmlStyle [strokeColor=java.awt.Color[r=246,g=98,b=98], strokeWidth=2.0, fillColor=null]</styleUrl>
						<LineString>
							<tessellate>1</tessellate>
							<altitudeMode>relativeToGround</altitudeMode>
							<coordinates>112.90489981163924,24.925749033113384,221052.63157894736 112.8185324429042,25.11723604515975,239473.6842105263							</coordinates>
						</LineString>
					</Placemark>
					<Placemark>
						<TimeSpan>
							<begin>2002-11-04</begin>
						</TimeSpan>
						<styleUrl>KmlStyle [strokeColor=java.awt.Color[r=246,g=98,b=98], strokeWidth=2.0, fillColor=null]</styleUrl>
						<LineString>
							<tessellate>1</tessellate>
							<altitudeMode>relativeToGround</altitudeMode>
							<coordinates>112.8185324429042,25.11723604515975,239473.6842105263 112.7322882161472,25.308724765148238,252631.5789473684							</coordinates>
						</LineString>
					</Placemark>
					<Placemark>
						<TimeSpan>
							<begin>2002-11-09</begin>
						</TimeSpan>
						<styleUrl>KmlStyle [strokeColor=java.awt.Color[r=246,g=98,b=98], strokeWidth=2.0, fillColor=null]</styleUrl>
						<LineString>
							<tessellate>1</tessellate>
							<altitudeMode>relativeToGround</altitudeMode>
							<coordinates>112.7322882161472,25.308724765148238,252631.5789473684 112.64616977195519,25.500215358714755,260526.31578947365							</coordinates>
						</LineString>
					</Placemark>
					<Placemark>
						<TimeSpan>
							<begin>2002-11-14</begin>
						</TimeSpan>
						<styleUrl>KmlStyle [strokeColor=java.awt.Color[r=246,g=98,b=98], strokeWidth=2.0, fillColor=null]</styleUrl>
						<LineString>
							<tessellate>1</tessellate>
							<altitudeMode>relativeToGround</altitudeMode>
							<coordinates>112.64616977195519,25.500215358714755,260526.31578947365 112.56017983477768,25.69170802129529,263157.894736842							</coordinates>
						</LineString>
					</Placemark>
					<Placemark>
						<TimeSpan>
							<begin>2002-11-18</begin>
						</TimeSpan>
						<styleUrl>KmlStyle [strokeColor=java.awt.Color[r=246,g=98,b=98], strokeWidth=2.0, fillColor=null]</styleUrl>
						<LineString>
							<tessellate>1</tessellate>
							<altitudeMode>relativeToGround</altitudeMode>
							<coordinates>112.56017983477768,25.69170802129529,263157.894736842 112.47432123834359,25.88320298705812,260526.3157894736							</coordinates>
						</LineString>
					</Placemark>
					<Placemark>
						<TimeSpan>
							<begin>2002-11-23</begin>
						</TimeSpan>
						<styleUrl>KmlStyle [strokeColor=java.awt.Color[r=246,g=98,b=98], strokeWidth=2.0, fillColor=null]</styleUrl>
						<LineString>
							<tessellate>1</tessellate>
							<altitudeMode>relativeToGround</altitudeMode>
							<coordinates>112.47432123834359,25.88320298705812,260526.3157894736 112.38859696245807,26.07470054180414,252631.57894736837							</coordinates>
						</LineString>
					</Placemark>
					<Placemark>
						<TimeSpan>
							<begin>2002-11-28</begin>
						</TimeSpan>
						<styleUrl>KmlStyle [strokeColor=java.awt.Color[r=246,g=98,b=98], strokeWidth=2.0, fillColor=null]</styleUrl>
						<LineString>
							<tessellate>1</tessellate>
							<altitudeMode>relativeToGround</altitudeMode>
							<coordinates>112.38859696245807,26.07470054180414,252631.57894736837 112.30301018829982,26.26620104231463,239473.68421052623							</coordinates>
						</LineString>
					</Placemark>
					<Placemark>
						<TimeSpan>
							<begin>2002-12-02</begin>
						</TimeSpan>
						<styleUrl>KmlStyle [strokeColor=java.awt.Color[r=246,g=98,b=98], strokeWidth=2.0, fillColor=null]</styleUrl>
						<LineString>
							<tessellate>1</tessellate>
							<altitudeMode>relativeToGround</altitudeMode>
							<coordinates>112.30301018829982,26.26620104231463,239473.68421052623 112.21756438544311,26.457704946749818,221052.6315789473							</coordinates>
						</LineString>
					</Placemark>
					<Placemark>
						<TimeSpan>
							<begin>2002-12-07</begin>
						</TimeSpan>
						<styleUrl>KmlStyle [strokeColor=java.awt.Color[r=246,g=98,b=98], strokeWidth=2.0, fillColor=null]</styleUrl>
						<LineString>
							<tessellate>1</tessellate>
							<altitudeMode>relativeToGround</altitudeMode>
							<coordinates>112.21756438544311,26.457704946749818,221052.6315789473 112.13226345706252,26.649212865304293,197368.42105263146							</coordinates>
						</LineString>
					</Placemark>
					<Placemark>
						<TimeSpan>
							<begin>2002-12-12</begin>
						</TimeSpan>
						<styleUrl>KmlStyle [strokeColor=java.awt.Color[r=246,g=98,b=98], strokeWidth=2.0, fillColor=null]</styleUrl>
						<LineString>
							<tessellate>1</tessellate>
							<altitudeMode>relativeToGround</altitudeMode>
							<coordinates>112.13226345706252,26.649212865304293,197368.42105263146 112.04711200153987,26.84072565136867,168421.05263157887							</coordinates>
						</LineString>
					</Placemark>
					<Placemark>
						<TimeSpan>
							<begin>2002-12-16</begin>
						</TimeSpan>
						<styleUrl>KmlStyle [strokeColor=java.awt.Color[r=246,g=98,b=98], strokeWidth=2.0, fillColor=null]</styleUrl>
						<LineString>
							<tessellate>1</tessellate>
							<altitudeMode>relativeToGround</altitudeMode>
							<coordinates>112.04711200153987,26.84072565136867,168421.05263157887 111.9621158360578,27.032244583812435,134210.52631578944							</coordinates>
						</LineString>
					</Placemark>
					<Placemark>
						<TimeSpan>
							<begin>2002-12-21</begin>
						</TimeSpan>
						<styleUrl>KmlStyle [strokeColor=java.awt.Color[r=246,g=98,b=98], strokeWidth=2.0, fillColor=null]</styleUrl>
						<LineString>
							<tessellate>1</tessellate>
							<altitudeMode>relativeToGround</altitudeMode>
							<coordinates>111.9621158360578,27.032244583812435,134210.52631578944 111.87728321902556,27.22377179220283,94736.84210526303							</coordinates>
						</LineString>
					</Placemark>
					<Placemark>
						<TimeSpan>
							<begin>2002-12-26</begin>
						</TimeSpan>
						<styleUrl>KmlStyle [strokeColor=java.awt.Color[r=246,g=98,b=98], strokeWidth=2.0, fillColor=null]</styleUrl>
						<LineString>
							<tessellate>1</tessellate>
							<altitudeMode>relativeToGround</altitudeMode>
							<coordinates>111.87728321902556,27.22377179220283,94736.84210526303 111.79262851909454,27.415311532084818,49999.99999999988							</coordinates>
						</LineString>
					</Placemark>
					<Placemark>
						<TimeSpan>
							<begin>2002-12-30</begin>
						</TimeSpan>
						<styleUrl>KmlStyle [strokeColor=java.awt.Color[r=246,g=98,b=98], strokeWidth=2.0, fillColor=null]</styleUrl>
						<LineString>
							<tessellate>1</tessellate>
							<altitudeMode>relativeToGround</altitudeMode>
							<coordinates>111.79262851909454,27.415311532084818,49999.99999999988 111.708264,27.606902,-2.3283064365386963E-10							</coordinates>
						</LineString>
					</Placemark>
				</Folder>
				<Folder>
					<name>Chongqing to Qinghai</name>
					<description>, color[location.rate_median=0.1335223598692931]</description>
					<Placemark>
						<TimeSpan>
							<begin>2014-05-03</begin>
						</TimeSpan>
						<styleUrl>KmlStyle [strokeColor=java.awt.Color[r=255,g=107,b=107], strokeWidth=2.0, fillColor=null]</styleUrl>
						<LineString>
							<tessellate>1</tessellate>
							<altitudeMode>relativeToGround</altitudeMode>
							<coordinates>107.87484,30.058649,0.0 107.26553268589791,30.341921405069346,50000.0							</coordinates>
						</LineString>
					</Placemark>
					<Placemark>
						<TimeSpan>
							<begin>2014-05-19</begin>
						</TimeSpan>
						<styleUrl>KmlStyle [strokeColor=java.awt.Color[r=255,g=107,b=107], strokeWidth=2.0, fillColor=null]</styleUrl>
						<LineString>
							<tessellate>1</tessellate>
							<altitudeMode>relativeToGround</altitudeMode>
							<coordinates>107.26553268589791,30.341921405069346,50000.0 106.65760885240788,30.625253138329622,94736.84210526316							</coordinates>
						</LineString>
					</Placemark>
					<Placemark>
						<TimeSpan>
							<begin>2014-06-05</begin>
						</TimeSpan>
						<styleUrl>KmlStyle [strokeColor=java.awt.Color[r=255,g=107,b=107], strokeWidth=2.0, fillColor=null]</styleUrl>
						<LineString>
							<tessellate>1</tessellate>
							<altitudeMode>relativeToGround</altitudeMode>
							<coordinates>106.65760885240788,30.625253138329622,94736.84210526316 106.05110796460309,30.908648408347098,134210.52631578947							</coordinates>
						</LineString>
					</Placemark>
					<Placemark>
						<TimeSpan>
							<begin>2014-06-22</begin>
						</TimeSpan>
[truncated: 742,220 more chars]
