# Supplementary material for: Characterising routes of H5N1 and H7N9 spread in China using Bayesian phylogeographical analysis
Source: Emerg Microbes Infect. 2018 Nov 21;7:184. doi: 10.1038/s41426-018-0185-z (PMC6246557; doi:10.1038/s41426-018-0185-z)
Supplement: Supplementary file 5 — Supplementary File 2. Animation of the H7N9 maximum clade credibility (MCC) tree migration process [file 41426_2018_185_MOESM5_ESM.xml]

<?xml version="1.0" encoding="UTF-8"?>
<kml xmlns="http://www.opengis.net/kml/2.2">
	<Document>
		<Style id="KmlStyle [strokeColor=null, strokeWidth=null, fillColor=java.awt.Color[r=157,g=228,b=250]]">
			<PolyStyle>
				<color>c5fae49d</color>
				<outline>0</outline>
			</PolyStyle>
		</Style>
		<Style id="KmlStyle [strokeColor=null, strokeWidth=null, fillColor=java.awt.Color[r=84,g=165,b=227]]">
			<PolyStyle>
				<color>64e3a554</color>
				<outline>0</outline>
			</PolyStyle>
		</Style>
		<Style id="KmlStyle [strokeColor=java.awt.Color[r=97,g=200,b=255], strokeWidth=2.0, fillColor=null]">
			<LineStyle>
				<color>60ffc861</color>
				<width>2.0</width>
			</LineStyle>
		</Style>
		<Folder>
			<name>locations</name>
			<Placemark>
				<name>Anhui</name>
				<Point>
					<altitudeMode>relativeToGround</altitudeMode>
					<coordinates>117.22623,31.825786,0.0</coordinates>
				</Point>
			</Placemark>
			<Placemark>
				<name>Shanghai</name>
				<Point>
					<altitudeMode>relativeToGround</altitudeMode>
					<coordinates>121.403665,31.084616,0.0</coordinates>
				</Point>
			</Placemark>
			<Placemark>
				<name>Zhejiang</name>
				<Point>
					<altitudeMode>relativeToGround</altitudeMode>
					<coordinates>120.052136,29.173185,0.0</coordinates>
				</Point>
			</Placemark>
			<Placemark>
				<name>Shandong</name>
				<Point>
					<altitudeMode>relativeToGround</altitudeMode>
					<coordinates>118.148974,36.351194,0.0</coordinates>
				</Point>
			</Placemark>
			<Placemark>
				<name>Fujian</name>
				<Point>
					<altitudeMode>relativeToGround</altitudeMode>
					<coordinates>117.981509,26.086405,0.0</coordinates>
				</Point>
			</Placemark>
			<Placemark>
				<name>Jiangsu</name>
				<Point>
					<altitudeMode>relativeToGround</altitudeMode>
					<coordinates>120.536068,32.282549,0.0</coordinates>
				</Point>
			</Placemark>
			<Placemark>
				<name>Hunan</name>
				<Point>
					<altitudeMode>relativeToGround</altitudeMode>
					<coordinates>111.708264,27.606902,0.0</coordinates>
				</Point>
			</Placemark>
			<Placemark>
				<name>Guangdong</name>
				<Point>
					<altitudeMode>relativeToGround</altitudeMode>
					<coordinates>113.425549,23.776856,0.0</coordinates>
				</Point>
			</Placemark>
			<Placemark>
				<name>Guangxi</name>
				<Point>
					<altitudeMode>relativeToGround</altitudeMode>
					<coordinates>108.787211,23.827873,0.0</coordinates>
				</Point>
			</Placemark>
			<Placemark>
				<name>Xinjiang</name>
				<Point>
					<altitudeMode>relativeToGround</altitudeMode>
					<coordinates>85.203633,41.111962,0.0</coordinates>
				</Point>
			</Placemark>
			<Placemark>
				<name>Henan</name>
				<Point>
					<altitudeMode>relativeToGround</altitudeMode>
					<coordinates>113.613553,33.882592,0.0</coordinates>
				</Point>
			</Placemark>
			<Placemark>
				<name>Jilin</name>
				<Point>
					<altitudeMode>relativeToGround</altitudeMode>
					<coordinates>126.194004,43.664405,0.0</coordinates>
				</Point>
			</Placemark>
		</Folder>
		<Folder>
			<name>C:\Temp\Software\BEAST.v1.8.4\BEAST v1.8.4\Analysis\ForMatthew\013_SPREAD3\038_H7_ skygrid_relaxed_SDR06.tre</name>
			<description>Counts layer</description>
			<Folder>
				<name>counts</name>
				<Placemark>
					<name/>
					<description>area[count:12.0]</description>
					<TimeSpan>
						<begin>2013-01-20</begin>
						<end>2013-07-02</end>
					</TimeSpan>
					<styleUrl>KmlStyle [strokeColor=null, strokeWidth=null, fillColor=java.awt.Color[r=157,g=228,b=250]]</styleUrl>
					<Polygon>
						<tessellate>1</tessellate>
						<outerBoundaryIs>
							<LinearRing>
								<coordinates>121.403665,33.06277813680374,0.0 121.80476489069994,33.03272540903952,0.0 122.19367756418731,32.94348036267256,0.0 122.55858610567749,32.79775466327655,0.0 122.88840295378994,32.59997611248687,0.0 123.17310679049014,32.35615411148849,0.0 123.40404703376704,32.07369706840187,0.0 123.57420668119008,31.76118729755103,0.0 123.67841551797724,31.428120250185692,0.0 123.71350721135498,31.084616,0.0 123.67841551797724,30.74111174981431,0.0 123.57420668119008,30.408044702448972,0.0 123.40404703376704,30.09553493159813,0.0 123.17310679049014,29.813077888511504,0.0 122.88840295378994,29.56925588751313,0.0 122.55858610567749,29.37147733672345,0.0 122.19367756418731,29.225751637327438,0.0 121.80476489069994,29.13650659096048,0.0 121.403665,29.106453863196258,0.0 121.00256510930006,29.13650659096048,0.0 120.6136524358127,29.225751637327438,0.0 120.24874389432252,29.37147733672345,0.0 119.91892704621007,29.56925588751313,0.0 119.63422320950987,29.813077888511504,0.0 119.40328296623296,30.095534931598127,0.0 119.23312331880993,30.408044702448972,0.0 119.12891448202276,30.74111174981431,0.0 119.09382278864503,31.084616,0.0 119.12891448202276,31.428120250185692,0.0 119.23312331880993,31.76118729755103,0.0 119.40328296623296,32.07369706840187,0.0 119.63422320950987,32.35615411148849,0.0 119.91892704621007,32.59997611248687,0.0 120.24874389432252,32.79775466327655,0.0 120.6136524358127,32.94348036267256,0.0 121.00256510930006,33.03272540903952,0.0								 121.403665,33.06277813680374,0.0								</coordinates>
							</LinearRing>
						</outerBoundaryIs>
					</Polygon>
				</Placemark>
				<Placemark>
					<name/>
					<description>area[count:1.0]</description>
					<TimeSpan>
						<begin>2013-01-20</begin>
						<end>2013-07-02</end>
					</TimeSpan>
					<styleUrl>KmlStyle [strokeColor=null, strokeWidth=null, fillColor=java.awt.Color[r=157,g=228,b=250]]</styleUrl>
					<Polygon>
						<tessellate>1</tessellate>
						<outerBoundaryIs>
							<LinearRing>
								<coordinates>120.052136,29.890739824558995,0.0 120.19484005331636,29.87983855443701,0.0 120.33320811618442,29.847465973647413,0.0 120.46303594503158,29.794605706676176,0.0 120.58037878697436,29.72286388598663,0.0 120.68167123913868,29.63442035049732,0.0 120.76383558162196,29.531962412279498,0.0 120.82437529245503,29.418603203939693,0.0 120.86145090315878,29.297787087660783,0.0 120.87393589006317,29.173185,0.0 120.86145090315878,29.048582912339217,0.0 120.82437529245503,28.927766796060308,0.0 120.76383558162196,28.814407587720503,0.0 120.68167123913868,28.71194964950268,0.0 120.58037878697436,28.62350611401337,0.0 120.46303594503158,28.551764293323824,0.0 120.33320811618442,28.498904026352587,0.0 120.19484005331636,28.46653144556299,0.0 120.052136,28.455630175441005,0.0 119.90943194668365,28.46653144556299,0.0 119.77106388381559,28.498904026352587,0.0 119.64123605496843,28.551764293323824,0.0 119.52389321302564,28.62350611401337,0.0 119.42260076086133,28.71194964950268,0.0 119.34043641837805,28.814407587720503,0.0 119.27989670754498,28.927766796060308,0.0 119.24282109684123,29.048582912339217,0.0 119.23033610993684,29.173185,0.0 119.24282109684123,29.297787087660783,0.0 119.27989670754498,29.418603203939693,0.0 119.34043641837805,29.531962412279498,0.0 119.42260076086133,29.63442035049732,0.0 119.52389321302564,29.72286388598663,0.0 119.64123605496843,29.794605706676176,0.0 119.77106388381559,29.847465973647413,0.0 119.90943194668365,29.87983855443701,0.0								 120.052136,29.890739824558995,0.0								</coordinates>
							</LinearRing>
						</outerBoundaryIs>
					</Polygon>
				</Placemark>
				<Placemark>
					<name/>
					<description>area[count:7.0]</description>
					<TimeSpan>
						<begin>2013-01-20</begin>
						<end>2013-07-02</end>
					</TimeSpan>
					<styleUrl>KmlStyle [strokeColor=null, strokeWidth=null, fillColor=java.awt.Color[r=157,g=228,b=250]]</styleUrl>
					<Polygon>
						<tessellate>1</tessellate>
						<outerBoundaryIs>
							<LinearRing>
								<coordinates>120.536068,33.821532645377786,0.0 120.85217155631254,33.798152025727035,0.0 121.15867046602266,33.728720575071705,0.0 121.44625191485471,33.61534793290595,0.0 121.70617788600919,33.46147886959264,0.0 121.93055066038146,33.27178861875907,0.0 122.1125527847603,33.052040822688895,0.0 122.246654216694,32.80891240696797,0.0 122.32878035203184,32.54979070547906,0.0 122.35643582970943,32.282549,0.0 122.32878035203184,32.015307294520944,0.0 122.246654216694,31.756185593032033,0.0 122.1125527847603,31.51305717731111,0.0 121.93055066038146,31.29330938124094,0.0 121.70617788600919,31.103619130407367,0.0 121.44625191485471,30.94975006709406,0.0 121.15867046602266,30.836377424928305,0.0 120.85217155631254,30.76694597427297,0.0 120.536068,30.74356535462222,0.0 120.21996444368746,30.76694597427297,0.0 119.91346553397734,30.836377424928305,0.0 119.62588408514529,30.94975006709406,0.0 119.36595811399081,31.103619130407363,0.0 119.14158533961854,31.29330938124094,0.0 118.9595832152397,31.51305717731111,0.0 118.825481783306,31.756185593032033,0.0 118.74335564796816,32.015307294520944,0.0 118.71570017029057,32.282549,0.0 118.74335564796816,32.54979070547906,0.0 118.825481783306,32.80891240696797,0.0 118.9595832152397,33.052040822688895,0.0 119.14158533961854,33.27178861875906,0.0 119.36595811399081,33.46147886959264,0.0 119.62588408514529,33.61534793290594,0.0 119.91346553397734,33.728720575071705,0.0 120.21996444368746,33.798152025727035,0.0								 120.536068,33.821532645377786,0.0								</coordinates>
							</LinearRing>
						</outerBoundaryIs>
					</Polygon>
				</Placemark>
				<Placemark>
					<name/>
					<description>area[count:1.0]</description>
					<TimeSpan>
						<begin>2013-07-02</begin>
						<end>2013-12-15</end>
					</TimeSpan>
					<styleUrl>KmlStyle [strokeColor=null, strokeWidth=null, fillColor=java.awt.Color[r=157,g=228,b=250]]</styleUrl>
					<Polygon>
						<tessellate>1</tessellate>
						<outerBoundaryIs>
							<LinearRing>
								<coordinates>121.403665,31.802170824558996,0.0 121.54915922231227,31.79126955443701,0.0 121.69023267630321,31.758896973647413,0.0 121.82259891645991,31.706036706676176,0.0 121.94223606155577,31.63429488598663,0.0 122.04550899747636,31.54585135049732,0.0 122.12927982832238,31.443393412279498,0.0 122.19100321978863,31.330034203939693,0.0 122.22880373785897,31.209218087660783,0.0 122.24153283291982,31.084616,0.0 122.22880373785897,30.960013912339218,0.0 122.19100321978863,30.839197796060308,0.0 122.12927982832238,30.725838587720503,0.0 122.04550899747636,30.623380649502682,0.0 121.94223606155577,30.53493711401337,0.0 121.82259891645991,30.463195293323825,0.0 121.69023267630321,30.410335026352588,0.0 121.54915922231227,30.37796244556299,0.0 121.403665,30.367061175441005,0.0 121.25817077768774,30.37796244556299,0.0 121.1170973236968,30.410335026352588,0.0 120.9847310835401,30.463195293323825,0.0 120.86509393844423,30.53493711401337,0.0 120.76182100252365,30.623380649502682,0.0 120.67805017167763,30.725838587720503,0.0 120.61632678021138,30.839197796060308,0.0 120.57852626214104,30.960013912339218,0.0 120.56579716708019,31.084616,0.0 120.57852626214104,31.209218087660783,0.0 120.61632678021138,31.330034203939693,0.0 120.67805017167763,31.443393412279498,0.0 120.76182100252365,31.54585135049732,0.0 120.86509393844423,31.63429488598663,0.0 120.9847310835401,31.706036706676176,0.0 121.1170973236968,31.758896973647413,0.0 121.25817077768774,31.79126955443701,0.0								 121.403665,31.802170824558996,0.0								</coordinates>
							</LinearRing>
						</outerBoundaryIs>
					</Polygon>
				</Placemark>
				<Placemark>
					<name/>
					<description>area[count:1.0]</description>
					<TimeSpan>
						<begin>2013-07-02</begin>
						<end>2013-12-15</end>
					</TimeSpan>
					<styleUrl>KmlStyle [strokeColor=null, strokeWidth=null, fillColor=java.awt.Color[r=157,g=228,b=250]]</styleUrl>
					<Polygon>
						<tessellate>1</tessellate>
						<outerBoundaryIs>
							<LinearRing>
								<coordinates>120.052136,29.890739824558995,0.0 120.19484005331636,29.87983855443701,0.0 120.33320811618442,29.847465973647413,0.0 120.46303594503158,29.794605706676176,0.0 120.58037878697436,29.72286388598663,0.0 120.68167123913868,29.63442035049732,0.0 120.76383558162196,29.531962412279498,0.0 120.82437529245503,29.418603203939693,0.0 120.86145090315878,29.297787087660783,0.0 120.87393589006317,29.173185,0.0 120.86145090315878,29.048582912339217,0.0 120.82437529245503,28.927766796060308,0.0 120.76383558162196,28.814407587720503,0.0 120.68167123913868,28.71194964950268,0.0 120.58037878697436,28.62350611401337,0.0 120.46303594503158,28.551764293323824,0.0 120.33320811618442,28.498904026352587,0.0 120.19484005331636,28.46653144556299,0.0 120.052136,28.455630175441005,0.0 119.90943194668365,28.46653144556299,0.0 119.77106388381559,28.498904026352587,0.0 119.64123605496843,28.551764293323824,0.0 119.52389321302564,28.62350611401337,0.0 119.42260076086133,28.71194964950268,0.0 119.34043641837805,28.814407587720503,0.0 119.27989670754498,28.927766796060308,0.0 119.24282109684123,29.048582912339217,0.0 119.23033610993684,29.173185,0.0 119.24282109684123,29.297787087660783,0.0 119.27989670754498,29.418603203939693,0.0 119.34043641837805,29.531962412279498,0.0 119.42260076086133,29.63442035049732,0.0 119.52389321302564,29.72286388598663,0.0 119.64123605496843,29.794605706676176,0.0 119.77106388381559,29.847465973647413,0.0 119.90943194668365,29.87983855443701,0.0								 120.052136,29.890739824558995,0.0								</coordinates>
							</LinearRing>
						</outerBoundaryIs>
					</Polygon>
				</Placemark>
				<Placemark>
					<name/>
					<description>area[count:1.0]</description>
					<TimeSpan>
						<begin>2013-07-02</begin>
						<end>2013-12-15</end>
					</TimeSpan>
					<styleUrl>KmlStyle [strokeColor=null, strokeWidth=null, fillColor=java.awt.Color[r=157,g=228,b=250]]</styleUrl>
					<Polygon>
						<tessellate>1</tessellate>
						<outerBoundaryIs>
							<LinearRing>
								<coordinates>117.981509,26.803959824558994,0.0 118.12024372523118,26.79305855443701,0.0 118.25476306603936,26.760685973647412,0.0 118.38097972032416,26.707825706676175,0.0 118.49505865891386,26.63608388598663,0.0 118.59353365098612,26.547640350497318,0.0 118.67341258373759,26.445182412279497,0.0 118.73226837621729,26.331823203939692,0.0 118.76831272495322,26.211007087660782,0.0 118.78045044064832,26.086405,0.0 118.76831272495322,25.961802912339216,0.0 118.73226837621729,25.840986796060307,0.0 118.67341258373759,25.7276275877205,0.0 118.59353365098612,25.62516964950268,0.0 118.49505865891386,25.53672611401337,0.0 118.38097972032416,25.464984293323823,0.0 118.25476306603936,25.412124026352586,0.0 118.12024372523118,25.379751445562988,0.0 117.981509,25.368850175441004,0.0 117.84277427476883,25.379751445562988,0.0 117.70825493396065,25.412124026352586,0.0 117.58203827967584,25.464984293323823,0.0 117.46795934108614,25.53672611401337,0.0 117.36948434901389,25.62516964950268,0.0 117.28960541626242,25.7276275877205,0.0 117.23074962378271,25.840986796060307,0.0 117.19470527504679,25.961802912339216,0.0 117.18256755935168,26.086405,0.0 117.19470527504679,26.211007087660782,0.0 117.23074962378271,26.331823203939692,0.0 117.28960541626242,26.445182412279497,0.0 117.36948434901389,26.547640350497318,0.0 117.46795934108614,26.63608388598663,0.0 117.58203827967584,26.707825706676175,0.0 117.70825493396065,26.760685973647412,0.0 117.84277427476883,26.79305855443701,0.0								 117.981509,26.803959824558994,0.0								</coordinates>
							</LinearRing>
						</outerBoundaryIs>
					</Polygon>
				</Placemark>
				<Placemark>
					<name/>
					<description>area[count:1.0]</description>
					<TimeSpan>
						<begin>2013-07-02</begin>
						<end>2013-12-15</end>
					</TimeSpan>
					<styleUrl>KmlStyle [strokeColor=null, strokeWidth=null, fillColor=java.awt.Color[r=157,g=228,b=250]]</styleUrl>
					<Polygon>
						<tessellate>1</tessellate>
						<outerBoundaryIs>
							<LinearRing>
								<coordinates>120.536068,33.000103824559,0.0 120.68345204308166,32.989202554437014,0.0 120.8263578965942,32.956829973647416,0.0 120.9604434384925,32.90396970667618,0.0 121.08163454743655,32.83222788598663,0.0 121.18624889290673,32.74378435049732,0.0 121.27110782095335,32.6413264122795,0.0 121.33363293598838,32.527967203939696,0.0 121.37192444403075,32.407151087660786,0.0 121.38481887698501,32.282549,0.0 121.37192444403075,32.15794691233922,0.0 121.33363293598838,32.03713079606031,0.0 121.27110782095335,31.923771587720505,0.0 121.18624889290673,31.821313649502684,0.0 121.08163454743655,31.732870114013373,0.0 120.9604434384925,31.661128293323827,0.0 120.8263578965942,31.60826802635259,0.0 120.68345204308166,31.575895445562992,0.0 120.536068,31.564994175441008,0.0 120.38868395691834,31.575895445562992,0.0 120.2457781034058,31.60826802635259,0.0 120.1116925615075,31.661128293323827,0.0 119.99050145256345,31.732870114013373,0.0 119.88588710709327,31.821313649502684,0.0 119.80102817904667,31.923771587720505,0.0 119.73850306401162,32.03713079606031,0.0 119.70021155596925,32.15794691233922,0.0 119.68731712301499,32.282549,0.0 119.70021155596925,32.407151087660786,0.0 119.73850306401162,32.527967203939696,0.0 119.80102817904665,32.6413264122795,0.0 119.88588710709327,32.74378435049732,0.0 119.99050145256345,32.83222788598663,0.0 120.1116925615075,32.90396970667618,0.0 120.2457781034058,32.956829973647416,0.0 120.38868395691834,32.989202554437014,0.0								 120.536068,33.000103824559,0.0								</coordinates>
							</LinearRing>
						</outerBoundaryIs>
					</Polygon>
				</Placemark>
				<Placemark>
					<name/>
					<description>area[count:2.0]</description>
					<TimeSpan>
						<begin>2013-07-02</begin>
						<end>2013-12-15</end>
					</TimeSpan>
					<styleUrl>KmlStyle [strokeColor=null, strokeWidth=null, fillColor=java.awt.Color[r=157,g=228,b=250]]</styleUrl>
					<Polygon>
						<tessellate>1</tessellate>
						<outerBoundaryIs>
							<LinearRing>
								<coordinates>113.425549,24.684499036659577,0.0 113.59777790040715,24.670709899469895,0.0 113.76477371282745,24.629761463856717,0.0 113.92146235400448,24.562897927315245,0.0 114.06308291886435,24.472150904568704,0.0 114.18533233820725,24.36027769798304,0.0 114.28449612528765,24.230677518329788,0.0 114.3575612386144,24.087288201486853,0.0 114.4023076316918,23.934466559288012,0.0 114.41737570800896,23.776856,0.0 114.4023076316918,23.619245440711985,0.0 114.3575612386144,23.466423798513144,0.0 114.28449612528765,23.32303448167021,0.0 114.18533233820725,23.193434302016957,0.0 114.06308291886435,23.081561095431294,0.0 113.92146235400448,22.990814072684753,0.0 113.76477371282745,22.92395053614328,0.0 113.59777790040715,22.883002100530103,0.0 113.425549,22.86921296334042,0.0 113.25332009959286,22.883002100530103,0.0 113.08632428717256,22.92395053614328,0.0 112.92963564599553,22.990814072684753,0.0 112.78801508113565,23.081561095431294,0.0 112.66576566179276,23.193434302016957,0.0 112.56660187471236,23.32303448167021,0.0 112.49353676138561,23.466423798513144,0.0 112.44879036830821,23.619245440711985,0.0 112.43372229199105,23.776856,0.0 112.44879036830821,23.934466559288012,0.0 112.49353676138561,24.087288201486853,0.0 112.56660187471236,24.230677518329788,0.0 112.66576566179276,24.36027769798304,0.0 112.78801508113565,24.472150904568704,0.0 112.92963564599553,24.562897927315245,0.0 113.08632428717256,24.629761463856717,0.0 113.25332009959286,24.670709899469895,0.0								 113.425549,24.684499036659577,0.0								</coordinates>
							</LinearRing>
						</outerBoundaryIs>
					</Polygon>
				</Placemark>
				<Placemark>
					<name/>
					<description>area[count:16.0]</description>
					<TimeSpan>
						<begin>2013-12-15</begin>
						<end>2014-05-29</end>
					</TimeSpan>
					<styleUrl>KmlStyle [strokeColor=null, strokeWidth=null, fillColor=java.awt.Color[r=157,g=228,b=250]]</styleUrl>
					<Polygon>
						<tessellate>1</tessellate>
						<outerBoundaryIs>
							<LinearRing>
								<coordinates>120.052136,31.442292591648947,0.0 120.50340583981777,31.407819748674743,0.0 120.94096407390624,31.3054486596418,0.0 121.35151571673778,31.138289818288115,0.0 121.7225863643941,30.911422261421762,0.0 122.04290122301698,30.631739244957608,0.0 122.3027276877143,30.307738795824473,0.0 122.49417106283475,29.949265503717136,0.0 122.61141443830034,29.56721139822004,0.0 122.65089543347557,29.173185,0.0 122.61141443830034,28.77915860177996,0.0 122.49417106283475,28.397104496282864,0.0 122.3027276877143,28.038631204175527,0.0 122.04290122301698,27.714630755042393,0.0 121.7225863643941,27.434947738578238,0.0 121.35151571673778,27.208080181711885,0.0 120.94096407390624,27.0409213403582,0.0 120.50340583981779,26.938550251325257,0.0 120.052136,26.904077408351053,0.0 119.60086616018224,26.938550251325257,0.0 119.16330792609376,27.0409213403582,0.0 118.75275628326223,27.208080181711885,0.0 118.3816856356059,27.434947738578238,0.0 118.06137077698303,27.714630755042393,0.0 117.80154431228571,28.038631204175527,0.0 117.61010093716526,28.397104496282864,0.0 117.49285756169967,28.77915860177996,0.0 117.45337656652444,29.173185,0.0 117.49285756169967,29.567211398220035,0.0 117.61010093716526,29.949265503717136,0.0 117.80154431228571,30.307738795824473,0.0 118.06137077698303,30.631739244957608,0.0 118.3816856356059,30.911422261421762,0.0 118.75275628326223,31.138289818288115,0.0 119.16330792609376,31.3054486596418,0.0 119.60086616018224,31.407819748674743,0.0								 120.052136,31.442292591648947,0.0								</coordinates>
							</LinearRing>
						</outerBoundaryIs>
					</Polygon>
				</Placemark>
				<Placemark>
					<name/>
					<description>area[count:7.0]</description>
					<TimeSpan>
						<begin>2013-12-15</begin>
						<end>2014-05-29</end>
					</TimeSpan>
					<styleUrl>KmlStyle [strokeColor=null, strokeWidth=null, fillColor=java.awt.Color[r=157,g=228,b=250]]</styleUrl>
					<Polygon>
						<tessellate>1</tessellate>
						<outerBoundaryIs>
							<LinearRing>
								<coordinates>117.981509,27.625388645377782,0.0 118.27906183620033,27.60200802572703,0.0 118.5675736800417,27.532576575071698,0.0 118.83827824514306,27.41920393290594,0.0 119.0829503102769,27.265334869592635,0.0 119.29415563855416,27.07564461875906,0.0 119.46547686295021,26.85589682268889,0.0 119.59170847475448,26.61276840696797,0.0 119.6690149903186,26.35364670547906,0.0 119.69504749028611,26.086405,0.0 119.6690149903186,25.819163294520937,0.0 119.59170847475448,25.56004159303203,0.0 119.46547686295021,25.316913177311108,0.0 119.29415563855416,25.097165381240938,0.0 119.0829503102769,24.907475130407363,0.0 118.83827824514306,24.753606067094058,0.0 118.5675736800417,24.6402334249283,0.0 118.27906183620033,24.570801974272968,0.0 117.981509,24.547421354622216,0.0 117.68395616379968,24.570801974272968,0.0 117.3954443199583,24.6402334249283,0.0 117.12473975485695,24.753606067094058,0.0 116.8800676897231,24.90747513040736,0.0 116.66886236144585,25.097165381240938,0.0 116.4975411370498,25.316913177311108,0.0 116.37130952524552,25.56004159303203,0.0 116.2940030096814,25.819163294520937,0.0 116.26797050971389,26.086405,0.0 116.2940030096814,26.35364670547906,0.0 116.37130952524552,26.61276840696797,0.0 116.4975411370498,26.85589682268889,0.0 116.66886236144585,27.07564461875906,0.0 116.8800676897231,27.265334869592635,0.0 117.12473975485695,27.41920393290594,0.0 117.3954443199583,27.532576575071698,0.0 117.68395616379968,27.60200802572703,0.0								 117.981509,27.625388645377782,0.0								</coordinates>
							</LinearRing>
						</outerBoundaryIs>
					</Polygon>
				</Placemark>
				<Placemark>
					<name/>
					<description>area[count:2.0]</description>
					<TimeSpan>
						<begin>2013-12-15</begin>
						<end>2014-05-29</end>
					</TimeSpan>
					<styleUrl>KmlStyle [strokeColor=null, strokeWidth=null, fillColor=java.awt.Color[r=157,g=228,b=250]]</styleUrl>
					<Polygon>
						<tessellate>1</tessellate>
						<outerBoundaryIs>
							<LinearRing>
								<coordinates>120.536068,33.19019203665958,0.0 120.72249570676097,33.1764028994699,0.0 120.90325890198898,33.135454463856725,0.0 121.0728651874676,33.06859092731525,0.0 121.22616116203751,32.97784390456871,0.0 121.3584890050829,32.865970697983045,0.0 121.46582800205397,32.73637051832979,0.0 121.54491671184387,32.59298120148686,0.0 121.59335206402649,32.44015955928802,0.0 121.60966237493521,32.282549,0.0 121.59335206402649,32.124938440711986,0.0 121.54491671184387,31.97211679851315,0.0 121.46582800205397,31.828727481670214,0.0 121.3584890050829,31.69912730201696,0.0 121.22616116203751,31.587254095431298,0.0 121.0728651874676,31.496507072684757,0.0 120.90325890198898,31.429643536143285,0.0 120.72249570676097,31.388695100530107,0.0 120.536068,31.374905963340424,0.0 120.34964029323903,31.388695100530107,0.0 120.16887709801102,31.42964353614328,0.0 119.9992708125324,31.496507072684757,0.0 119.84597483796249,31.587254095431298,0.0 119.7136469949171,31.69912730201696,0.0 119.60630799794603,31.828727481670214,0.0 119.52721928815613,31.97211679851315,0.0 119.47878393597351,32.124938440711986,0.0 119.46247362506479,32.282549,0.0 119.47878393597351,32.44015955928802,0.0 119.52721928815613,32.59298120148686,0.0 119.60630799794603,32.73637051832979,0.0 119.7136469949171,32.865970697983045,0.0 119.84597483796249,32.97784390456871,0.0 119.9992708125324,33.06859092731525,0.0 120.16887709801102,33.135454463856725,0.0 120.34964029323903,33.1764028994699,0.0								 120.536068,33.19019203665958,0.0								</coordinates>
							</LinearRing>
						</outerBoundaryIs>
					</Polygon>
				</Placemark>
				<Placemark>
					<name/>
					<description>area[count:2.0]</description>
					<TimeSpan>
						<begin>2013-12-15</begin>
						<end>2014-05-29</end>
					</TimeSpan>
					<styleUrl>KmlStyle [strokeColor=null, strokeWidth=null, fillColor=java.awt.Color[r=157,g=228,b=250]]</styleUrl>
					<Polygon>
						<tessellate>1</tessellate>
						<outerBoundaryIs>
							<LinearRing>
								<coordinates>111.708264,28.51454503665958,0.0 111.88612435904919,28.500755899469898,0.0 112.05858052109036,28.45980746385672,0.0 112.22039249290692,28.392943927315248,0.0 112.36664369961602,28.302196904568707,0.0 112.49289037230848,28.190323697983043,0.0 112.59529656971846,28.06072351832979,0.0 112.67075073135769,27.917334201486856,0.0 112.71696022070638,27.764512559288015,0.0 112.73252098581384,27.606902,0.0 112.71696022070638,27.44929144071199,0.0 112.67075073135769,27.296469798513147,0.0 112.59529656971846,27.153080481670212,0.0 112.49289037230848,27.02348030201696,0.0 112.36664369961602,26.911607095431297,0.0 112.22039249290692,26.820860072684756,0.0 112.05858052109036,26.753996536143283,0.0 111.88612435904919,26.713048100530106,0.0 111.708264,26.699258963340423,0.0 111.53040364095081,26.713048100530106,0.0 111.35794747890964,26.753996536143283,0.0 111.19613550709308,26.820860072684756,0.0 111.04988430038398,26.911607095431297,0.0 110.92363762769152,27.02348030201696,0.0 110.82123143028154,27.153080481670212,0.0 110.74577726864231,27.296469798513147,0.0 110.69956777929362,27.44929144071199,0.0 110.68400701418616,27.606902,0.0 110.69956777929362,27.764512559288015,0.0 110.74577726864231,27.917334201486856,0.0 110.82123143028154,28.06072351832979,0.0 110.92363762769152,28.190323697983043,0.0 111.04988430038398,28.302196904568707,0.0 111.19613550709308,28.392943927315248,0.0 111.35794747890964,28.45980746385672,0.0 111.53040364095081,28.500755899469898,0.0								 111.708264,28.51454503665958,0.0								</coordinates>
							</LinearRing>
						</outerBoundaryIs>
					</Polygon>
				</Placemark>
				<Placemark>
					<name/>
					<description>area[count:7.0]</description>
					<TimeSpan>
						<begin>2013-12-15</begin>
						<end>2014-05-29</end>
					</TimeSpan>
					<styleUrl>KmlStyle [strokeColor=null, strokeWidth=null, fillColor=java.awt.Color[r=157,g=228,b=250]]</styleUrl>
					<Polygon>
						<tessellate>1</tessellate>
						<outerBoundaryIs>
							<LinearRing>
								<coordinates>113.425549,25.315839645377782,0.0 113.71757730879803,25.29245902572703,0.0 114.00073248520667,25.223027575071697,0.0 114.2664110024742,25.10965493290594,0.0 114.50654035329325,24.95578586959264,0.0 114.7138243288505,24.76609561875906,0.0 114.88196471043942,24.54634782268889,0.0 115.00585263764853,24.30321940696797,0.0 115.08172383849991,24.04409770547906,0.0 115.10727300494838,23.776856,0.0 115.08172383849991,23.509614294520937,0.0 115.00585263764853,23.25049259303203,0.0 114.88196471043942,23.007364177311107,0.0 114.7138243288505,22.787616381240937,0.0 114.50654035329325,22.597926130407362,0.0 114.2664110024742,22.444057067094057,0.0 114.00073248520667,22.3306844249283,0.0 113.71757730879803,22.261252974272967,0.0 113.425549,22.237872354622215,0.0 113.13352069120198,22.261252974272967,0.0 112.85036551479334,22.3306844249283,0.0 112.58468699752581,22.444057067094057,0.0 112.34455764670676,22.59792613040736,0.0 112.1372736711495,22.787616381240937,0.0 111.96913328956059,23.007364177311107,0.0 111.84524536235148,23.25049259303203,0.0 111.7693741615001,23.509614294520937,0.0 111.74382499505163,23.776856,0.0 111.7693741615001,24.04409770547906,0.0 111.84524536235148,24.30321940696797,0.0 111.96913328956059,24.54634782268889,0.0 112.1372736711495,24.76609561875906,0.0 112.34455764670676,24.955785869592635,0.0 112.58468699752581,25.10965493290594,0.0 112.85036551479334,25.223027575071697,0.0 113.13352069120198,25.29245902572703,0.0								 113.425549,25.315839645377782,0.0								</coordinates>
							</LinearRing>
						</outerBoundaryIs>
					</Polygon>
				</Placemark>
				<Placemark>
					<name/>
					<description>area[count:2.0]</description>
					<TimeSpan>
						<begin>2014-05-29</begin>
						<end>2014-11-11</end>
					</TimeSpan>
					<styleUrl>KmlStyle [strokeColor=null, strokeWidth=null, fillColor=java.awt.Color[r=157,g=228,b=250]]</styleUrl>
					<Polygon>
						<tessellate>1</tessellate>
						<outerBoundaryIs>
							<LinearRing>
								<coordinates>120.052136,30.08082803665958,0.0 120.23264393592711,30.067038899469896,0.0 120.4076672295625,30.02609046385672,0.0 120.57188788669512,29.959226927315246,0.0 120.72031614575765,29.868479904568705,0.0 120.8484420892068,29.75660669798304,0.0 120.95237267508573,29.62700651832979,0.0 121.02895002513391,29.483617201486854,0.0 121.07584737532014,29.330795559288013,0.0 121.09163977339023,29.173185,0.0 121.07584737532014,29.015574440711987,0.0 121.02895002513391,28.862752798513146,0.0 120.95237267508573,28.71936348167021,0.0 120.8484420892068,28.58976330201696,0.0 120.72031614575765,28.477890095431295,0.0 120.57188788669512,28.387143072684754,0.0 120.4076672295625,28.320279536143282,0.0 120.23264393592711,28.279331100530104,0.0 120.052136,28.26554196334042,0.0 119.8716280640729,28.279331100530104,0.0 119.6966047704375,28.320279536143282,0.0 119.53238411330489,28.387143072684754,0.0 119.38395585424236,28.477890095431295,0.0 119.25582991079321,28.58976330201696,0.0 119.15189932491428,28.71936348167021,0.0 119.0753219748661,28.862752798513146,0.0 119.02842462467987,29.015574440711987,0.0 119.01263222660978,29.173185,0.0 119.02842462467987,29.330795559288013,0.0 119.0753219748661,29.483617201486854,0.0 119.15189932491428,29.62700651832979,0.0 119.25582991079321,29.75660669798304,0.0 119.38395585424236,29.868479904568705,0.0 119.53238411330489,29.959226927315246,0.0 119.6966047704375,30.02609046385672,0.0 119.8716280640729,30.067038899469896,0.0								 120.052136,30.08082803665958,0.0								</coordinates>
							</LinearRing>
						</outerBoundaryIs>
					</Polygon>
				</Placemark>
				<Placemark>
					<name/>
					<description>area[count:1.0]</description>
					<TimeSpan>
						<begin>2014-05-29</begin>
						<end>2014-11-11</end>
					</TimeSpan>
					<styleUrl>KmlStyle [strokeColor=null, strokeWidth=null, fillColor=java.awt.Color[r=157,g=228,b=250]]</styleUrl>
					<Polygon>
						<tessellate>1</tessellate>
						<outerBoundaryIs>
							<LinearRing>
								<coordinates>117.981509,26.803959824558994,0.0 118.12024372523118,26.79305855443701,0.0 118.25476306603936,26.760685973647412,0.0 118.38097972032416,26.707825706676175,0.0 118.49505865891386,26.63608388598663,0.0 118.59353365098612,26.547640350497318,0.0 118.67341258373759,26.445182412279497,0.0 118.73226837621729,26.331823203939692,0.0 118.76831272495322,26.211007087660782,0.0 118.78045044064832,26.086405,0.0 118.76831272495322,25.961802912339216,0.0 118.73226837621729,25.840986796060307,0.0 118.67341258373759,25.7276275877205,0.0 118.59353365098612,25.62516964950268,0.0 118.49505865891386,25.53672611401337,0.0 118.38097972032416,25.464984293323823,0.0 118.25476306603936,25.412124026352586,0.0 118.12024372523118,25.379751445562988,0.0 117.981509,25.368850175441004,0.0 117.84277427476883,25.379751445562988,0.0 117.70825493396065,25.412124026352586,0.0 117.58203827967584,25.464984293323823,0.0 117.46795934108614,25.53672611401337,0.0 117.36948434901389,25.62516964950268,0.0 117.28960541626242,25.7276275877205,0.0 117.23074962378271,25.840986796060307,0.0 117.19470527504679,25.961802912339216,0.0 117.18256755935168,26.086405,0.0 117.19470527504679,26.211007087660782,0.0 117.23074962378271,26.331823203939692,0.0 117.28960541626242,26.445182412279497,0.0 117.36948434901389,26.547640350497318,0.0 117.46795934108614,26.63608388598663,0.0 117.58203827967584,26.707825706676175,0.0 117.70825493396065,26.760685973647412,0.0 117.84277427476883,26.79305855443701,0.0								 117.981509,26.803959824558994,0.0								</coordinates>
							</LinearRing>
						</outerBoundaryIs>
					</Polygon>
				</Placemark>
				<Placemark>
					<name/>
					<description>area[count:2.0]</description>
					<TimeSpan>
						<begin>2014-05-29</begin>
						<end>2014-11-11</end>
					</TimeSpan>
					<styleUrl>KmlStyle [strokeColor=null, strokeWidth=null, fillColor=java.awt.Color[r=157,g=228,b=250]]</styleUrl>
					<Polygon>
						<tessellate>1</tessellate>
						<outerBoundaryIs>
							<LinearRing>
								<coordinates>120.536068,33.19019203665958,0.0 120.72249570676097,33.1764028994699,0.0 120.90325890198898,33.135454463856725,0.0 121.0728651874676,33.06859092731525,0.0 121.22616116203751,32.97784390456871,0.0 121.3584890050829,32.865970697983045,0.0 121.46582800205397,32.73637051832979,0.0 121.54491671184387,32.59298120148686,0.0 121.59335206402649,32.44015955928802,0.0 121.60966237493521,32.282549,0.0 121.59335206402649,32.124938440711986,0.0 121.54491671184387,31.97211679851315,0.0 121.46582800205397,31.828727481670214,0.0 121.3584890050829,31.69912730201696,0.0 121.22616116203751,31.587254095431298,0.0 121.0728651874676,31.496507072684757,0.0 120.90325890198898,31.429643536143285,0.0 120.72249570676097,31.388695100530107,0.0 120.536068,31.374905963340424,0.0 120.34964029323903,31.388695100530107,0.0 120.16887709801102,31.42964353614328,0.0 119.9992708125324,31.496507072684757,0.0 119.84597483796249,31.587254095431298,0.0 119.7136469949171,31.69912730201696,0.0 119.60630799794603,31.828727481670214,0.0 119.52721928815613,31.97211679851315,0.0 119.47878393597351,32.124938440711986,0.0 119.46247362506479,32.282549,0.0 119.47878393597351,32.44015955928802,0.0 119.52721928815613,32.59298120148686,0.0 119.60630799794603,32.73637051832979,0.0 119.7136469949171,32.865970697983045,0.0 119.84597483796249,32.97784390456871,0.0 119.9992708125324,33.06859092731525,0.0 120.16887709801102,33.135454463856725,0.0 120.34964029323903,33.1764028994699,0.0								 120.536068,33.19019203665958,0.0								</coordinates>
							</LinearRing>
						</outerBoundaryIs>
					</Polygon>
				</Placemark>
				<Placemark>
					<name/>
					<description>area[count:3.0]</description>
					<TimeSpan>
						<begin>2014-05-29</begin>
						<end>2014-11-11</end>
					</TimeSpan>
					<styleUrl>KmlStyle [strokeColor=null, strokeWidth=null, fillColor=java.awt.Color[r=157,g=228,b=250]]</styleUrl>
					<Polygon>
						<tessellate>1</tessellate>
						<outerBoundaryIs>
							<LinearRing>
								<coordinates>113.425549,24.84116180086052,0.0 113.62750528719168,24.824992604263308,0.0 113.82332523479187,24.776976307328265,0.0 114.00705895278237,24.69857186094035,0.0 114.17312378511583,24.592161544528494,0.0 114.31647393589463,24.460978581710652,0.0 114.43275378332605,24.30900890043026,0.0 114.51843022308631,24.140870022552654,0.0 114.5709000199077,23.96167076279977,0.0 114.58856890556474,23.776856,0.0 114.5709000199077,23.592041237200227,0.0 114.51843022308631,23.412841977447343,0.0 114.43275378332605,23.244703099569737,0.0 114.31647393589463,23.092733418289345,0.0 114.17312378511583,22.961550455471503,0.0 114.00705895278237,22.855140139059646,0.0 113.82332523479187,22.776735692671732,0.0 113.62750528719168,22.72871939573669,0.0 113.425549,22.71255019913948,0.0 113.22359271280833,22.72871939573669,0.0 113.02777276520814,22.776735692671732,0.0 112.84403904721763,22.855140139059646,0.0 112.67797421488417,22.961550455471503,0.0 112.53462406410537,23.092733418289345,0.0 112.41834421667396,23.244703099569737,0.0 112.3326677769137,23.412841977447343,0.0 112.28019798009231,23.592041237200227,0.0 112.26252909443527,23.776856,0.0 112.28019798009231,23.96167076279977,0.0 112.3326677769137,24.140870022552654,0.0 112.41834421667396,24.30900890043026,0.0 112.53462406410537,24.460978581710652,0.0 112.67797421488417,24.592161544528494,0.0 112.84403904721763,24.69857186094035,0.0 113.02777276520814,24.776976307328265,0.0 113.22359271280833,24.824992604263308,0.0								 113.425549,24.84116180086052,0.0								</coordinates>
							</LinearRing>
						</outerBoundaryIs>
					</Polygon>
				</Placemark>
				<Placemark>
					<name/>
					<description>area[count:4.0]</description>
					<TimeSpan>
						<begin>2014-05-29</begin>
						<end>2014-11-11</end>
					</TimeSpan>
					<styleUrl>KmlStyle [strokeColor=null, strokeWidth=null, fillColor=java.awt.Color[r=157,g=228,b=250]]</styleUrl>
					<Polygon>
						<tessellate>1</tessellate>
						<outerBoundaryIs>
							<LinearRing>
								<coordinates>85.203633,42.31266087711036,0.0 85.48036772317305,42.294419563211335,0.0 85.748694001817,42.24024987460653,0.0 86.00045887773493,42.151797729873024,0.0 86.22801260257123,42.03175070266959,0.0 86.42444107154448,41.88375636117108,0.0 86.58377590502256,41.71231143855518,0.0 86.70117579471753,41.52262520204025,0.0 86.77307360438823,41.32046117193694,0.0 86.79728475546985,41.111962,0.0 86.77307360438823,40.903462828063056,0.0 86.70117579471753,40.701298797959744,0.0 86.58377590502256,40.511612561444814,0.0 86.42444107154448,40.340167638828916,0.0 86.22801260257123,40.192173297330406,0.0 86.00045887773493,40.07212627012697,0.0 85.748694001817,39.98367412539346,0.0 85.48036772317305,39.92950443678866,0.0 85.203633,39.911263122889636,0.0 84.92689827682695,39.92950443678866,0.0 84.65857199818299,39.98367412539346,0.0 84.40680712226506,40.07212627012697,0.0 84.17925339742877,40.192173297330406,0.0 83.98282492845551,40.340167638828916,0.0 83.82349009497743,40.511612561444814,0.0 83.70609020528246,40.701298797959744,0.0 83.63419239561176,40.903462828063056,0.0 83.60998124453015,41.111962,0.0 83.63419239561176,41.32046117193694,0.0 83.70609020528246,41.52262520204025,0.0 83.82349009497743,41.71231143855518,0.0 83.98282492845551,41.88375636117108,0.0 84.17925339742877,42.03175070266959,0.0 84.40680712226506,42.151797729873024,0.0 84.65857199818299,42.24024987460653,0.0 84.92689827682695,42.294419563211335,0.0								 85.203633,42.31266087711036,0.0								</coordinates>
							</LinearRing>
						</outerBoundaryIs>
					</Polygon>
				</Placemark>
				<Placemark>
					<name/>
					<description>area[count:3.0]</description>
					<TimeSpan>
						<begin>2014-11-11</begin>
						<end>2015-04-24</end>
					</TimeSpan>
					<styleUrl>KmlStyle [strokeColor=null, strokeWidth=null, fillColor=java.awt.Color[r=157,g=228,b=250]]</styleUrl>
					<Polygon>
						<tessellate>1</tessellate>
						<outerBoundaryIs>
							<LinearRing>
								<coordinates>120.052136,30.23749080086052,0.0 120.26380031686143,30.22132160426331,0.0 120.46903332056235,30.173305307328267,0.0 120.66159911013818,30.094900860940353,0.0 120.83564667151569,29.988490544528496,0.0 120.98588765761473,29.857307581710653,0.0 121.10775707209828,29.705337900430262,0.0 121.19755197447616,29.537199022552656,0.0 121.25254399207803,29.35799976279977,0.0 121.27106222027636,29.173185,0.0 121.25254399207803,28.98837023720023,0.0 121.19755197447616,28.809170977447344,0.0 121.10775707209828,28.64103209956974,0.0 120.98588765761473,28.489062418289347,0.0 120.83564667151569,28.357879455471505,0.0 120.66159911013818,28.251469139059648,0.0 120.46903332056235,28.173064692671733,0.0 120.26380031686143,28.12504839573669,0.0 120.052136,28.10887919913948,0.0 119.84047168313857,28.12504839573669,0.0 119.63523867943766,28.173064692671733,0.0 119.44267288986183,28.251469139059648,0.0 119.26862532848432,28.357879455471505,0.0 119.11838434238528,28.489062418289347,0.0 118.99651492790173,28.64103209956974,0.0 118.90672002552385,28.809170977447344,0.0 118.85172800792198,28.98837023720023,0.0 118.83320977972365,29.173185,0.0 118.85172800792198,29.35799976279977,0.0 118.90672002552385,29.537199022552656,0.0 118.99651492790173,29.705337900430262,0.0 119.11838434238528,29.857307581710653,0.0 119.26862532848432,29.988490544528496,0.0 119.44267288986183,30.094900860940353,0.0 119.63523867943766,30.173305307328267,0.0 119.84047168313857,30.22132160426331,0.0								 120.052136,30.23749080086052,0.0								</coordinates>
							</LinearRing>
						</outerBoundaryIs>
					</Polygon>
				</Placemark>
				<Placemark>
					<name/>
					<description>area[count:14.0]</description>
					<TimeSpan>
						<begin>2014-11-11</begin>
						<end>2015-04-24</end>
					</TimeSpan>
					<styleUrl>KmlStyle [strokeColor=null, strokeWidth=null, fillColor=java.awt.Color[r=157,g=228,b=250]]</styleUrl>
					<Polygon>
						<tessellate>1</tessellate>
						<outerBoundaryIs>
							<LinearRing>
								<coordinates>117.981509,28.21501660172104,0.0 118.39306270374682,28.182678208526614,0.0 118.79211155646152,28.086645614656536,0.0 119.16653066068282,27.929836721880704,0.0 119.50494348139418,27.71701608905699,0.0 119.7970675162834,27.454650163421302,0.0 120.03402672437231,27.15071080086052,0.0 120.20862122003024,26.81443304510531,0.0 120.3155460378557,26.456034525599545,0.0 120.35155232136566,26.086405,0.0 120.3155460378557,25.716775474400453,0.0 120.20862122003024,25.358376954894688,0.0 120.03402672437231,25.02209919913948,0.0 119.7970675162834,24.718159836578696,0.0 119.50494348139418,24.455793910943008,0.0 119.16653066068282,24.242973278119294,0.0 118.79211155646152,24.086164385343462,0.0 118.39306270374682,23.990131791473384,0.0 117.981509,23.95779339827896,0.0 117.56995529625318,23.990131791473384,0.0 117.17090644353848,24.086164385343462,0.0 116.79648733931718,24.242973278119294,0.0 116.45807451860583,24.455793910943008,0.0 116.1659504837166,24.718159836578696,0.0 115.9289912756277,25.02209919913948,0.0 115.75439677996977,25.358376954894688,0.0 115.64747196214431,25.716775474400453,0.0 115.61146567863435,26.086405,0.0 115.64747196214431,26.45603452559954,0.0 115.75439677996977,26.81443304510531,0.0 115.9289912756277,27.15071080086052,0.0 116.1659504837166,27.454650163421302,0.0 116.45807451860583,27.71701608905699,0.0 116.79648733931718,27.929836721880704,0.0 117.17090644353847,28.086645614656533,0.0 117.56995529625318,28.182678208526614,0.0								 117.981509,28.21501660172104,0.0								</coordinates>
							</LinearRing>
						</outerBoundaryIs>
					</Polygon>
				</Placemark>
				<Placemark>
					<name/>
					<description>area[count:4.0]</description>
					<TimeSpan>
						<begin>2014-11-11</begin>
						<end>2015-04-24</end>
					</TimeSpan>
					<styleUrl>KmlStyle [strokeColor=null, strokeWidth=null, fillColor=java.awt.Color[r=157,g=228,b=250]]</styleUrl>
					<Polygon>
						<tessellate>1</tessellate>
						<outerBoundaryIs>
							<LinearRing>
								<coordinates>120.536068,33.483247877110365,0.0 120.78268867479079,33.46500656321134,0.0 121.02181590517415,33.41083687460654,0.0 121.2461839312591,33.32238472987303,0.0 121.44897544410874,33.202337702669595,0.0 121.62402872622258,33.054343361171085,0.0 121.76602487220485,32.88289843855519,0.0 121.87064940101338,32.69321220204026,0.0 121.93472334928289,32.491048171936946,0.0 121.9562998625182,32.282549,0.0 121.93472334928289,32.07404982806306,0.0 121.87064940101338,31.87188579795975,0.0 121.76602487220485,31.682199561444822,0.0 121.62402872622258,31.51075463882892,0.0 121.44897544410874,31.36276029733041,0.0 121.2461839312591,31.242713270126977,0.0 121.02181590517415,31.154261125393468,0.0 120.78268867479079,31.100091436788663,0.0 120.536068,31.08185012288964,0.0 120.28944732520921,31.100091436788663,0.0 120.05032009482585,31.154261125393468,0.0 119.8259520687409,31.242713270126977,0.0 119.62316055589126,31.36276029733041,0.0 119.44810727377742,31.51075463882892,0.0 119.30611112779515,31.682199561444822,0.0 119.20148659898662,31.871885797959745,0.0 119.13741265071711,32.07404982806306,0.0 119.1158361374818,32.282549,0.0 119.13741265071711,32.491048171936946,0.0 119.20148659898662,32.69321220204026,0.0 119.30611112779515,32.88289843855519,0.0 119.44810727377742,33.054343361171085,0.0 119.62316055589126,33.202337702669595,0.0 119.8259520687409,33.32238472987303,0.0 120.05032009482585,33.41083687460654,0.0 120.28944732520921,33.46500656321134,0.0								 120.536068,33.483247877110365,0.0								</coordinates>
							</LinearRing>
						</outerBoundaryIs>
					</Polygon>
				</Placemark>
				<Placemark>
					<name/>
					<description>area[count:1.0]</description>
					<TimeSpan>
						<begin>2014-11-11</begin>
						<end>2015-04-24</end>
					</TimeSpan>
					<styleUrl>KmlStyle [strokeColor=null, strokeWidth=null, fillColor=java.awt.Color[r=157,g=228,b=250]]</styleUrl>
					<Polygon>
						<tessellate>1</tessellate>
						<outerBoundaryIs>
							<LinearRing>
								<coordinates>111.708264,28.324456824558997,0.0 111.8488749600127,28.313555554437013,0.0 111.985213527158,28.281182973647415,0.0 112.11313712306381,28.228322706676177,0.0 112.22875885400103,28.15658088598663,0.0 112.32856561218252,28.06813735049732,0.0 112.40952481976561,27.9656794122795,0.0 112.46917657219522,27.852320203939694,0.0 112.50570838115901,27.731504087660785,0.0 112.51801024612763,27.606902,0.0 112.50570838115901,27.48229991233922,0.0 112.46917657219522,27.36148379606031,0.0 112.40952481976561,27.248124587720504,0.0 112.32856561218252,27.145666649502683,0.0 112.22875885400103,27.05722311401337,0.0 112.11313712306381,26.985481293323826,0.0 111.985213527158,26.93262102635259,0.0 111.8488749600127,26.90024844556299,0.0 111.708264,26.889347175441006,0.0 111.5676530399873,26.90024844556299,0.0 111.431314472842,26.93262102635259,0.0 111.30339087693619,26.985481293323826,0.0 111.18776914599897,27.05722311401337,0.0 111.08796238781748,27.145666649502683,0.0 111.00700318023439,27.248124587720504,0.0 110.94735142780478,27.36148379606031,0.0 110.91081961884099,27.48229991233922,0.0 110.89851775387237,27.606902,0.0 110.91081961884099,27.731504087660785,0.0 110.94735142780478,27.852320203939694,0.0 111.00700318023439,27.9656794122795,0.0 111.08796238781748,28.06813735049732,0.0 111.18776914599897,28.15658088598663,0.0 111.30339087693619,28.228322706676177,0.0 111.431314472842,28.281182973647415,0.0 111.5676530399873,28.313555554437013,0.0								 111.708264,28.324456824558997,0.0								</coordinates>
							</LinearRing>
						</outerBoundaryIs>
					</Polygon>
				</Placemark>
				<Placemark>
					<name/>
					<description>area[count:10.0]</description>
					<TimeSpan>
						<begin>2014-11-11</begin>
						<end>2015-04-24</end>
					</TimeSpan>
					<styleUrl>KmlStyle [strokeColor=null, strokeWidth=null, fillColor=java.awt.Color[r=157,g=228,b=250]]</styleUrl>
					<Polygon>
						<tessellate>1</tessellate>
						<outerBoundaryIs>
							<LinearRing>
								<coordinates>113.425549,25.592142073319156,0.0 113.7700068008143,25.564563798939794,0.0 114.1039984256549,25.48266692771344,0.0 114.41737570800896,25.34893985463049,0.0 114.70061683772869,25.16744580913741,0.0 114.9451156764145,24.943699395966085,0.0 115.14344325057529,24.684499036659577,0.0 115.28957347722879,24.397720402973707,0.0 115.37906626338358,24.09207711857603,0.0 115.4092024160179,23.776856,0.0 115.37906626338358,23.46163488142397,0.0 115.28957347722879,23.15599159702629,0.0 115.14344325057529,22.86921296334042,0.0 114.9451156764145,22.610012604033912,0.0 114.70061683772869,22.38626619086259,0.0 114.41737570800896,22.204772145369507,0.0 114.1039984256549,22.07104507228656,0.0 113.7700068008143,21.989148201060203,0.0 113.425549,21.96156992668084,0.0 113.0810911991857,21.989148201060203,0.0 112.74709957434511,22.07104507228656,0.0 112.43372229199105,22.204772145369507,0.0 112.15048116227132,22.38626619086259,0.0 111.9059823235855,22.610012604033912,0.0 111.70765474942472,22.86921296334042,0.0 111.56152452277122,23.15599159702629,0.0 111.47203173661643,23.46163488142397,0.0 111.4418955839821,23.776856,0.0 111.47203173661642,24.09207711857603,0.0 111.56152452277122,24.397720402973707,0.0 111.70765474942472,24.684499036659577,0.0 111.9059823235855,24.943699395966085,0.0 112.15048116227132,25.16744580913741,0.0 112.43372229199105,25.34893985463049,0.0 112.7470995743451,25.48266692771344,0.0 113.0810911991857,25.564563798939794,0.0								 113.425549,25.592142073319156,0.0								</coordinates>
							</LinearRing>
						</outerBoundaryIs>
					</Polygon>
				</Placemark>
				<Placemark>
					<name/>
					<description>area[count:3.0]</description>
					<TimeSpan>
						<begin>2014-11-11</begin>
						<end>2015-04-24</end>
					</TimeSpan>
					<styleUrl>KmlStyle [strokeColor=null, strokeWidth=null, fillColor=java.awt.Color[r=157,g=228,b=250]]</styleUrl>
					<Polygon>
						<tessellate>1</tessellate>
						<outerBoundaryIs>
							<LinearRing>
								<coordinates>85.203633,42.17626780086052,0.0 85.44893211436364,42.160098604263304,0.0 85.6867779392647,42.112082307328265,0.0 85.90994364966933,42.03367786094035,0.0 86.1116484683942,41.92726754452849,0.0 86.2857636965899,41.79608458171065,0.0 86.42699893115426,41.64411490043026,0.0 86.53106281095354,41.47597602255266,0.0 86.5947934076589,41.29677676279977,0.0 86.61625429933866,41.111962,0.0 86.5947934076589,40.927147237200224,0.0 86.53106281095354,40.74794797744734,0.0 86.42699893115426,40.57980909956974,0.0 86.2857636965899,40.427839418289345,0.0 86.1116484683942,40.296656455471506,0.0 85.90994364966933,40.190246139059646,0.0 85.6867779392647,40.11184169267173,0.0 85.44893211436364,40.06382539573669,0.0 85.203633,40.047656199139475,0.0 84.95833388563635,40.06382539573669,0.0 84.72048806073529,40.11184169267173,0.0 84.49732235033066,40.190246139059646,0.0 84.2956175316058,40.2966564554715,0.0 84.1215023034101,40.427839418289345,0.0 83.98026706884573,40.57980909956974,0.0 83.87620318904645,40.74794797744734,0.0 83.8124725923411,40.927147237200224,0.0 83.79101170066133,41.111962,0.0 83.8124725923411,41.29677676279977,0.0 83.87620318904645,41.47597602255266,0.0 83.98026706884573,41.64411490043026,0.0 84.1215023034101,41.79608458171065,0.0 84.2956175316058,41.92726754452849,0.0 84.49732235033066,42.03367786094035,0.0 84.72048806073529,42.112082307328265,0.0 84.95833388563635,42.160098604263304,0.0								 85.203633,42.17626780086052,0.0								</coordinates>
							</LinearRing>
						</outerBoundaryIs>
					</Polygon>
				</Placemark>
				<Placemark>
					<name/>
					<description>area[count:1.0]</description>
					<TimeSpan>
						<begin>2015-04-24</begin>
						<end>2015-10-06</end>
					</TimeSpan>
					<styleUrl>KmlStyle [strokeColor=null, strokeWidth=null, fillColor=java.awt.Color[r=157,g=228,b=250]]</styleUrl>
					<Polygon>
						<tessellate>1</tessellate>
						<outerBoundaryIs>
							<LinearRing>
								<coordinates>120.536068,33.000103824559,0.0 120.68345204308166,32.989202554437014,0.0 120.8263578965942,32.956829973647416,0.0 120.9604434384925,32.90396970667618,0.0 121.08163454743655,32.83222788598663,0.0 121.18624889290673,32.74378435049732,0.0 121.27110782095335,32.6413264122795,0.0 121.33363293598838,32.527967203939696,0.0 121.37192444403075,32.407151087660786,0.0 121.38481887698501,32.282549,0.0 121.37192444403075,32.15794691233922,0.0 121.33363293598838,32.03713079606031,0.0 121.27110782095335,31.923771587720505,0.0 121.18624889290673,31.821313649502684,0.0 121.08163454743655,31.732870114013373,0.0 120.9604434384925,31.661128293323827,0.0 120.8263578965942,31.60826802635259,0.0 120.68345204308166,31.575895445562992,0.0 120.536068,31.564994175441008,0.0 120.38868395691834,31.575895445562992,0.0 120.2457781034058,31.60826802635259,0.0 120.1116925615075,31.661128293323827,0.0 119.99050145256345,31.732870114013373,0.0 119.88588710709327,31.821313649502684,0.0 119.80102817904667,31.923771587720505,0.0 119.73850306401162,32.03713079606031,0.0 119.70021155596925,32.15794691233922,0.0 119.68731712301499,32.282549,0.0 119.70021155596925,32.407151087660786,0.0 119.73850306401162,32.527967203939696,0.0 119.80102817904665,32.6413264122795,0.0 119.88588710709327,32.74378435049732,0.0 119.99050145256345,32.83222788598663,0.0 120.1116925615075,32.90396970667618,0.0 120.2457781034058,32.956829973647416,0.0 120.38868395691834,32.989202554437014,0.0								 120.536068,33.000103824559,0.0								</coordinates>
							</LinearRing>
						</outerBoundaryIs>
					</Polygon>
				</Placemark>
				<Placemark>
					<name/>
					<description>area[count:1.0]</description>
					<TimeSpan>
						<begin>2015-04-24</begin>
						<end>2015-10-06</end>
					</TimeSpan>
					<styleUrl>KmlStyle [strokeColor=null, strokeWidth=null, fillColor=java.awt.Color[r=157,g=228,b=250]]</styleUrl>
					<Polygon>
						<tessellate>1</tessellate>
						<outerBoundaryIs>
							<LinearRing>
								<coordinates>111.708264,28.324456824558997,0.0 111.8488749600127,28.313555554437013,0.0 111.985213527158,28.281182973647415,0.0 112.11313712306381,28.228322706676177,0.0 112.22875885400103,28.15658088598663,0.0 112.32856561218252,28.06813735049732,0.0 112.40952481976561,27.9656794122795,0.0 112.46917657219522,27.852320203939694,0.0 112.50570838115901,27.731504087660785,0.0 112.51801024612763,27.606902,0.0 112.50570838115901,27.48229991233922,0.0 112.46917657219522,27.36148379606031,0.0 112.40952481976561,27.248124587720504,0.0 112.32856561218252,27.145666649502683,0.0 112.22875885400103,27.05722311401337,0.0 112.11313712306381,26.985481293323826,0.0 111.985213527158,26.93262102635259,0.0 111.8488749600127,26.90024844556299,0.0 111.708264,26.889347175441006,0.0 111.5676530399873,26.90024844556299,0.0 111.431314472842,26.93262102635259,0.0 111.30339087693619,26.985481293323826,0.0 111.18776914599897,27.05722311401337,0.0 111.08796238781748,27.145666649502683,0.0 111.00700318023439,27.248124587720504,0.0 110.94735142780478,27.36148379606031,0.0 110.91081961884099,27.48229991233922,0.0 110.89851775387237,27.606902,0.0 110.91081961884099,27.731504087660785,0.0 110.94735142780478,27.852320203939694,0.0 111.00700318023439,27.9656794122795,0.0 111.08796238781748,28.06813735049732,0.0 111.18776914599897,28.15658088598663,0.0 111.30339087693619,28.228322706676177,0.0 111.431314472842,28.281182973647415,0.0 111.5676530399873,28.313555554437013,0.0								 111.708264,28.324456824558997,0.0								</coordinates>
							</LinearRing>
						</outerBoundaryIs>
					</Polygon>
				</Placemark>
				<Placemark>
					<name/>
					<description>area[count:1.0]</description>
					<TimeSpan>
						<begin>2015-04-24</begin>
						<end>2015-10-06</end>
					</TimeSpan>
					<styleUrl>KmlStyle [strokeColor=null, strokeWidth=null, fillColor=java.awt.Color[r=157,g=228,b=250]]</styleUrl>
					<Polygon>
						<tessellate>1</tessellate>
						<outerBoundaryIs>
							<LinearRing>
								<coordinates>113.425549,24.494410824558994,0.0 113.56170790104822,24.48350955443701,0.0 113.69372968278782,24.45113697364741,0.0 113.81760293018688,24.398276706676175,0.0 113.92956381730608,24.32653488598663,0.0 114.02621046924524,24.238091350497317,0.0 114.10460632639075,24.135633412279496,0.0 114.16236937029346,24.02227420393969,0.0 114.1977445000939,23.90145808766078,0.0 114.20965686037377,23.776856,0.0 114.1977445000939,23.652253912339216,0.0 114.16236937029346,23.531437796060306,0.0 114.10460632639075,23.4180785877205,0.0 114.02621046924524,23.31562064950268,0.0 113.92956381730608,23.22717711401337,0.0 113.81760293018688,23.155435293323823,0.0 113.69372968278782,23.102575026352586,0.0 113.56170790104822,23.070202445562987,0.0 113.425549,23.059301175441004,0.0 113.28939009895178,23.070202445562987,0.0 113.15736831721219,23.102575026352586,0.0 113.03349506981313,23.155435293323823,0.0 112.92153418269393,23.22717711401337,0.0 112.82488753075476,23.31562064950268,0.0 112.74649167360926,23.4180785877205,0.0 112.68872862970655,23.531437796060306,0.0 112.6533534999061,23.652253912339216,0.0 112.64144113962624,23.776856,0.0 112.6533534999061,23.90145808766078,0.0 112.68872862970655,24.02227420393969,0.0 112.74649167360926,24.135633412279496,0.0 112.82488753075476,24.238091350497317,0.0 112.92153418269393,24.32653488598663,0.0 113.03349506981313,24.398276706676175,0.0 113.15736831721219,24.45113697364741,0.0 113.28939009895178,24.48350955443701,0.0								 113.425549,24.494410824558994,0.0								</coordinates>
							</LinearRing>
						</outerBoundaryIs>
					</Polygon>
				</Placemark>
				<Placemark>
					<name/>
					<description>area[count:2.0]</description>
					<TimeSpan>
						<begin>2015-10-06</begin>
						<end>2016-03-20</end>
					</TimeSpan>
					<styleUrl>KmlStyle [strokeColor=null, strokeWidth=null, fillColor=java.awt.Color[r=157,g=228,b=250]]</styleUrl>
					<Polygon>
						<tessellate>1</tessellate>
						<outerBoundaryIs>
							<LinearRing>
								<coordinates>120.536068,33.19019203665958,0.0 120.72249570676097,33.1764028994699,0.0 120.90325890198898,33.135454463856725,0.0 121.0728651874676,33.06859092731525,0.0 121.22616116203751,32.97784390456871,0.0 121.3584890050829,32.865970697983045,0.0 121.46582800205397,32.73637051832979,0.0 121.54491671184387,32.59298120148686,0.0 121.59335206402649,32.44015955928802,0.0 121.60966237493521,32.282549,0.0 121.59335206402649,32.124938440711986,0.0 121.54491671184387,31.97211679851315,0.0 121.46582800205397,31.828727481670214,0.0 121.3584890050829,31.69912730201696,0.0 121.22616116203751,31.587254095431298,0.0 121.0728651874676,31.496507072684757,0.0 120.90325890198898,31.429643536143285,0.0 120.72249570676097,31.388695100530107,0.0 120.536068,31.374905963340424,0.0 120.34964029323903,31.388695100530107,0.0 120.16887709801102,31.42964353614328,0.0 119.9992708125324,31.496507072684757,0.0 119.84597483796249,31.587254095431298,0.0 119.7136469949171,31.69912730201696,0.0 119.60630799794603,31.828727481670214,0.0 119.52721928815613,31.97211679851315,0.0 119.47878393597351,32.124938440711986,0.0 119.46247362506479,32.282549,0.0 119.47878393597351,32.44015955928802,0.0 119.52721928815613,32.59298120148686,0.0 119.60630799794603,32.73637051832979,0.0 119.7136469949171,32.865970697983045,0.0 119.84597483796249,32.97784390456871,0.0 119.9992708125324,33.06859092731525,0.0 120.16887709801102,33.135454463856725,0.0 120.34964029323903,33.1764028994699,0.0								 120.536068,33.19019203665958,0.0								</coordinates>
							</LinearRing>
						</outerBoundaryIs>
					</Polygon>
				</Placemark>
				<Placemark>
					<name/>
					<description>area[count:1.0]</description>
					<TimeSpan>
						<begin>2015-10-06</begin>
						<end>2016-03-20</end>
					</TimeSpan>
					<styleUrl>KmlStyle [strokeColor=null, strokeWidth=null, fillColor=java.awt.Color[r=157,g=228,b=250]]</styleUrl>
					<Polygon>
						<tessellate>1</tessellate>
						<outerBoundaryIs>
							<LinearRing>
								<coordinates>111.708264,28.324456824558997,0.0 111.8488749600127,28.313555554437013,0.0 111.985213527158,28.281182973647415,0.0 112.11313712306381,28.228322706676177,0.0 112.22875885400103,28.15658088598663,0.0 112.32856561218252,28.06813735049732,0.0 112.40952481976561,27.9656794122795,0.0 112.46917657219522,27.852320203939694,0.0 112.50570838115901,27.731504087660785,0.0 112.51801024612763,27.606902,0.0 112.50570838115901,27.48229991233922,0.0 112.46917657219522,27.36148379606031,0.0 112.40952481976561,27.248124587720504,0.0 112.32856561218252,27.145666649502683,0.0 112.22875885400103,27.05722311401337,0.0 112.11313712306381,26.985481293323826,0.0 111.985213527158,26.93262102635259,0.0 111.8488749600127,26.90024844556299,0.0 111.708264,26.889347175441006,0.0 111.5676530399873,26.90024844556299,0.0 111.431314472842,26.93262102635259,0.0 111.30339087693619,26.985481293323826,0.0 111.18776914599897,27.05722311401337,0.0 111.08796238781748,27.145666649502683,0.0 111.00700318023439,27.248124587720504,0.0 110.94735142780478,27.36148379606031,0.0 110.91081961884099,27.48229991233922,0.0 110.89851775387237,27.606902,0.0 110.91081961884099,27.731504087660785,0.0 110.94735142780478,27.852320203939694,0.0 111.00700318023439,27.9656794122795,0.0 111.08796238781748,28.06813735049732,0.0 111.18776914599897,28.15658088598663,0.0 111.30339087693619,28.228322706676177,0.0 111.431314472842,28.281182973647415,0.0 111.5676530399873,28.313555554437013,0.0								 111.708264,28.324456824558997,0.0								</coordinates>
							</LinearRing>
						</outerBoundaryIs>
					</Polygon>
				</Placemark>
				<Placemark>
					<name/>
					<description>area[count:1.0]</description>
					<TimeSpan>
						<begin>2015-10-06</begin>
						<end>2016-03-20</end>
					</TimeSpan>
					<styleUrl>KmlStyle [strokeColor=null, strokeWidth=null, fillColor=java.awt.Color[r=157,g=228,b=250]]</styleUrl>
					<Polygon>
						<tessellate>1</tessellate>
						<outerBoundaryIs>
							<LinearRing>
								<coordinates>113.425549,24.494410824558994,0.0 113.56170790104822,24.48350955443701,0.0 113.69372968278782,24.45113697364741,0.0 113.81760293018688,24.398276706676175,0.0 113.92956381730608,24.32653488598663,0.0 114.02621046924524,24.238091350497317,0.0 114.10460632639075,24.135633412279496,0.0 114.16236937029346,24.02227420393969,0.0 114.1977445000939,23.90145808766078,0.0 114.20965686037377,23.776856,0.0 114.1977445000939,23.652253912339216,0.0 114.16236937029346,23.531437796060306,0.0 114.10460632639075,23.4180785877205,0.0 114.02621046924524,23.31562064950268,0.0 113.92956381730608,23.22717711401337,0.0 113.81760293018688,23.155435293323823,0.0 113.69372968278782,23.102575026352586,0.0 113.56170790104822,23.070202445562987,0.0 113.425549,23.059301175441004,0.0 113.28939009895178,23.070202445562987,0.0 113.15736831721219,23.102575026352586,0.0 113.03349506981313,23.155435293323823,0.0 112.92153418269393,23.22717711401337,0.0 112.82488753075476,23.31562064950268,0.0 112.74649167360926,23.4180785877205,0.0 112.68872862970655,23.531437796060306,0.0 112.6533534999061,23.652253912339216,0.0 112.64144113962624,23.776856,0.0 112.6533534999061,23.90145808766078,0.0 112.68872862970655,24.02227420393969,0.0 112.74649167360926,24.135633412279496,0.0 112.82488753075476,24.238091350497317,0.0 112.92153418269393,24.32653488598663,0.0 113.03349506981313,24.398276706676175,0.0 113.15736831721219,24.45113697364741,0.0 113.28939009895178,24.48350955443701,0.0								 113.425549,24.494410824558994,0.0								</coordinates>
							</LinearRing>
						</outerBoundaryIs>
					</Polygon>
				</Placemark>
				<Placemark>
					<name/>
					<description>area[count:1.0]</description>
					<TimeSpan>
						<begin>2016-03-20</begin>
						<end>2016-09-02</end>
					</TimeSpan>
					<styleUrl>KmlStyle [strokeColor=null, strokeWidth=null, fillColor=java.awt.Color[r=157,g=228,b=250]]</styleUrl>
					<Polygon>
						<tessellate>1</tessellate>
						<outerBoundaryIs>
							<LinearRing>
								<coordinates>117.981509,26.803959824558994,0.0 118.12024372523118,26.79305855443701,0.0 118.25476306603936,26.760685973647412,0.0 118.38097972032416,26.707825706676175,0.0 118.49505865891386,26.63608388598663,0.0 118.59353365098612,26.547640350497318,0.0 118.67341258373759,26.445182412279497,0.0 118.73226837621729,26.331823203939692,0.0 118.76831272495322,26.211007087660782,0.0 118.78045044064832,26.086405,0.0 118.76831272495322,25.961802912339216,0.0 118.73226837621729,25.840986796060307,0.0 118.67341258373759,25.7276275877205,0.0 118.59353365098612,25.62516964950268,0.0 118.49505865891386,25.53672611401337,0.0 118.38097972032416,25.464984293323823,0.0 118.25476306603936,25.412124026352586,0.0 118.12024372523118,25.379751445562988,0.0 117.981509,25.368850175441004,0.0 117.84277427476883,25.379751445562988,0.0 117.70825493396065,25.412124026352586,0.0 117.58203827967584,25.464984293323823,0.0 117.46795934108614,25.53672611401337,0.0 117.36948434901389,25.62516964950268,0.0 117.28960541626242,25.7276275877205,0.0 117.23074962378271,25.840986796060307,0.0 117.19470527504679,25.961802912339216,0.0 117.18256755935168,26.086405,0.0 117.19470527504679,26.211007087660782,0.0 117.23074962378271,26.331823203939692,0.0 117.28960541626242,26.445182412279497,0.0 117.36948434901389,26.547640350497318,0.0 117.46795934108614,26.63608388598663,0.0 117.58203827967584,26.707825706676175,0.0 117.70825493396065,26.760685973647412,0.0 117.84277427476883,26.79305855443701,0.0								 117.981509,26.803959824558994,0.0								</coordinates>
							</LinearRing>
						</outerBoundaryIs>
					</Polygon>
				</Placemark>
				<Placemark>
					<name/>
					<description>area[count:2.0]</description>
					<TimeSpan>
						<begin>2016-03-20</begin>
						<end>2016-09-02</end>
					</TimeSpan>
					<styleUrl>KmlStyle [strokeColor=null, strokeWidth=null, fillColor=java.awt.Color[r=157,g=228,b=250]]</styleUrl>
					<Polygon>
						<tessellate>1</tessellate>
						<outerBoundaryIs>
							<LinearRing>
								<coordinates>120.536068,33.19019203665958,0.0 120.72249570676097,33.1764028994699,0.0 120.90325890198898,33.135454463856725,0.0 121.0728651874676,33.06859092731525,0.0 121.22616116203751,32.97784390456871,0.0 121.3584890050829,32.865970697983045,0.0 121.46582800205397,32.73637051832979,0.0 121.54491671184387,32.59298120148686,0.0 121.59335206402649,32.44015955928802,0.0 121.60966237493521,32.282549,0.0 121.59335206402649,32.124938440711986,0.0 121.54491671184387,31.97211679851315,0.0 121.46582800205397,31.828727481670214,0.0 121.3584890050829,31.69912730201696,0.0 121.22616116203751,31.587254095431298,0.0 121.0728651874676,31.496507072684757,0.0 120.90325890198898,31.429643536143285,0.0 120.72249570676097,31.388695100530107,0.0 120.536068,31.374905963340424,0.0 120.34964029323903,31.388695100530107,0.0 120.16887709801102,31.42964353614328,0.0 119.9992708125324,31.496507072684757,0.0 119.84597483796249,31.587254095431298,0.0 119.7136469949171,31.69912730201696,0.0 119.60630799794603,31.828727481670214,0.0 119.52721928815613,31.97211679851315,0.0 119.47878393597351,32.124938440711986,0.0 119.46247362506479,32.282549,0.0 119.47878393597351,32.44015955928802,0.0 119.52721928815613,32.59298120148686,0.0 119.60630799794603,32.73637051832979,0.0 119.7136469949171,32.865970697983045,0.0 119.84597483796249,32.97784390456871,0.0 119.9992708125324,33.06859092731525,0.0 120.16887709801102,33.135454463856725,0.0 120.34964029323903,33.1764028994699,0.0								 120.536068,33.19019203665958,0.0								</coordinates>
							</LinearRing>
						</outerBoundaryIs>
					</Polygon>
				</Placemark>
				<Placemark>
					<name/>
					<description>area[count:1.0]</description>
					<TimeSpan>
						<begin>2016-03-20</begin>
						<end>2016-09-02</end>
					</TimeSpan>
					<styleUrl>KmlStyle [strokeColor=null, strokeWidth=null, fillColor=java.awt.Color[r=157,g=228,b=250]]</styleUrl>
					<Polygon>
						<tessellate>1</tessellate>
						<outerBoundaryIs>
							<LinearRing>
								<coordinates>111.708264,28.324456824558997,0.0 111.8488749600127,28.313555554437013,0.0 111.985213527158,28.281182973647415,0.0 112.11313712306381,28.228322706676177,0.0 112.22875885400103,28.15658088598663,0.0 112.32856561218252,28.06813735049732,0.0 112.40952481976561,27.9656794122795,0.0 112.46917657219522,27.852320203939694,0.0 112.50570838115901,27.731504087660785,0.0 112.51801024612763,27.606902,0.0 112.50570838115901,27.48229991233922,0.0 112.46917657219522,27.36148379606031,0.0 112.40952481976561,27.248124587720504,0.0 112.32856561218252,27.145666649502683,0.0 112.22875885400103,27.05722311401337,0.0 112.11313712306381,26.985481293323826,0.0 111.985213527158,26.93262102635259,0.0 111.8488749600127,26.90024844556299,0.0 111.708264,26.889347175441006,0.0 111.5676530399873,26.90024844556299,0.0 111.431314472842,26.93262102635259,0.0 111.30339087693619,26.985481293323826,0.0 111.18776914599897,27.05722311401337,0.0 111.08796238781748,27.145666649502683,0.0 111.00700318023439,27.248124587720504,0.0 110.94735142780478,27.36148379606031,0.0 110.91081961884099,27.48229991233922,0.0 110.89851775387237,27.606902,0.0 110.91081961884099,27.731504087660785,0.0 110.94735142780478,27.852320203939694,0.0 111.00700318023439,27.9656794122795,0.0 111.08796238781748,28.06813735049732,0.0 111.18776914599897,28.15658088598663,0.0 111.30339087693619,28.228322706676177,0.0 111.431314472842,28.281182973647415,0.0 111.5676530399873,28.313555554437013,0.0								 111.708264,28.324456824558997,0.0								</coordinates>
							</LinearRing>
						</outerBoundaryIs>
					</Polygon>
				</Placemark>
				<Placemark>
					<name/>
					<description>area[count:1.0]</description>
					<TimeSpan>
						<begin>2016-03-20</begin>
						<end>2016-09-02</end>
					</TimeSpan>
					<styleUrl>KmlStyle [strokeColor=null, strokeWidth=null, fillColor=java.awt.Color[r=157,g=228,b=250]]</styleUrl>
					<Polygon>
						<tessellate>1</tessellate>
						<outerBoundaryIs>
							<LinearRing>
								<coordinates>113.425549,24.494410824558994,0.0 113.56170790104822,24.48350955443701,0.0 113.69372968278782,24.45113697364741,0.0 113.81760293018688,24.398276706676175,0.0 113.92956381730608,24.32653488598663,0.0 114.02621046924524,24.238091350497317,0.0 114.10460632639075,24.135633412279496,0.0 114.16236937029346,24.02227420393969,0.0 114.1977445000939,23.90145808766078,0.0 114.20965686037377,23.776856,0.0 114.1977445000939,23.652253912339216,0.0 114.16236937029346,23.531437796060306,0.0 114.10460632639075,23.4180785877205,0.0 114.02621046924524,23.31562064950268,0.0 113.92956381730608,23.22717711401337,0.0 113.81760293018688,23.155435293323823,0.0 113.69372968278782,23.102575026352586,0.0 113.56170790104822,23.070202445562987,0.0 113.425549,23.059301175441004,0.0 113.28939009895178,23.070202445562987,0.0 113.15736831721219,23.102575026352586,0.0 113.03349506981313,23.155435293323823,0.0 112.92153418269393,23.22717711401337,0.0 112.82488753075476,23.31562064950268,0.0 112.74649167360926,23.4180785877205,0.0 112.68872862970655,23.531437796060306,0.0 112.6533534999061,23.652253912339216,0.0 112.64144113962624,23.776856,0.0 112.6533534999061,23.90145808766078,0.0 112.68872862970655,24.02227420393969,0.0 112.74649167360926,24.135633412279496,0.0 112.82488753075476,24.238091350497317,0.0 112.92153418269393,24.32653488598663,0.0 113.03349506981313,24.398276706676175,0.0 113.15736831721219,24.45113697364741,0.0 113.28939009895178,24.48350955443701,0.0								 113.425549,24.494410824558994,0.0								</coordinates>
							</LinearRing>
						</outerBoundaryIs>
					</Polygon>
				</Placemark>
				<Placemark>
					<name/>
					<description>area[count:1.0]</description>
					<TimeSpan>
						<begin>2016-09-02</begin>
						<end>2017-02-15</end>
					</TimeSpan>
					<styleUrl>KmlStyle [strokeColor=null, strokeWidth=null, fillColor=java.awt.Color[r=157,g=228,b=250]]</styleUrl>
					<Polygon>
						<tessellate>1</tessellate>
						<outerBoundaryIs>
							<LinearRing>
								<coordinates>117.981509,26.803959824558994,0.0 118.12024372523118,26.79305855443701,0.0 118.25476306603936,26.760685973647412,0.0 118.38097972032416,26.707825706676175,0.0 118.49505865891386,26.63608388598663,0.0 118.59353365098612,26.547640350497318,0.0 118.67341258373759,26.445182412279497,0.0 118.73226837621729,26.331823203939692,0.0 118.76831272495322,26.211007087660782,0.0 118.78045044064832,26.086405,0.0 118.76831272495322,25.961802912339216,0.0 118.73226837621729,25.840986796060307,0.0 118.67341258373759,25.7276275877205,0.0 118.59353365098612,25.62516964950268,0.0 118.49505865891386,25.53672611401337,0.0 118.38097972032416,25.464984293323823,0.0 118.25476306603936,25.412124026352586,0.0 118.12024372523118,25.379751445562988,0.0 117.981509,25.368850175441004,0.0 117.84277427476883,25.379751445562988,0.0 117.70825493396065,25.412124026352586,0.0 117.58203827967584,25.464984293323823,0.0 117.46795934108614,25.53672611401337,0.0 117.36948434901389,25.62516964950268,0.0 117.28960541626242,25.7276275877205,0.0 117.23074962378271,25.840986796060307,0.0 117.19470527504679,25.961802912339216,0.0 117.18256755935168,26.086405,0.0 117.19470527504679,26.211007087660782,0.0 117.23074962378271,26.331823203939692,0.0 117.28960541626242,26.445182412279497,0.0 117.36948434901389,26.547640350497318,0.0 117.46795934108614,26.63608388598663,0.0 117.58203827967584,26.707825706676175,0.0 117.70825493396065,26.760685973647412,0.0 117.84277427476883,26.79305855443701,0.0								 117.981509,26.803959824558994,0.0								</coordinates>
							</LinearRing>
						</outerBoundaryIs>
					</Polygon>
				</Placemark>
				<Placemark>
					<name/>
					<description>area[count:7.0]</description>
					<TimeSpan>
						<begin>2016-09-02</begin>
						<end>2017-02-15</end>
					</TimeSpan>
					<styleUrl>KmlStyle [strokeColor=null, strokeWidth=null, fillColor=java.awt.Color[r=157,g=228,b=250]]</styleUrl>
					<Polygon>
						<tessellate>1</tessellate>
						<outerBoundaryIs>
							<LinearRing>
								<coordinates>120.536068,33.821532645377786,0.0 120.85217155631254,33.798152025727035,0.0 121.15867046602266,33.728720575071705,0.0 121.44625191485471,33.61534793290595,0.0 121.70617788600919,33.46147886959264,0.0 121.93055066038146,33.27178861875907,0.0 122.1125527847603,33.052040822688895,0.0 122.246654216694,32.80891240696797,0.0 122.32878035203184,32.54979070547906,0.0 122.35643582970943,32.282549,0.0 122.32878035203184,32.015307294520944,0.0 122.246654216694,31.756185593032033,0.0 122.1125527847603,31.51305717731111,0.0 121.93055066038146,31.29330938124094,0.0 121.70617788600919,31.103619130407367,0.0 121.44625191485471,30.94975006709406,0.0 121.15867046602266,30.836377424928305,0.0 120.85217155631254,30.76694597427297,0.0 120.536068,30.74356535462222,0.0 120.21996444368746,30.76694597427297,0.0 119.91346553397734,30.836377424928305,0.0 119.62588408514529,30.94975006709406,0.0 119.36595811399081,31.103619130407363,0.0 119.14158533961854,31.29330938124094,0.0 118.9595832152397,31.51305717731111,0.0 118.825481783306,31.756185593032033,0.0 118.74335564796816,32.015307294520944,0.0 118.71570017029057,32.282549,0.0 118.74335564796816,32.54979070547906,0.0 118.825481783306,32.80891240696797,0.0 118.9595832152397,33.052040822688895,0.0 119.14158533961854,33.27178861875906,0.0 119.36595811399081,33.46147886959264,0.0 119.62588408514529,33.61534793290594,0.0 119.91346553397734,33.728720575071705,0.0 120.21996444368746,33.798152025727035,0.0								 120.536068,33.821532645377786,0.0								</coordinates>
							</LinearRing>
						</outerBoundaryIs>
					</Polygon>
				</Placemark>
				<Placemark>
					<name/>
					<description>area[count:1.0]</description>
					<TimeSpan>
						<begin>2016-09-02</begin>
						<end>2017-02-15</end>
					</TimeSpan>
					<styleUrl>KmlStyle [strokeColor=null, strokeWidth=null, fillColor=java.awt.Color[r=157,g=228,b=250]]</styleUrl>
					<Polygon>
						<tessellate>1</tessellate>
						<outerBoundaryIs>
							<LinearRing>
								<coordinates>111.708264,28.324456824558997,0.0 111.8488749600127,28.313555554437013,0.0 111.985213527158,28.281182973647415,0.0 112.11313712306381,28.228322706676177,0.0 112.22875885400103,28.15658088598663,0.0 112.32856561218252,28.06813735049732,0.0 112.40952481976561,27.9656794122795,0.0 112.46917657219522,27.852320203939694,0.0 112.50570838115901,27.731504087660785,0.0 112.51801024612763,27.606902,0.0 112.50570838115901,27.48229991233922,0.0 112.46917657219522,27.36148379606031,0.0 112.40952481976561,27.248124587720504,0.0 112.32856561218252,27.145666649502683,0.0 112.22875885400103,27.05722311401337,0.0 112.11313712306381,26.985481293323826,0.0 111.985213527158,26.93262102635259,0.0 111.8488749600127,26.90024844556299,0.0 111.708264,26.889347175441006,0.0 111.5676530399873,26.90024844556299,0.0 111.431314472842,26.93262102635259,0.0 111.30339087693619,26.985481293323826,0.0 111.18776914599897,27.05722311401337,0.0 111.08796238781748,27.145666649502683,0.0 111.00700318023439,27.248124587720504,0.0 110.94735142780478,27.36148379606031,0.0 110.91081961884099,27.48229991233922,0.0 110.89851775387237,27.606902,0.0 110.91081961884099,27.731504087660785,0.0 110.94735142780478,27.852320203939694,0.0 111.00700318023439,27.9656794122795,0.0 111.08796238781748,28.06813735049732,0.0 111.18776914599897,28.15658088598663,0.0 111.30339087693619,28.228322706676177,0.0 111.431314472842,28.281182973647415,0.0 111.5676530399873,28.313555554437013,0.0								 111.708264,28.324456824558997,0.0								</coordinates>
							</LinearRing>
						</outerBoundaryIs>
					</Polygon>
				</Placemark>
				<Placemark>
					<name/>
					<description>area[count:1.0]</description>
					<TimeSpan>
						<begin>2016-09-02</begin>
						<end>2017-02-15</end>
					</TimeSpan>
					<styleUrl>KmlStyle [strokeColor=null, strokeWidth=null, fillColor=java.awt.Color[r=157,g=228,b=250]]</styleUrl>
					<Polygon>
						<tessellate>1</tessellate>
						<outerBoundaryIs>
							<LinearRing>
								<coordinates>113.425549,24.494410824558994,0.0 113.56170790104822,24.48350955443701,0.0 113.69372968278782,24.45113697364741,0.0 113.81760293018688,24.398276706676175,0.0 113.92956381730608,24.32653488598663,0.0 114.02621046924524,24.238091350497317,0.0 114.10460632639075,24.135633412279496,0.0 114.16236937029346,24.02227420393969,0.0 114.1977445000939,23.90145808766078,0.0 114.20965686037377,23.776856,0.0 114.1977445000939,23.652253912339216,0.0 114.16236937029346,23.531437796060306,0.0 114.10460632639075,23.4180785877205,0.0 114.02621046924524,23.31562064950268,0.0 113.92956381730608,23.22717711401337,0.0 113.81760293018688,23.155435293323823,0.0 113.69372968278782,23.102575026352586,0.0 113.56170790104822,23.070202445562987,0.0 113.425549,23.059301175441004,0.0 113.28939009895178,23.070202445562987,0.0 113.15736831721219,23.102575026352586,0.0 113.03349506981313,23.155435293323823,0.0 112.92153418269393,23.22717711401337,0.0 112.82488753075476,23.31562064950268,0.0 112.74649167360926,23.4180785877205,0.0 112.68872862970655,23.531437796060306,0.0 112.6533534999061,23.652253912339216,0.0 112.64144113962624,23.776856,0.0 112.6533534999061,23.90145808766078,0.0 112.68872862970655,24.02227420393969,0.0 112.74649167360926,24.135633412279496,0.0 112.82488753075476,24.238091350497317,0.0 112.92153418269393,24.32653488598663,0.0 113.03349506981313,24.398276706676175,0.0 113.15736831721219,24.45113697364741,0.0 113.28939009895178,24.48350955443701,0.0								 113.425549,24.494410824558994,0.0								</coordinates>
							</LinearRing>
						</outerBoundaryIs>
					</Polygon>
				</Placemark>
			</Folder>
		</Folder>
		<Folder>
			<name>C:\Temp\Software\BEAST.v1.8.4\BEAST v1.8.4\Analysis\ForMatthew\013_SPREAD3\038_H7_ skygrid_relaxed_SDR06.tre</name>
			<description>Tree layer</description>
			<Folder>
				<name>points</name>
				<Placemark>
					<name/>
					<description/>
					<styleUrl>KmlStyle [strokeColor=null, strokeWidth=null, fillColor=java.awt.Color[r=84,g=165,b=227]]</styleUrl>
					<Polygon>
						<tessellate>1</tessellate>
						<outerBoundaryIs>
							<LinearRing>
								<coordinates>120.536068,32.442999136529686,0.0 120.56902407391293,32.4405615384263,0.0 120.6009787941966,32.43332280930104,0.0 120.63096123284505,32.42150289427539,0.0 120.6580603886318,32.405460935486246,0.0 120.6814528674211,32.3856843597338,0.0 120.7004279005821,32.36277406826485,0.0 120.71440894133403,32.33742617869251,0.0 120.7229711828284,32.310410873814796,0.0 120.7258544656901,32.282549,0.0 120.7229711828284,32.25468712618521,0.0 120.71440894133403,32.227671821307496,0.0 120.7004279005821,32.20232393173516,0.0 120.6814528674211,32.179413640266205,0.0 120.6580603886318,32.15963706451376,0.0 120.63096123284505,32.143595105724614,0.0 120.6009787941966,32.13177519069897,0.0 120.56902407391293,32.124536461573705,0.0 120.536068,32.12209886347032,0.0 120.50311192608707,32.124536461573705,0.0 120.4711572058034,32.13177519069897,0.0 120.44117476715495,32.143595105724614,0.0 120.4140756113682,32.15963706451376,0.0 120.3906831325789,32.179413640266205,0.0 120.3717080994179,32.20232393173516,0.0 120.35772705866597,32.227671821307496,0.0 120.3491648171716,32.25468712618521,0.0 120.3462815343099,32.282549,0.0 120.3491648171716,32.310410873814796,0.0 120.35772705866597,32.33742617869251,0.0 120.3717080994179,32.36277406826485,0.0 120.3906831325789,32.3856843597338,0.0 120.4140756113682,32.405460935486246,0.0 120.44117476715495,32.42150289427539,0.0 120.4711572058034,32.43332280930104,0.0 120.50311192608707,32.4405615384263,0.0								 120.536068,32.442999136529686,0.0								</coordinates>
							</LinearRing>
						</outerBoundaryIs>
					</Polygon>
				</Placemark>
				<Placemark>
					<name/>
					<description/>
					<styleUrl>KmlStyle [strokeColor=null, strokeWidth=null, fillColor=java.awt.Color[r=84,g=165,b=227]]</styleUrl>
					<Polygon>
						<tessellate>1</tessellate>
						<outerBoundaryIs>
							<LinearRing>
								<coordinates>120.052136,29.333635136529686,0.0 120.08404559638801,29.331197538426302,0.0 120.11498563583682,29.323958809301036,0.0 120.14401602090416,29.31213889427539,0.0 120.17025467802986,29.296096935486247,0.0 120.19290435889457,29.276320359733795,0.0 120.21127686440649,29.25341006826484,0.0 120.22481395528258,29.228062178692507,0.0 120.23310431386668,29.20104687381479,0.0 120.23589604180832,29.173185,0.0 120.23310431386668,29.14532312618521,0.0 120.22481395528258,29.118307821307493,0.0 120.21127686440649,29.09295993173516,0.0 120.19290435889457,29.070049640266205,0.0 120.17025467802986,29.050273064513753,0.0 120.14401602090416,29.03423110572461,0.0 120.11498563583682,29.022411190698964,0.0 120.08404559638802,29.015172461573698,0.0 120.052136,29.012734863470314,0.0 120.02022640361199,29.015172461573698,0.0 119.98928636416319,29.022411190698964,0.0 119.96025597909585,29.03423110572461,0.0 119.93401732197015,29.050273064513753,0.0 119.91136764110544,29.070049640266205,0.0 119.89299513559352,29.09295993173516,0.0 119.87945804471742,29.118307821307493,0.0 119.87116768613333,29.14532312618521,0.0 119.86837595819169,29.173185,0.0 119.87116768613333,29.20104687381479,0.0 119.87945804471742,29.228062178692507,0.0 119.89299513559352,29.25341006826484,0.0 119.91136764110544,29.276320359733795,0.0 119.93401732197015,29.296096935486247,0.0 119.96025597909585,29.31213889427539,0.0 119.98928636416319,29.323958809301036,0.0 120.020226403612,29.331197538426302,0.0								 120.052136,29.333635136529686,0.0								</coordinates>
							</LinearRing>
						</outerBoundaryIs>
					</Polygon>
				</Placemark>
				<Placemark>
					<name/>
					<description/>
					<styleUrl>KmlStyle [strokeColor=null, strokeWidth=null, fillColor=java.awt.Color[r=84,g=165,b=227]]</styleUrl>
					<Polygon>
						<tessellate>1</tessellate>
						<outerBoundaryIs>
							<LinearRing>
								<coordinates>120.536068,32.442999136529686,0.0 120.56902407391293,32.4405615384263,0.0 120.6009787941966,32.43332280930104,0.0 120.63096123284505,32.42150289427539,0.0 120.6580603886318,32.405460935486246,0.0 120.6814528674211,32.3856843597338,0.0 120.7004279005821,32.36277406826485,0.0 120.71440894133403,32.33742617869251,0.0 120.7229711828284,32.310410873814796,0.0 120.7258544656901,32.282549,0.0 120.7229711828284,32.25468712618521,0.0 120.71440894133403,32.227671821307496,0.0 120.7004279005821,32.20232393173516,0.0 120.6814528674211,32.179413640266205,0.0 120.6580603886318,32.15963706451376,0.0 120.63096123284505,32.143595105724614,0.0 120.6009787941966,32.13177519069897,0.0 120.56902407391293,32.124536461573705,0.0 120.536068,32.12209886347032,0.0 120.50311192608707,32.124536461573705,0.0 120.4711572058034,32.13177519069897,0.0 120.44117476715495,32.143595105724614,0.0 120.4140756113682,32.15963706451376,0.0 120.3906831325789,32.179413640266205,0.0 120.3717080994179,32.20232393173516,0.0 120.35772705866597,32.227671821307496,0.0 120.3491648171716,32.25468712618521,0.0 120.3462815343099,32.282549,0.0 120.3491648171716,32.310410873814796,0.0 120.35772705866597,32.33742617869251,0.0 120.3717080994179,32.36277406826485,0.0 120.3906831325789,32.3856843597338,0.0 120.4140756113682,32.405460935486246,0.0 120.44117476715495,32.42150289427539,0.0 120.4711572058034,32.43332280930104,0.0 120.50311192608707,32.4405615384263,0.0								 120.536068,32.442999136529686,0.0								</coordinates>
							</LinearRing>
						</outerBoundaryIs>
					</Polygon>
				</Placemark>
				<Placemark>
					<name/>
					<description/>
					<styleUrl>KmlStyle [strokeColor=null, strokeWidth=null, fillColor=java.awt.Color[r=84,g=165,b=227]]</styleUrl>
					<Polygon>
						<tessellate>1</tessellate>
						<outerBoundaryIs>
							<LinearRing>
								<coordinates>118.148974,36.51164413652968,0.0 118.18356787707606,36.5092065384263,0.0 118.21711063670251,36.501967809301036,0.0 118.24858309910157,36.49014789427539,0.0 118.27702898942906,36.47410593548624,0.0 118.3015839937017,36.4543293597338,0.0 118.3215020205401,36.431419068264844,0.0 118.33617787077776,36.40607117869251,0.0 118.34516562613157,36.37905587381479,0.0 118.34819219820315,36.351194,0.0 118.34516562613157,36.32333212618521,0.0 118.33617787077776,36.29631682130749,0.0 118.3215020205401,36.270968931735155,0.0 118.3015839937017,36.2480586402662,0.0 118.27702898942906,36.228282064513756,0.0 118.24858309910157,36.21224010572461,0.0 118.21711063670251,36.20042019069896,0.0 118.18356787707606,36.1931814615737,0.0 118.148974,36.19074386347032,0.0 118.11438012292393,36.1931814615737,0.0 118.08083736329748,36.20042019069896,0.0 118.04936490089842,36.21224010572461,0.0 118.02091901057094,36.228282064513756,0.0 117.9963640062983,36.2480586402662,0.0 117.9764459794599,36.270968931735155,0.0 117.96177012922223,36.29631682130749,0.0 117.95278237386842,36.32333212618521,0.0 117.94975580179684,36.351194,0.0 117.9527823738684,36.37905587381479,0.0 117.96177012922223,36.40607117869251,0.0 117.9764459794599,36.431419068264844,0.0 117.9963640062983,36.4543293597338,0.0 118.02091901057094,36.47410593548624,0.0 118.04936490089842,36.49014789427539,0.0 118.08083736329748,36.501967809301036,0.0 118.11438012292393,36.5092065384263,0.0								 118.148974,36.51164413652968,0.0								</coordinates>
							</LinearRing>
						</outerBoundaryIs>
					</Polygon>
				</Placemark>
				<Placemark>
					<name/>
					<description/>
					<styleUrl>KmlStyle [strokeColor=null, strokeWidth=null, fillColor=java.awt.Color[r=84,g=165,b=227]]</styleUrl>
					<Polygon>
						<tessellate>1</tessellate>
						<outerBoundaryIs>
							<LinearRing>
								<coordinates>120.052136,29.333635136529686,0.0 120.08404559638801,29.331197538426302,0.0 120.11498563583682,29.323958809301036,0.0 120.14401602090416,29.31213889427539,0.0 120.17025467802986,29.296096935486247,0.0 120.19290435889457,29.276320359733795,0.0 120.21127686440649,29.25341006826484,0.0 120.22481395528258,29.228062178692507,0.0 120.23310431386668,29.20104687381479,0.0 120.23589604180832,29.173185,0.0 120.23310431386668,29.14532312618521,0.0 120.22481395528258,29.118307821307493,0.0 120.21127686440649,29.09295993173516,0.0 120.19290435889457,29.070049640266205,0.0 120.17025467802986,29.050273064513753,0.0 120.14401602090416,29.03423110572461,0.0 120.11498563583682,29.022411190698964,0.0 120.08404559638802,29.015172461573698,0.0 120.052136,29.012734863470314,0.0 120.02022640361199,29.015172461573698,0.0 119.98928636416319,29.022411190698964,0.0 119.96025597909585,29.03423110572461,0.0 119.93401732197015,29.050273064513753,0.0 119.91136764110544,29.070049640266205,0.0 119.89299513559352,29.09295993173516,0.0 119.87945804471742,29.118307821307493,0.0 119.87116768613333,29.14532312618521,0.0 119.86837595819169,29.173185,0.0 119.87116768613333,29.20104687381479,0.0 119.87945804471742,29.228062178692507,0.0 119.89299513559352,29.25341006826484,0.0 119.91136764110544,29.276320359733795,0.0 119.93401732197015,29.296096935486247,0.0 119.96025597909585,29.31213889427539,0.0 119.98928636416319,29.323958809301036,0.0 120.020226403612,29.331197538426302,0.0								 120.052136,29.333635136529686,0.0								</coordinates>
							</LinearRing>
						</outerBoundaryIs>
					</Polygon>
				</Placemark>
				<Placemark>
					<name/>
					<description/>
					<styleUrl>KmlStyle [strokeColor=null, strokeWidth=null, fillColor=java.awt.Color[r=84,g=165,b=227]]</styleUrl>
					<Polygon>
						<tessellate>1</tessellate>
						<outerBoundaryIs>
							<LinearRing>
								<coordinates>120.536068,32.442999136529686,0.0 120.56902407391293,32.4405615384263,0.0 120.6009787941966,32.43332280930104,0.0 120.63096123284505,32.42150289427539,0.0 120.6580603886318,32.405460935486246,0.0 120.6814528674211,32.3856843597338,0.0 120.7004279005821,32.36277406826485,0.0 120.71440894133403,32.33742617869251,0.0 120.7229711828284,32.310410873814796,0.0 120.7258544656901,32.282549,0.0 120.7229711828284,32.25468712618521,0.0 120.71440894133403,32.227671821307496,0.0 120.7004279005821,32.20232393173516,0.0 120.6814528674211,32.179413640266205,0.0 120.6580603886318,32.15963706451376,0.0 120.63096123284505,32.143595105724614,0.0 120.6009787941966,32.13177519069897,0.0 120.56902407391293,32.124536461573705,0.0 120.536068,32.12209886347032,0.0 120.50311192608707,32.124536461573705,0.0 120.4711572058034,32.13177519069897,0.0 120.44117476715495,32.143595105724614,0.0 120.4140756113682,32.15963706451376,0.0 120.3906831325789,32.179413640266205,0.0 120.3717080994179,32.20232393173516,0.0 120.35772705866597,32.227671821307496,0.0 120.3491648171716,32.25468712618521,0.0 120.3462815343099,32.282549,0.0 120.3491648171716,32.310410873814796,0.0 120.35772705866597,32.33742617869251,0.0 120.3717080994179,32.36277406826485,0.0 120.3906831325789,32.3856843597338,0.0 120.4140756113682,32.405460935486246,0.0 120.44117476715495,32.42150289427539,0.0 120.4711572058034,32.43332280930104,0.0 120.50311192608707,32.4405615384263,0.0								 120.536068,32.442999136529686,0.0								</coordinates>
							</LinearRing>
						</outerBoundaryIs>
					</Polygon>
				</Placemark>
				<Placemark>
					<name/>
					<description/>
					<styleUrl>KmlStyle [strokeColor=null, strokeWidth=null, fillColor=java.awt.Color[r=84,g=165,b=227]]</styleUrl>
					<Polygon>
						<tessellate>1</tessellate>
						<outerBoundaryIs>
							<LinearRing>
								<coordinates>120.052136,29.333635136529686,0.0 120.08404559638801,29.331197538426302,0.0 120.11498563583682,29.323958809301036,0.0 120.14401602090416,29.31213889427539,0.0 120.17025467802986,29.296096935486247,0.0 120.19290435889457,29.276320359733795,0.0 120.21127686440649,29.25341006826484,0.0 120.22481395528258,29.228062178692507,0.0 120.23310431386668,29.20104687381479,0.0 120.23589604180832,29.173185,0.0 120.23310431386668,29.14532312618521,0.0 120.22481395528258,29.118307821307493,0.0 120.21127686440649,29.09295993173516,0.0 120.19290435889457,29.070049640266205,0.0 120.17025467802986,29.050273064513753,0.0 120.14401602090416,29.03423110572461,0.0 120.11498563583682,29.022411190698964,0.0 120.08404559638802,29.015172461573698,0.0 120.052136,29.012734863470314,0.0 120.02022640361199,29.015172461573698,0.0 119.98928636416319,29.022411190698964,0.0 119.96025597909585,29.03423110572461,0.0 119.93401732197015,29.050273064513753,0.0 119.91136764110544,29.070049640266205,0.0 119.89299513559352,29.09295993173516,0.0 119.87945804471742,29.118307821307493,0.0 119.87116768613333,29.14532312618521,0.0 119.86837595819169,29.173185,0.0 119.87116768613333,29.20104687381479,0.0 119.87945804471742,29.228062178692507,0.0 119.89299513559352,29.25341006826484,0.0 119.91136764110544,29.276320359733795,0.0 119.93401732197015,29.296096935486247,0.0 119.96025597909585,29.31213889427539,0.0 119.98928636416319,29.323958809301036,0.0 120.020226403612,29.331197538426302,0.0								 120.052136,29.333635136529686,0.0								</coordinates>
							</LinearRing>
						</outerBoundaryIs>
					</Polygon>
				</Placemark>
				<Placemark>
					<name/>
					<description/>
					<styleUrl>KmlStyle [strokeColor=null, strokeWidth=null, fillColor=java.awt.Color[r=84,g=165,b=227]]</styleUrl>
					<Polygon>
						<tessellate>1</tessellate>
						<outerBoundaryIs>
							<LinearRing>
								<coordinates>117.981509,26.246855136529685,0.0 118.01253102764566,26.2444175384263,0.0 118.04261046667922,26.237178809301035,0.0 118.07083336856657,26.225358894275388,0.0 118.09634219471532,26.209316935486246,0.0 118.11836187235106,26.189540359733794,0.0 118.1362233447113,26.16663006826484,0.0 118.14938389999672,26.141282178692506,0.0 118.15744366139455,26.11426687381479,0.0 118.16015773713313,26.086405,0.0 118.15744366139455,26.05854312618521,0.0 118.14938389999672,26.031527821307492,0.0 118.1362233447113,26.006179931735158,0.0 118.11836187235106,25.983269640266204,0.0 118.09634219471532,25.963493064513752,0.0 118.07083336856657,25.94745110572461,0.0 118.04261046667922,25.935631190698963,0.0 118.01253102764566,25.928392461573697,0.0 117.981509,25.925954863470313,0.0 117.95048697235434,25.928392461573697,0.0 117.92040753332078,25.935631190698963,0.0 117.89218463143344,25.94745110572461,0.0 117.86667580528469,25.963493064513752,0.0 117.84465612764895,25.983269640266204,0.0 117.82679465528871,26.006179931735158,0.0 117.81363410000328,26.031527821307492,0.0 117.80557433860545,26.05854312618521,0.0 117.80286026286687,26.086405,0.0 117.80557433860545,26.11426687381479,0.0 117.81363410000328,26.141282178692506,0.0 117.82679465528871,26.16663006826484,0.0 117.84465612764895,26.189540359733794,0.0 117.86667580528469,26.209316935486246,0.0 117.89218463143344,26.225358894275388,0.0 117.92040753332078,26.237178809301035,0.0 117.95048697235434,26.2444175384263,0.0								 117.981509,26.246855136529685,0.0								</coordinates>
							</LinearRing>
						</outerBoundaryIs>
					</Polygon>
				</Placemark>
				<Placemark>
					<name/>
					<description/>
					<styleUrl>KmlStyle [strokeColor=null, strokeWidth=null, fillColor=java.awt.Color[r=84,g=165,b=227]]</styleUrl>
					<Polygon>
						<tessellate>1</tessellate>
						<outerBoundaryIs>
							<LinearRing>
								<coordinates>120.052136,29.333635136529686,0.0 120.08404559638801,29.331197538426302,0.0 120.11498563583682,29.323958809301036,0.0 120.14401602090416,29.31213889427539,0.0 120.17025467802986,29.296096935486247,0.0 120.19290435889457,29.276320359733795,0.0 120.21127686440649,29.25341006826484,0.0 120.22481395528258,29.228062178692507,0.0 120.23310431386668,29.20104687381479,0.0 120.23589604180832,29.173185,0.0 120.23310431386668,29.14532312618521,0.0 120.22481395528258,29.118307821307493,0.0 120.21127686440649,29.09295993173516,0.0 120.19290435889457,29.070049640266205,0.0 120.17025467802986,29.050273064513753,0.0 120.14401602090416,29.03423110572461,0.0 120.11498563583682,29.022411190698964,0.0 120.08404559638802,29.015172461573698,0.0 120.052136,29.012734863470314,0.0 120.02022640361199,29.015172461573698,0.0 119.98928636416319,29.022411190698964,0.0 119.96025597909585,29.03423110572461,0.0 119.93401732197015,29.050273064513753,0.0 119.91136764110544,29.070049640266205,0.0 119.89299513559352,29.09295993173516,0.0 119.87945804471742,29.118307821307493,0.0 119.87116768613333,29.14532312618521,0.0 119.86837595819169,29.173185,0.0 119.87116768613333,29.20104687381479,0.0 119.87945804471742,29.228062178692507,0.0 119.89299513559352,29.25341006826484,0.0 119.91136764110544,29.276320359733795,0.0 119.93401732197015,29.296096935486247,0.0 119.96025597909585,29.31213889427539,0.0 119.98928636416319,29.323958809301036,0.0 120.020226403612,29.331197538426302,0.0								 120.052136,29.333635136529686,0.0								</coordinates>
							</LinearRing>
						</outerBoundaryIs>
					</Polygon>
				</Placemark>
				<Placemark>
					<name/>
					<description/>
					<styleUrl>KmlStyle [strokeColor=null, strokeWidth=null, fillColor=java.awt.Color[r=84,g=165,b=227]]</styleUrl>
					<Polygon>
						<tessellate>1</tessellate>
						<outerBoundaryIs>
							<LinearRing>
								<coordinates>117.981509,26.246855136529685,0.0 118.01253102764566,26.2444175384263,0.0 118.04261046667922,26.237178809301035,0.0 118.07083336856657,26.225358894275388,0.0 118.09634219471532,26.209316935486246,0.0 118.11836187235106,26.189540359733794,0.0 118.1362233447113,26.16663006826484,0.0 118.14938389999672,26.141282178692506,0.0 118.15744366139455,26.11426687381479,0.0 118.16015773713313,26.086405,0.0 118.15744366139455,26.05854312618521,0.0 118.14938389999672,26.031527821307492,0.0 118.1362233447113,26.006179931735158,0.0 118.11836187235106,25.983269640266204,0.0 118.09634219471532,25.963493064513752,0.0 118.07083336856657,25.94745110572461,0.0 118.04261046667922,25.935631190698963,0.0 118.01253102764566,25.928392461573697,0.0 117.981509,25.925954863470313,0.0 117.95048697235434,25.928392461573697,0.0 117.92040753332078,25.935631190698963,0.0 117.89218463143344,25.94745110572461,0.0 117.86667580528469,25.963493064513752,0.0 117.84465612764895,25.983269640266204,0.0 117.82679465528871,26.006179931735158,0.0 117.81363410000328,26.031527821307492,0.0 117.80557433860545,26.05854312618521,0.0 117.80286026286687,26.086405,0.0 117.80557433860545,26.11426687381479,0.0 117.81363410000328,26.141282178692506,0.0 117.82679465528871,26.16663006826484,0.0 117.84465612764895,26.189540359733794,0.0 117.86667580528469,26.209316935486246,0.0 117.89218463143344,26.225358894275388,0.0 117.92040753332078,26.237178809301035,0.0 117.95048697235434,26.2444175384263,0.0								 117.981509,26.246855136529685,0.0								</coordinates>
							</LinearRing>
						</outerBoundaryIs>
					</Polygon>
				</Placemark>
				<Placemark>
					<name/>
					<description/>
					<styleUrl>KmlStyle [strokeColor=null, strokeWidth=null, fillColor=java.awt.Color[r=84,g=165,b=227]]</styleUrl>
					<Polygon>
						<tessellate>1</tessellate>
						<outerBoundaryIs>
							<LinearRing>
								<coordinates>111.708264,27.767352136529688,0.0 111.739705566497,27.764914538426304,0.0 111.77019179690618,27.757675809301038,0.0 111.79879638254333,27.74585589427539,0.0 111.82465018754851,27.72981393548625,0.0 111.84696765713929,27.710037359733796,0.0 111.86507068629531,27.687127068264843,0.0 111.87840922363627,27.66177917869251,0.0 111.88657798445468,27.63476387381479,0.0 111.88932876508666,27.606902,0.0 111.88657798445468,27.579040126185213,0.0 111.87840922363627,27.552024821307494,0.0 111.86507068629531,27.52667693173516,0.0 111.84696765713929,27.503766640266207,0.0 111.82465018754851,27.483990064513755,0.0 111.79879638254333,27.467948105724613,0.0 111.77019179690618,27.456128190698966,0.0 111.739705566497,27.4488894615737,0.0 111.708264,27.446451863470315,0.0 111.676822433503,27.4488894615737,0.0 111.64633620309382,27.456128190698966,0.0 111.61773161745667,27.467948105724613,0.0 111.59187781245149,27.483990064513755,0.0 111.56956034286071,27.503766640266207,0.0 111.55145731370469,27.52667693173516,0.0 111.53811877636373,27.552024821307494,0.0 111.52995001554532,27.579040126185213,0.0 111.52719923491334,27.606902,0.0 111.52995001554532,27.63476387381479,0.0 111.53811877636373,27.66177917869251,0.0 111.55145731370469,27.687127068264843,0.0 111.56956034286071,27.710037359733796,0.0 111.59187781245149,27.72981393548625,0.0 111.61773161745667,27.74585589427539,0.0 111.64633620309382,27.757675809301038,0.0 111.676822433503,27.764914538426304,0.0								 111.708264,27.767352136529688,0.0								</coordinates>
							</LinearRing>
						</outerBoundaryIs>
					</Polygon>
				</Placemark>
				<Placemark>
					<name/>
					<description/>
					<styleUrl>KmlStyle [strokeColor=null, strokeWidth=null, fillColor=java.awt.Color[r=84,g=165,b=227]]</styleUrl>
					<Polygon>
						<tessellate>1</tessellate>
						<outerBoundaryIs>
							<LinearRing>
								<coordinates>111.708264,27.767352136529688,0.0 111.739705566497,27.764914538426304,0.0 111.77019179690618,27.757675809301038,0.0 111.79879638254333,27.74585589427539,0.0 111.82465018754851,27.72981393548625,0.0 111.84696765713929,27.710037359733796,0.0 111.86507068629531,27.687127068264843,0.0 111.87840922363627,27.66177917869251,0.0 111.88657798445468,27.63476387381479,0.0 111.88932876508666,27.606902,0.0 111.88657798445468,27.579040126185213,0.0 111.87840922363627,27.552024821307494,0.0 111.86507068629531,27.52667693173516,0.0 111.84696765713929,27.503766640266207,0.0 111.82465018754851,27.483990064513755,0.0 111.79879638254333,27.467948105724613,0.0 111.77019179690618,27.456128190698966,0.0 111.739705566497,27.4488894615737,0.0 111.708264,27.446451863470315,0.0 111.676822433503,27.4488894615737,0.0 111.64633620309382,27.456128190698966,0.0 111.61773161745667,27.467948105724613,0.0 111.59187781245149,27.483990064513755,0.0 111.56956034286071,27.503766640266207,0.0 111.55145731370469,27.52667693173516,0.0 111.53811877636373,27.552024821307494,0.0 111.52995001554532,27.579040126185213,0.0 111.52719923491334,27.606902,0.0 111.52995001554532,27.63476387381479,0.0 111.53811877636373,27.66177917869251,0.0 111.55145731370469,27.687127068264843,0.0 111.56956034286071,27.710037359733796,0.0 111.59187781245149,27.72981393548625,0.0 111.61773161745667,27.74585589427539,0.0 111.64633620309382,27.757675809301038,0.0 111.676822433503,27.764914538426304,0.0								 111.708264,27.767352136529688,0.0								</coordinates>
							</LinearRing>
						</outerBoundaryIs>
					</Polygon>
				</Placemark>
				<Placemark>
					<name/>
					<description/>
					<styleUrl>KmlStyle [strokeColor=null, strokeWidth=null, fillColor=java.awt.Color[r=84,g=165,b=227]]</styleUrl>
					<Polygon>
						<tessellate>1</tessellate>
						<outerBoundaryIs>
							<LinearRing>
								<coordinates>120.536068,32.442999136529686,0.0 120.56902407391293,32.4405615384263,0.0 120.6009787941966,32.43332280930104,0.0 120.63096123284505,32.42150289427539,0.0 120.6580603886318,32.405460935486246,0.0 120.6814528674211,32.3856843597338,0.0 120.7004279005821,32.36277406826485,0.0 120.71440894133403,32.33742617869251,0.0 120.7229711828284,32.310410873814796,0.0 120.7258544656901,32.282549,0.0 120.7229711828284,32.25468712618521,0.0 120.71440894133403,32.227671821307496,0.0 120.7004279005821,32.20232393173516,0.0 120.6814528674211,32.179413640266205,0.0 120.6580603886318,32.15963706451376,0.0 120.63096123284505,32.143595105724614,0.0 120.6009787941966,32.13177519069897,0.0 120.56902407391293,32.124536461573705,0.0 120.536068,32.12209886347032,0.0 120.50311192608707,32.124536461573705,0.0 120.4711572058034,32.13177519069897,0.0 120.44117476715495,32.143595105724614,0.0 120.4140756113682,32.15963706451376,0.0 120.3906831325789,32.179413640266205,0.0 120.3717080994179,32.20232393173516,0.0 120.35772705866597,32.227671821307496,0.0 120.3491648171716,32.25468712618521,0.0 120.3462815343099,32.282549,0.0 120.3491648171716,32.310410873814796,0.0 120.35772705866597,32.33742617869251,0.0 120.3717080994179,32.36277406826485,0.0 120.3906831325789,32.3856843597338,0.0 120.4140756113682,32.405460935486246,0.0 120.44117476715495,32.42150289427539,0.0 120.4711572058034,32.43332280930104,0.0 120.50311192608707,32.4405615384263,0.0								 120.536068,32.442999136529686,0.0								</coordinates>
							</LinearRing>
						</outerBoundaryIs>
					</Polygon>
				</Placemark>
				<Placemark>
					<name/>
					<description/>
					<styleUrl>KmlStyle [strokeColor=null, strokeWidth=null, fillColor=java.awt.Color[r=84,g=165,b=227]]</styleUrl>
					<Polygon>
						<tessellate>1</tessellate>
						<outerBoundaryIs>
							<LinearRing>
								<coordinates>120.052136,29.333635136529686,0.0 120.08404559638801,29.331197538426302,0.0 120.11498563583682,29.323958809301036,0.0 120.14401602090416,29.31213889427539,0.0 120.17025467802986,29.296096935486247,0.0 120.19290435889457,29.276320359733795,0.0 120.21127686440649,29.25341006826484,0.0 120.22481395528258,29.228062178692507,0.0 120.23310431386668,29.20104687381479,0.0 120.23589604180832,29.173185,0.0 120.23310431386668,29.14532312618521,0.0 120.22481395528258,29.118307821307493,0.0 120.21127686440649,29.09295993173516,0.0 120.19290435889457,29.070049640266205,0.0 120.17025467802986,29.050273064513753,0.0 120.14401602090416,29.03423110572461,0.0 120.11498563583682,29.022411190698964,0.0 120.08404559638802,29.015172461573698,0.0 120.052136,29.012734863470314,0.0 120.02022640361199,29.015172461573698,0.0 119.98928636416319,29.022411190698964,0.0 119.96025597909585,29.03423110572461,0.0 119.93401732197015,29.050273064513753,0.0 119.91136764110544,29.070049640266205,0.0 119.89299513559352,29.09295993173516,0.0 119.87945804471742,29.118307821307493,0.0 119.87116768613333,29.14532312618521,0.0 119.86837595819169,29.173185,0.0 119.87116768613333,29.20104687381479,0.0 119.87945804471742,29.228062178692507,0.0 119.89299513559352,29.25341006826484,0.0 119.91136764110544,29.276320359733795,0.0 119.93401732197015,29.296096935486247,0.0 119.96025597909585,29.31213889427539,0.0 119.98928636416319,29.323958809301036,0.0 120.020226403612,29.331197538426302,0.0								 120.052136,29.333635136529686,0.0								</coordinates>
							</LinearRing>
						</outerBoundaryIs>
					</Polygon>
				</Placemark>
				<Placemark>
					<name/>
					<description/>
					<styleUrl>KmlStyle [strokeColor=null, strokeWidth=null, fillColor=java.awt.Color[r=84,g=165,b=227]]</styleUrl>
					<Polygon>
						<tessellate>1</tessellate>
						<outerBoundaryIs>
							<LinearRing>
								<coordinates>121.403665,31.245066136529687,0.0 121.43619849714237,31.242628538426302,0.0 121.46774348043681,31.235389809301036,0.0 121.49734147152846,31.22356989427539,0.0 121.52409315043529,31.207527935486247,0.0 121.54718568093074,31.187751359733795,0.0 121.56591740816107,31.164841068264842,0.0 121.5797191780731,31.139493178692508,0.0 121.58817163087211,31.11247787381479,0.0 121.59101794305691,31.084616,0.0 121.58817163087211,31.05675412618521,0.0 121.5797191780731,31.029738821307493,0.0 121.56591740816107,31.00439093173516,0.0 121.54718568093074,30.981480640266206,0.0 121.52409315043529,30.961704064513754,0.0 121.49734147152846,30.94566210572461,0.0 121.46774348043681,30.933842190698964,0.0 121.43619849714237,30.9266034615737,0.0 121.403665,30.924165863470314,0.0 121.37113150285764,30.9266034615737,0.0 121.3395865195632,30.933842190698964,0.0 121.30998852847155,30.94566210572461,0.0 121.28323684956472,30.961704064513754,0.0 121.26014431906927,30.981480640266206,0.0 121.24141259183894,31.00439093173516,0.0 121.2276108219269,31.029738821307493,0.0 121.2191583691279,31.05675412618521,0.0 121.2163120569431,31.084616,0.0 121.2191583691279,31.11247787381479,0.0 121.2276108219269,31.139493178692508,0.0 121.24141259183894,31.164841068264842,0.0 121.26014431906927,31.187751359733795,0.0 121.28323684956472,31.207527935486247,0.0 121.30998852847155,31.22356989427539,0.0 121.3395865195632,31.235389809301036,0.0 121.37113150285764,31.242628538426302,0.0								 121.403665,31.245066136529687,0.0								</coordinates>
							</LinearRing>
						</outerBoundaryIs>
					</Polygon>
				</Placemark>
				<Placemark>
					<name/>
					<description/>
					<styleUrl>KmlStyle [strokeColor=null, strokeWidth=null, fillColor=java.awt.Color[r=84,g=165,b=227]]</styleUrl>
					<Polygon>
						<tessellate>1</tessellate>
						<outerBoundaryIs>
							<LinearRing>
								<coordinates>120.536068,32.442999136529686,0.0 120.56902407391293,32.4405615384263,0.0 120.6009787941966,32.43332280930104,0.0 120.63096123284505,32.42150289427539,0.0 120.6580603886318,32.405460935486246,0.0 120.6814528674211,32.3856843597338,0.0 120.7004279005821,32.36277406826485,0.0 120.71440894133403,32.33742617869251,0.0 120.7229711828284,32.310410873814796,0.0 120.7258544656901,32.282549,0.0 120.7229711828284,32.25468712618521,0.0 120.71440894133403,32.227671821307496,0.0 120.7004279005821,32.20232393173516,0.0 120.6814528674211,32.179413640266205,0.0 120.6580603886318,32.15963706451376,0.0 120.63096123284505,32.143595105724614,0.0 120.6009787941966,32.13177519069897,0.0 120.56902407391293,32.124536461573705,0.0 120.536068,32.12209886347032,0.0 120.50311192608707,32.124536461573705,0.0 120.4711572058034,32.13177519069897,0.0 120.44117476715495,32.143595105724614,0.0 120.4140756113682,32.15963706451376,0.0 120.3906831325789,32.179413640266205,0.0 120.3717080994179,32.20232393173516,0.0 120.35772705866597,32.227671821307496,0.0 120.3491648171716,32.25468712618521,0.0 120.3462815343099,32.282549,0.0 120.3491648171716,32.310410873814796,0.0 120.35772705866597,32.33742617869251,0.0 120.3717080994179,32.36277406826485,0.0 120.3906831325789,32.3856843597338,0.0 120.4140756113682,32.405460935486246,0.0 120.44117476715495,32.42150289427539,0.0 120.4711572058034,32.43332280930104,0.0 120.50311192608707,32.4405615384263,0.0								 120.536068,32.442999136529686,0.0								</coordinates>
							</LinearRing>
						</outerBoundaryIs>
					</Polygon>
				</Placemark>
				<Placemark>
					<name/>
					<description/>
					<styleUrl>KmlStyle [strokeColor=null, strokeWidth=null, fillColor=java.awt.Color[r=84,g=165,b=227]]</styleUrl>
					<Polygon>
						<tessellate>1</tessellate>
						<outerBoundaryIs>
							<LinearRing>
								<coordinates>120.052136,29.333635136529686,0.0 120.08404559638801,29.331197538426302,0.0 120.11498563583682,29.323958809301036,0.0 120.14401602090416,29.31213889427539,0.0 120.17025467802986,29.296096935486247,0.0 120.19290435889457,29.276320359733795,0.0 120.21127686440649,29.25341006826484,0.0 120.22481395528258,29.228062178692507,0.0 120.23310431386668,29.20104687381479,0.0 120.23589604180832,29.173185,0.0 120.23310431386668,29.14532312618521,0.0 120.22481395528258,29.118307821307493,0.0 120.21127686440649,29.09295993173516,0.0 120.19290435889457,29.070049640266205,0.0 120.17025467802986,29.050273064513753,0.0 120.14401602090416,29.03423110572461,0.0 120.11498563583682,29.022411190698964,0.0 120.08404559638802,29.015172461573698,0.0 120.052136,29.012734863470314,0.0 120.02022640361199,29.015172461573698,0.0 119.98928636416319,29.022411190698964,0.0 119.96025597909585,29.03423110572461,0.0 119.93401732197015,29.050273064513753,0.0 119.91136764110544,29.070049640266205,0.0 119.89299513559352,29.09295993173516,0.0 119.87945804471742,29.118307821307493,0.0 119.87116768613333,29.14532312618521,0.0 119.86837595819169,29.173185,0.0 119.87116768613333,29.20104687381479,0.0 119.87945804471742,29.228062178692507,0.0 119.89299513559352,29.25341006826484,0.0 119.91136764110544,29.276320359733795,0.0 119.93401732197015,29.296096935486247,0.0 119.96025597909585,29.31213889427539,0.0 119.98928636416319,29.323958809301036,0.0 120.020226403612,29.331197538426302,0.0								 120.052136,29.333635136529686,0.0								</coordinates>
							</LinearRing>
						</outerBoundaryIs>
					</Polygon>
				</Placemark>
				<Placemark>
					<name/>
					<description/>
					<styleUrl>KmlStyle [strokeColor=null, strokeWidth=null, fillColor=java.awt.Color[r=84,g=165,b=227]]</styleUrl>
					<Polygon>
						<tessellate>1</tessellate>
						<outerBoundaryIs>
							<LinearRing>
								<coordinates>120.052136,29.333635136529686,0.0 120.08404559638801,29.331197538426302,0.0 120.11498563583682,29.323958809301036,0.0 120.14401602090416,29.31213889427539,0.0 120.17025467802986,29.296096935486247,0.0 120.19290435889457,29.276320359733795,0.0 120.21127686440649,29.25341006826484,0.0 120.22481395528258,29.228062178692507,0.0 120.23310431386668,29.20104687381479,0.0 120.23589604180832,29.173185,0.0 120.23310431386668,29.14532312618521,0.0 120.22481395528258,29.118307821307493,0.0 120.21127686440649,29.09295993173516,0.0 120.19290435889457,29.070049640266205,0.0 120.17025467802986,29.050273064513753,0.0 120.14401602090416,29.03423110572461,0.0 120.11498563583682,29.022411190698964,0.0 120.08404559638802,29.015172461573698,0.0 120.052136,29.012734863470314,0.0 120.02022640361199,29.015172461573698,0.0 119.98928636416319,29.022411190698964,0.0 119.96025597909585,29.03423110572461,0.0 119.93401732197015,29.050273064513753,0.0 119.91136764110544,29.070049640266205,0.0 119.89299513559352,29.09295993173516,0.0 119.87945804471742,29.118307821307493,0.0 119.87116768613333,29.14532312618521,0.0 119.86837595819169,29.173185,0.0 119.87116768613333,29.20104687381479,0.0 119.87945804471742,29.228062178692507,0.0 119.89299513559352,29.25341006826484,0.0 119.91136764110544,29.276320359733795,0.0 119.93401732197015,29.296096935486247,0.0 119.96025597909585,29.31213889427539,0.0 119.98928636416319,29.323958809301036,0.0 120.020226403612,29.331197538426302,0.0								 120.052136,29.333635136529686,0.0								</coordinates>
							</LinearRing>
						</outerBoundaryIs>
					</Polygon>
				</Placemark>
				<Placemark>
					<name/>
					<description/>
					<styleUrl>KmlStyle [strokeColor=null, strokeWidth=null, fillColor=java.awt.Color[r=84,g=165,b=227]]</styleUrl>
					<Polygon>
						<tessellate>1</tessellate>
						<outerBoundaryIs>
							<LinearRing>
								<coordinates>111.708264,27.767352136529688,0.0 111.739705566497,27.764914538426304,0.0 111.77019179690618,27.757675809301038,0.0 111.79879638254333,27.74585589427539,0.0 111.82465018754851,27.72981393548625,0.0 111.84696765713929,27.710037359733796,0.0 111.86507068629531,27.687127068264843,0.0 111.87840922363627,27.66177917869251,0.0 111.88657798445468,27.63476387381479,0.0 111.88932876508666,27.606902,0.0 111.88657798445468,27.579040126185213,0.0 111.87840922363627,27.552024821307494,0.0 111.86507068629531,27.52667693173516,0.0 111.84696765713929,27.503766640266207,0.0 111.82465018754851,27.483990064513755,0.0 111.79879638254333,27.467948105724613,0.0 111.77019179690618,27.456128190698966,0.0 111.739705566497,27.4488894615737,0.0 111.708264,27.446451863470315,0.0 111.676822433503,27.4488894615737,0.0 111.64633620309382,27.456128190698966,0.0 111.61773161745667,27.467948105724613,0.0 111.59187781245149,27.483990064513755,0.0 111.56956034286071,27.503766640266207,0.0 111.55145731370469,27.52667693173516,0.0 111.53811877636373,27.552024821307494,0.0 111.52995001554532,27.579040126185213,0.0 111.52719923491334,27.606902,0.0 111.52995001554532,27.63476387381479,0.0 111.53811877636373,27.66177917869251,0.0 111.55145731370469,27.687127068264843,0.0 111.56956034286071,27.710037359733796,0.0 111.59187781245149,27.72981393548625,0.0 111.61773161745667,27.74585589427539,0.0 111.64633620309382,27.757675809301038,0.0 111.676822433503,27.764914538426304,0.0								 111.708264,27.767352136529688,0.0								</coordinates>
							</LinearRing>
						</outerBoundaryIs>
					</Polygon>
				</Placemark>
				<Placemark>
					<name/>
					<description/>
					<styleUrl>KmlStyle [strokeColor=null, strokeWidth=null, fillColor=java.awt.Color[r=84,g=165,b=227]]</styleUrl>
					<Polygon>
						<tessellate>1</tessellate>
						<outerBoundaryIs>
							<LinearRing>
								<coordinates>120.052136,29.333635136529686,0.0 120.08404559638801,29.331197538426302,0.0 120.11498563583682,29.323958809301036,0.0 120.14401602090416,29.31213889427539,0.0 120.17025467802986,29.296096935486247,0.0 120.19290435889457,29.276320359733795,0.0 120.21127686440649,29.25341006826484,0.0 120.22481395528258,29.228062178692507,0.0 120.23310431386668,29.20104687381479,0.0 120.23589604180832,29.173185,0.0 120.23310431386668,29.14532312618521,0.0 120.22481395528258,29.118307821307493,0.0 120.21127686440649,29.09295993173516,0.0 120.19290435889457,29.070049640266205,0.0 120.17025467802986,29.050273064513753,0.0 120.14401602090416,29.03423110572461,0.0 120.11498563583682,29.022411190698964,0.0 120.08404559638802,29.015172461573698,0.0 120.052136,29.012734863470314,0.0 120.02022640361199,29.015172461573698,0.0 119.98928636416319,29.022411190698964,0.0 119.96025597909585,29.03423110572461,0.0 119.93401732197015,29.050273064513753,0.0 119.91136764110544,29.070049640266205,0.0 119.89299513559352,29.09295993173516,0.0 119.87945804471742,29.118307821307493,0.0 119.87116768613333,29.14532312618521,0.0 119.86837595819169,29.173185,0.0 119.87116768613333,29.20104687381479,0.0 119.87945804471742,29.228062178692507,0.0 119.89299513559352,29.25341006826484,0.0 119.91136764110544,29.276320359733795,0.0 119.93401732197015,29.296096935486247,0.0 119.96025597909585,29.31213889427539,0.0 119.98928636416319,29.323958809301036,0.0 120.020226403612,29.331197538426302,0.0								 120.052136,29.333635136529686,0.0								</coordinates>
							</LinearRing>
						</outerBoundaryIs>
					</Polygon>
				</Placemark>
				<Placemark>
					<name/>
					<description/>
					<styleUrl>KmlStyle [strokeColor=null, strokeWidth=null, fillColor=java.awt.Color[r=84,g=165,b=227]]</styleUrl>
					<Polygon>
						<tessellate>1</tessellate>
						<outerBoundaryIs>
							<LinearRing>
								<coordinates>111.708264,27.767352136529688,0.0 111.739705566497,27.764914538426304,0.0 111.77019179690618,27.757675809301038,0.0 111.79879638254333,27.74585589427539,0.0 111.82465018754851,27.72981393548625,0.0 111.84696765713929,27.710037359733796,0.0 111.86507068629531,27.687127068264843,0.0 111.87840922363627,27.66177917869251,0.0 111.88657798445468,27.63476387381479,0.0 111.88932876508666,27.606902,0.0 111.88657798445468,27.579040126185213,0.0 111.87840922363627,27.552024821307494,0.0 111.86507068629531,27.52667693173516,0.0 111.84696765713929,27.503766640266207,0.0 111.82465018754851,27.483990064513755,0.0 111.79879638254333,27.467948105724613,0.0 111.77019179690618,27.456128190698966,0.0 111.739705566497,27.4488894615737,0.0 111.708264,27.446451863470315,0.0 111.676822433503,27.4488894615737,0.0 111.64633620309382,27.456128190698966,0.0 111.61773161745667,27.467948105724613,0.0 111.59187781245149,27.483990064513755,0.0 111.56956034286071,27.503766640266207,0.0 111.55145731370469,27.52667693173516,0.0 111.53811877636373,27.552024821307494,0.0 111.52995001554532,27.579040126185213,0.0 111.52719923491334,27.606902,0.0 111.52995001554532,27.63476387381479,0.0 111.53811877636373,27.66177917869251,0.0 111.55145731370469,27.687127068264843,0.0 111.56956034286071,27.710037359733796,0.0 111.59187781245149,27.72981393548625,0.0 111.61773161745667,27.74585589427539,0.0 111.64633620309382,27.757675809301038,0.0 111.676822433503,27.764914538426304,0.0								 111.708264,27.767352136529688,0.0								</coordinates>
							</LinearRing>
						</outerBoundaryIs>
					</Polygon>
				</Placemark>
				<Placemark>
					<name/>
					<description/>
					<styleUrl>KmlStyle [strokeColor=null, strokeWidth=null, fillColor=java.awt.Color[r=84,g=165,b=227]]</styleUrl>
					<Polygon>
						<tessellate>1</tessellate>
						<outerBoundaryIs>
							<LinearRing>
								<coordinates>118.148974,36.51164413652968,0.0 118.18356787707606,36.5092065384263,0.0 118.21711063670251,36.501967809301036,0.0 118.24858309910157,36.49014789427539,0.0 118.27702898942906,36.47410593548624,0.0 118.3015839937017,36.4543293597338,0.0 118.3215020205401,36.431419068264844,0.0 118.33617787077776,36.40607117869251,0.0 118.34516562613157,36.37905587381479,0.0 118.34819219820315,36.351194,0.0 118.34516562613157,36.32333212618521,0.0 118.33617787077776,36.29631682130749,0.0 118.3215020205401,36.270968931735155,0.0 118.3015839937017,36.2480586402662,0.0 118.27702898942906,36.228282064513756,0.0 118.24858309910157,36.21224010572461,0.0 118.21711063670251,36.20042019069896,0.0 118.18356787707606,36.1931814615737,0.0 118.148974,36.19074386347032,0.0 118.11438012292393,36.1931814615737,0.0 118.08083736329748,36.20042019069896,0.0 118.04936490089842,36.21224010572461,0.0 118.02091901057094,36.228282064513756,0.0 117.9963640062983,36.2480586402662,0.0 117.9764459794599,36.270968931735155,0.0 117.96177012922223,36.29631682130749,0.0 117.95278237386842,36.32333212618521,0.0 117.94975580179684,36.351194,0.0 117.9527823738684,36.37905587381479,0.0 117.96177012922223,36.40607117869251,0.0 117.9764459794599,36.431419068264844,0.0 117.9963640062983,36.4543293597338,0.0 118.02091901057094,36.47410593548624,0.0 118.04936490089842,36.49014789427539,0.0 118.08083736329748,36.501967809301036,0.0 118.11438012292393,36.5092065384263,0.0								 118.148974,36.51164413652968,0.0								</coordinates>
							</LinearRing>
						</outerBoundaryIs>
					</Polygon>
				</Placemark>
				<Placemark>
					<name/>
					<description/>
					<styleUrl>KmlStyle [strokeColor=null, strokeWidth=null, fillColor=java.awt.Color[r=84,g=165,b=227]]</styleUrl>
					<Polygon>
						<tessellate>1</tessellate>
						<outerBoundaryIs>
							<LinearRing>
								<coordinates>111.708264,27.767352136529688,0.0 111.739705566497,27.764914538426304,0.0 111.77019179690618,27.757675809301038,0.0 111.79879638254333,27.74585589427539,0.0 111.82465018754851,27.72981393548625,0.0 111.84696765713929,27.710037359733796,0.0 111.86507068629531,27.687127068264843,0.0 111.87840922363627,27.66177917869251,0.0 111.88657798445468,27.63476387381479,0.0 111.88932876508666,27.606902,0.0 111.88657798445468,27.579040126185213,0.0 111.87840922363627,27.552024821307494,0.0 111.86507068629531,27.52667693173516,0.0 111.84696765713929,27.503766640266207,0.0 111.82465018754851,27.483990064513755,0.0 111.79879638254333,27.467948105724613,0.0 111.77019179690618,27.456128190698966,0.0 111.739705566497,27.4488894615737,0.0 111.708264,27.446451863470315,0.0 111.676822433503,27.4488894615737,0.0 111.64633620309382,27.456128190698966,0.0 111.61773161745667,27.467948105724613,0.0 111.59187781245149,27.483990064513755,0.0 111.56956034286071,27.503766640266207,0.0 111.55145731370469,27.52667693173516,0.0 111.53811877636373,27.552024821307494,0.0 111.52995001554532,27.579040126185213,0.0 111.52719923491334,27.606902,0.0 111.52995001554532,27.63476387381479,0.0 111.53811877636373,27.66177917869251,0.0 111.55145731370469,27.687127068264843,0.0 111.56956034286071,27.710037359733796,0.0 111.59187781245149,27.72981393548625,0.0 111.61773161745667,27.74585589427539,0.0 111.64633620309382,27.757675809301038,0.0 111.676822433503,27.764914538426304,0.0								 111.708264,27.767352136529688,0.0								</coordinates>
							</LinearRing>
						</outerBoundaryIs>
					</Polygon>
				</Placemark>
				<Placemark>
					<name/>
					<description/>
					<styleUrl>KmlStyle [strokeColor=null, strokeWidth=null, fillColor=java.awt.Color[r=84,g=165,b=227]]</styleUrl>
					<Polygon>
						<tessellate>1</tessellate>
						<outerBoundaryIs>
							<LinearRing>
								<coordinates>120.052136,29.333635136529686,0.0 120.08404559638801,29.331197538426302,0.0 120.11498563583682,29.323958809301036,0.0 120.14401602090416,29.31213889427539,0.0 120.17025467802986,29.296096935486247,0.0 120.19290435889457,29.276320359733795,0.0 120.21127686440649,29.25341006826484,0.0 120.22481395528258,29.228062178692507,0.0 120.23310431386668,29.20104687381479,0.0 120.23589604180832,29.173185,0.0 120.23310431386668,29.14532312618521,0.0 120.22481395528258,29.118307821307493,0.0 120.21127686440649,29.09295993173516,0.0 120.19290435889457,29.070049640266205,0.0 120.17025467802986,29.050273064513753,0.0 120.14401602090416,29.03423110572461,0.0 120.11498563583682,29.022411190698964,0.0 120.08404559638802,29.015172461573698,0.0 120.052136,29.012734863470314,0.0 120.02022640361199,29.015172461573698,0.0 119.98928636416319,29.022411190698964,0.0 119.96025597909585,29.03423110572461,0.0 119.93401732197015,29.050273064513753,0.0 119.91136764110544,29.070049640266205,0.0 119.89299513559352,29.09295993173516,0.0 119.87945804471742,29.118307821307493,0.0 119.87116768613333,29.14532312618521,0.0 119.86837595819169,29.173185,0.0 119.87116768613333,29.20104687381479,0.0 119.87945804471742,29.228062178692507,0.0 119.89299513559352,29.25341006826484,0.0 119.91136764110544,29.276320359733795,0.0 119.93401732197015,29.296096935486247,0.0 119.96025597909585,29.31213889427539,0.0 119.98928636416319,29.323958809301036,0.0 120.020226403612,29.331197538426302,0.0								 120.052136,29.333635136529686,0.0								</coordinates>
							</LinearRing>
						</outerBoundaryIs>
					</Polygon>
				</Placemark>
				<Placemark>
					<name/>
					<description/>
					<styleUrl>KmlStyle [strokeColor=null, strokeWidth=null, fillColor=java.awt.Color[r=84,g=165,b=227]]</styleUrl>
					<Polygon>
						<tessellate>1</tessellate>
						<outerBoundaryIs>
							<LinearRing>
								<coordinates>113.613553,34.043042136529685,0.0 113.647114175409,34.0406045384263,0.0 113.67965561148598,34.03336580930104,0.0 113.7101885531625,34.02154589427539,0.0 113.73778527245612,34.005503935486246,0.0 113.76160725701573,33.9857273597338,0.0 113.78093068789498,33.96281706826485,0.0 113.79516843242473,33.93746917869251,0.0 113.80388788394211,33.910453873814795,0.0 113.806824106325,33.882592,0.0 113.80388788394211,33.85473012618521,0.0 113.79516843242473,33.827714821307495,0.0 113.78093068789498,33.80236693173516,0.0 113.76160725701573,33.779456640266204,0.0 113.73778527245612,33.75968006451376,0.0 113.7101885531625,33.743638105724614,0.0 113.67965561148598,33.73181819069897,0.0 113.647114175409,33.724579461573704,0.0 113.613553,33.72214186347032,0.0 113.57999182459099,33.724579461573704,0.0 113.54745038851401,33.73181819069897,0.0 113.5169174468375,33.743638105724614,0.0 113.48932072754387,33.75968006451376,0.0 113.46549874298427,33.779456640266204,0.0 113.44617531210501,33.80236693173516,0.0 113.43193756757526,33.827714821307495,0.0 113.42321811605788,33.85473012618521,0.0 113.420281893675,33.882592,0.0 113.42321811605788,33.910453873814795,0.0 113.43193756757526,33.93746917869251,0.0 113.44617531210501,33.96281706826485,0.0 113.46549874298427,33.9857273597338,0.0 113.48932072754387,34.005503935486246,0.0 113.5169174468375,34.02154589427539,0.0 113.54745038851401,34.03336580930104,0.0 113.57999182459099,34.0406045384263,0.0								 113.613553,34.043042136529685,0.0								</coordinates>
							</LinearRing>
						</outerBoundaryIs>
					</Polygon>
				</Placemark>
				<Placemark>
					<name/>
					<description/>
					<styleUrl>KmlStyle [strokeColor=null, strokeWidth=null, fillColor=java.awt.Color[r=84,g=165,b=227]]</styleUrl>
					<Polygon>
						<tessellate>1</tessellate>
						<outerBoundaryIs>
							<LinearRing>
								<coordinates>117.981509,26.246855136529685,0.0 118.01253102764566,26.2444175384263,0.0 118.04261046667922,26.237178809301035,0.0 118.07083336856657,26.225358894275388,0.0 118.09634219471532,26.209316935486246,0.0 118.11836187235106,26.189540359733794,0.0 118.1362233447113,26.16663006826484,0.0 118.14938389999672,26.141282178692506,0.0 118.15744366139455,26.11426687381479,0.0 118.16015773713313,26.086405,0.0 118.15744366139455,26.05854312618521,0.0 118.14938389999672,26.031527821307492,0.0 118.1362233447113,26.006179931735158,0.0 118.11836187235106,25.983269640266204,0.0 118.09634219471532,25.963493064513752,0.0 118.07083336856657,25.94745110572461,0.0 118.04261046667922,25.935631190698963,0.0 118.01253102764566,25.928392461573697,0.0 117.981509,25.925954863470313,0.0 117.95048697235434,25.928392461573697,0.0 117.92040753332078,25.935631190698963,0.0 117.89218463143344,25.94745110572461,0.0 117.86667580528469,25.963493064513752,0.0 117.84465612764895,25.983269640266204,0.0 117.82679465528871,26.006179931735158,0.0 117.81363410000328,26.031527821307492,0.0 117.80557433860545,26.05854312618521,0.0 117.80286026286687,26.086405,0.0 117.80557433860545,26.11426687381479,0.0 117.81363410000328,26.141282178692506,0.0 117.82679465528871,26.16663006826484,0.0 117.84465612764895,26.189540359733794,0.0 117.86667580528469,26.209316935486246,0.0 117.89218463143344,26.225358894275388,0.0 117.92040753332078,26.237178809301035,0.0 117.95048697235434,26.2444175384263,0.0								 117.981509,26.246855136529685,0.0								</coordinates>
							</LinearRing>
						</outerBoundaryIs>
					</Polygon>
				</Placemark>
				<Placemark>
					<name/>
					<description/>
					<styleUrl>KmlStyle [strokeColor=null, strokeWidth=null, fillColor=java.awt.Color[r=84,g=165,b=227]]</styleUrl>
					<Polygon>
						<tessellate>1</tessellate>
						<outerBoundaryIs>
							<LinearRing>
								<coordinates>118.148974,36.51164413652968,0.0 118.18356787707606,36.5092065384263,0.0 118.21711063670251,36.501967809301036,0.0 118.24858309910157,36.49014789427539,0.0 118.27702898942906,36.47410593548624,0.0 118.3015839937017,36.4543293597338,0.0 118.3215020205401,36.431419068264844,0.0 118.33617787077776,36.40607117869251,0.0 118.34516562613157,36.37905587381479,0.0 118.34819219820315,36.351194,0.0 118.34516562613157,36.32333212618521,0.0 118.33617787077776,36.29631682130749,0.0 118.3215020205401,36.270968931735155,0.0 118.3015839937017,36.2480586402662,0.0 118.27702898942906,36.228282064513756,0.0 118.24858309910157,36.21224010572461,0.0 118.21711063670251,36.20042019069896,0.0 118.18356787707606,36.1931814615737,0.0 118.148974,36.19074386347032,0.0 118.11438012292393,36.1931814615737,0.0 118.08083736329748,36.20042019069896,0.0 118.04936490089842,36.21224010572461,0.0 118.02091901057094,36.228282064513756,0.0 117.9963640062983,36.2480586402662,0.0 117.9764459794599,36.270968931735155,0.0 117.96177012922223,36.29631682130749,0.0 117.95278237386842,36.32333212618521,0.0 117.94975580179684,36.351194,0.0 117.9527823738684,36.37905587381479,0.0 117.96177012922223,36.40607117869251,0.0 117.9764459794599,36.431419068264844,0.0 117.9963640062983,36.4543293597338,0.0 118.02091901057094,36.47410593548624,0.0 118.04936490089842,36.49014789427539,0.0 118.08083736329748,36.501967809301036,0.0 118.11438012292393,36.5092065384263,0.0								 118.148974,36.51164413652968,0.0								</coordinates>
							</LinearRing>
						</outerBoundaryIs>
					</Polygon>
				</Placemark>
				<Placemark>
					<name/>
					<description/>
					<styleUrl>KmlStyle [strokeColor=null, strokeWidth=null, fillColor=java.awt.Color[r=84,g=165,b=227]]</styleUrl>
					<Polygon>
						<tessellate>1</tessellate>
						<outerBoundaryIs>
							<LinearRing>
								<coordinates>120.536068,32.442999136529686,0.0 120.56902407391293,32.4405615384263,0.0 120.6009787941966,32.43332280930104,0.0 120.63096123284505,32.42150289427539,0.0 120.6580603886318,32.405460935486246,0.0 120.6814528674211,32.3856843597338,0.0 120.7004279005821,32.36277406826485,0.0 120.71440894133403,32.33742617869251,0.0 120.7229711828284,32.310410873814796,0.0 120.7258544656901,32.282549,0.0 120.7229711828284,32.25468712618521,0.0 120.71440894133403,32.227671821307496,0.0 120.7004279005821,32.20232393173516,0.0 120.6814528674211,32.179413640266205,0.0 120.6580603886318,32.15963706451376,0.0 120.63096123284505,32.143595105724614,0.0 120.6009787941966,32.13177519069897,0.0 120.56902407391293,32.124536461573705,0.0 120.536068,32.12209886347032,0.0 120.50311192608707,32.124536461573705,0.0 120.4711572058034,32.13177519069897,0.0 120.44117476715495,32.143595105724614,0.0 120.4140756113682,32.15963706451376,0.0 120.3906831325789,32.179413640266205,0.0 120.3717080994179,32.20232393173516,0.0 120.35772705866597,32.227671821307496,0.0 120.3491648171716,32.25468712618521,0.0 120.3462815343099,32.282549,0.0 120.3491648171716,32.310410873814796,0.0 120.35772705866597,32.33742617869251,0.0 120.3717080994179,32.36277406826485,0.0 120.3906831325789,32.3856843597338,0.0 120.4140756113682,32.405460935486246,0.0 120.44117476715495,32.42150289427539,0.0 120.4711572058034,32.43332280930104,0.0 120.50311192608707,32.4405615384263,0.0								 120.536068,32.442999136529686,0.0								</coordinates>
							</LinearRing>
						</outerBoundaryIs>
					</Polygon>
				</Placemark>
				<Placemark>
					<name/>
					<description/>
					<styleUrl>KmlStyle [strokeColor=null, strokeWidth=null, fillColor=java.awt.Color[r=84,g=165,b=227]]</styleUrl>
					<Polygon>
						<tessellate>1</tessellate>
						<outerBoundaryIs>
							<LinearRing>
								<coordinates>113.425549,23.937306136529685,0.0 113.45599505584855,23.9348685384263,0.0 113.48551602369659,23.927629809301035,0.0 113.51321492387439,23.915809894275387,0.0 113.53825013931636,23.899767935486246,0.0 113.55986098766972,23.879991359733793,0.0 113.5773908342429,23.85708106826484,0.0 113.59030704351828,23.831733178692506,0.0 113.59821716301295,23.804717873814788,0.0 113.60088084774877,23.776856,0.0 113.59821716301295,23.74899412618521,0.0 113.59030704351828,23.72197882130749,0.0 113.5773908342429,23.696630931735157,0.0 113.55986098766972,23.673720640266204,0.0 113.53825013931636,23.65394406451375,0.0 113.51321492387439,23.63790210572461,0.0 113.48551602369659,23.626082190698963,0.0 113.45599505584855,23.618843461573697,0.0 113.425549,23.616405863470312,0.0 113.39510294415146,23.618843461573697,0.0 113.36558197630342,23.626082190698963,0.0 113.33788307612562,23.63790210572461,0.0 113.31284786068365,23.65394406451375,0.0 113.29123701233028,23.673720640266204,0.0 113.2737071657571,23.696630931735157,0.0 113.26079095648173,23.72197882130749,0.0 113.25288083698706,23.74899412618521,0.0 113.25021715225124,23.776856,0.0 113.25288083698706,23.804717873814788,0.0 113.26079095648173,23.831733178692506,0.0 113.2737071657571,23.85708106826484,0.0 113.29123701233028,23.879991359733793,0.0 113.31284786068365,23.899767935486246,0.0 113.33788307612562,23.915809894275387,0.0 113.36558197630342,23.927629809301035,0.0 113.39510294415146,23.9348685384263,0.0								 113.425549,23.937306136529685,0.0								</coordinates>
							</LinearRing>
						</outerBoundaryIs>
					</Polygon>
				</Placemark>
				<Placemark>
					<name/>
					<description/>
					<styleUrl>KmlStyle [strokeColor=null, strokeWidth=null, fillColor=java.awt.Color[r=84,g=165,b=227]]</styleUrl>
					<Polygon>
						<tessellate>1</tessellate>
						<outerBoundaryIs>
							<LinearRing>
								<coordinates>111.708264,27.767352136529688,0.0 111.739705566497,27.764914538426304,0.0 111.77019179690618,27.757675809301038,0.0 111.79879638254333,27.74585589427539,0.0 111.82465018754851,27.72981393548625,0.0 111.84696765713929,27.710037359733796,0.0 111.86507068629531,27.687127068264843,0.0 111.87840922363627,27.66177917869251,0.0 111.88657798445468,27.63476387381479,0.0 111.88932876508666,27.606902,0.0 111.88657798445468,27.579040126185213,0.0 111.87840922363627,27.552024821307494,0.0 111.86507068629531,27.52667693173516,0.0 111.84696765713929,27.503766640266207,0.0 111.82465018754851,27.483990064513755,0.0 111.79879638254333,27.467948105724613,0.0 111.77019179690618,27.456128190698966,0.0 111.739705566497,27.4488894615737,0.0 111.708264,27.446451863470315,0.0 111.676822433503,27.4488894615737,0.0 111.64633620309382,27.456128190698966,0.0 111.61773161745667,27.467948105724613,0.0 111.59187781245149,27.483990064513755,0.0 111.56956034286071,27.503766640266207,0.0 111.55145731370469,27.52667693173516,0.0 111.53811877636373,27.552024821307494,0.0 111.52995001554532,27.579040126185213,0.0 111.52719923491334,27.606902,0.0 111.52995001554532,27.63476387381479,0.0 111.53811877636373,27.66177917869251,0.0 111.55145731370469,27.687127068264843,0.0 111.56956034286071,27.710037359733796,0.0 111.59187781245149,27.72981393548625,0.0 111.61773161745667,27.74585589427539,0.0 111.64633620309382,27.757675809301038,0.0 111.676822433503,27.764914538426304,0.0								 111.708264,27.767352136529688,0.0								</coordinates>
							</LinearRing>
						</outerBoundaryIs>
					</Polygon>
				</Placemark>
				<Placemark>
					<name/>
					<description/>
					<styleUrl>KmlStyle [strokeColor=null, strokeWidth=null, fillColor=java.awt.Color[r=84,g=165,b=227]]</styleUrl>
					<Polygon>
						<tessellate>1</tessellate>
						<outerBoundaryIs>
							<LinearRing>
								<coordinates>113.425549,23.937306136529685,0.0 113.45599505584855,23.9348685384263,0.0 113.48551602369659,23.927629809301035,0.0 113.51321492387439,23.915809894275387,0.0 113.53825013931636,23.899767935486246,0.0 113.55986098766972,23.879991359733793,0.0 113.5773908342429,23.85708106826484,0.0 113.59030704351828,23.831733178692506,0.0 113.59821716301295,23.804717873814788,0.0 113.60088084774877,23.776856,0.0 113.59821716301295,23.74899412618521,0.0 113.59030704351828,23.72197882130749,0.0 113.5773908342429,23.696630931735157,0.0 113.55986098766972,23.673720640266204,0.0 113.53825013931636,23.65394406451375,0.0 113.51321492387439,23.63790210572461,0.0 113.48551602369659,23.626082190698963,0.0 113.45599505584855,23.618843461573697,0.0 113.425549,23.616405863470312,0.0 113.39510294415146,23.618843461573697,0.0 113.36558197630342,23.626082190698963,0.0 113.33788307612562,23.63790210572461,0.0 113.31284786068365,23.65394406451375,0.0 113.29123701233028,23.673720640266204,0.0 113.2737071657571,23.696630931735157,0.0 113.26079095648173,23.72197882130749,0.0 113.25288083698706,23.74899412618521,0.0 113.25021715225124,23.776856,0.0 113.25288083698706,23.804717873814788,0.0 113.26079095648173,23.831733178692506,0.0 113.2737071657571,23.85708106826484,0.0 113.29123701233028,23.879991359733793,0.0 113.31284786068365,23.899767935486246,0.0 113.33788307612562,23.915809894275387,0.0 113.36558197630342,23.927629809301035,0.0 113.39510294415146,23.9348685384263,0.0								 113.425549,23.937306136529685,0.0								</coordinates>
							</LinearRing>
						</outerBoundaryIs>
					</Polygon>
				</Placemark>
				<Placemark>
					<name/>
					<description/>
					<styleUrl>KmlStyle [strokeColor=null, strokeWidth=null, fillColor=java.awt.Color[r=84,g=165,b=227]]</styleUrl>
					<Polygon>
						<tessellate>1</tessellate>
						<outerBoundaryIs>
							<LinearRing>
								<coordinates>108.787211,23.988323136529687,0.0 108.81766901629874,23.985885538426302,0.0 108.84720158118475,23.978646809301036,0.0 108.87491136261815,23.96682689427539,0.0 108.89995641291192,23.950784935486247,0.0 108.9215757508863,23.931008359733795,0.0 108.93911248389685,23.90809806826484,0.0 108.95203376718504,23.882750178692508,0.0 108.95994699409667,23.85573487381479,0.0 108.96261172523629,23.827873,0.0 108.95994699409667,23.80001112618521,0.0 108.95203376718504,23.772995821307493,0.0 108.93911248389685,23.74764793173516,0.0 108.9215757508863,23.724737640266206,0.0 108.89995641291192,23.704961064513753,0.0 108.87491136261815,23.68891910572461,0.0 108.84720158118475,23.677099190698964,0.0 108.81766901629874,23.6698604615737,0.0 108.787211,23.667422863470314,0.0 108.75675298370126,23.6698604615737,0.0 108.72722041881525,23.677099190698964,0.0 108.69951063738185,23.68891910572461,0.0 108.67446558708808,23.704961064513753,0.0 108.6528462491137,23.724737640266206,0.0 108.63530951610315,23.74764793173516,0.0 108.62238823281496,23.772995821307493,0.0 108.61447500590333,23.80001112618521,0.0 108.61181027476371,23.827873,0.0 108.61447500590333,23.85573487381479,0.0 108.62238823281496,23.882750178692508,0.0 108.63530951610315,23.90809806826484,0.0 108.6528462491137,23.931008359733795,0.0 108.67446558708808,23.950784935486247,0.0 108.69951063738185,23.96682689427539,0.0 108.72722041881525,23.978646809301036,0.0 108.75675298370126,23.985885538426302,0.0								 108.787211,23.988323136529687,0.0								</coordinates>
							</LinearRing>
						</outerBoundaryIs>
					</Polygon>
				</Placemark>
				<Placemark>
					<name/>
					<description/>
					<styleUrl>KmlStyle [strokeColor=null, strokeWidth=null, fillColor=java.awt.Color[r=84,g=165,b=227]]</styleUrl>
					<Polygon>
						<tessellate>1</tessellate>
						<outerBoundaryIs>
							<LinearRing>
								<coordinates>120.536068,32.442999136529686,0.0 120.56902407391293,32.4405615384263,0.0 120.6009787941966,32.43332280930104,0.0 120.63096123284505,32.42150289427539,0.0 120.6580603886318,32.405460935486246,0.0 120.6814528674211,32.3856843597338,0.0 120.7004279005821,32.36277406826485,0.0 120.71440894133403,32.33742617869251,0.0 120.7229711828284,32.310410873814796,0.0 120.7258544656901,32.282549,0.0 120.7229711828284,32.25468712618521,0.0 120.71440894133403,32.227671821307496,0.0 120.7004279005821,32.20232393173516,0.0 120.6814528674211,32.179413640266205,0.0 120.6580603886318,32.15963706451376,0.0 120.63096123284505,32.143595105724614,0.0 120.6009787941966,32.13177519069897,0.0 120.56902407391293,32.124536461573705,0.0 120.536068,32.12209886347032,0.0 120.50311192608707,32.124536461573705,0.0 120.4711572058034,32.13177519069897,0.0 120.44117476715495,32.143595105724614,0.0 120.4140756113682,32.15963706451376,0.0 120.3906831325789,32.179413640266205,0.0 120.3717080994179,32.20232393173516,0.0 120.35772705866597,32.227671821307496,0.0 120.3491648171716,32.25468712618521,0.0 120.3462815343099,32.282549,0.0 120.3491648171716,32.310410873814796,0.0 120.35772705866597,32.33742617869251,0.0 120.3717080994179,32.36277406826485,0.0 120.3906831325789,32.3856843597338,0.0 120.4140756113682,32.405460935486246,0.0 120.44117476715495,32.42150289427539,0.0 120.4711572058034,32.43332280930104,0.0 120.50311192608707,32.4405615384263,0.0								 120.536068,32.442999136529686,0.0								</coordinates>
							</LinearRing>
						</outerBoundaryIs>
					</Polygon>
				</Placemark>
				<Placemark>
					<name/>
					<description/>
					<styleUrl>KmlStyle [strokeColor=null, strokeWidth=null, fillColor=java.awt.Color[r=84,g=165,b=227]]</styleUrl>
					<Polygon>
						<tessellate>1</tessellate>
						<outerBoundaryIs>
							<LinearRing>
								<coordinates>113.613553,34.043042136529685,0.0 113.647114175409,34.0406045384263,0.0 113.67965561148598,34.03336580930104,0.0 113.7101885531625,34.02154589427539,0.0 113.73778527245612,34.005503935486246,0.0 113.76160725701573,33.9857273597338,0.0 113.78093068789498,33.96281706826485,0.0 113.79516843242473,33.93746917869251,0.0 113.80388788394211,33.910453873814795,0.0 113.806824106325,33.882592,0.0 113.80388788394211,33.85473012618521,0.0 113.79516843242473,33.827714821307495,0.0 113.78093068789498,33.80236693173516,0.0 113.76160725701573,33.779456640266204,0.0 113.73778527245612,33.75968006451376,0.0 113.7101885531625,33.743638105724614,0.0 113.67965561148598,33.73181819069897,0.0 113.647114175409,33.724579461573704,0.0 113.613553,33.72214186347032,0.0 113.57999182459099,33.724579461573704,0.0 113.54745038851401,33.73181819069897,0.0 113.5169174468375,33.743638105724614,0.0 113.48932072754387,33.75968006451376,0.0 113.46549874298427,33.779456640266204,0.0 113.44617531210501,33.80236693173516,0.0 113.43193756757526,33.827714821307495,0.0 113.42321811605788,33.85473012618521,0.0 113.420281893675,33.882592,0.0 113.42321811605788,33.910453873814795,0.0 113.43193756757526,33.93746917869251,0.0 113.44617531210501,33.96281706826485,0.0 113.46549874298427,33.9857273597338,0.0 113.48932072754387,34.005503935486246,0.0 113.5169174468375,34.02154589427539,0.0 113.54745038851401,34.03336580930104,0.0 113.57999182459099,34.0406045384263,0.0								 113.613553,34.043042136529685,0.0								</coordinates>
							</LinearRing>
						</outerBoundaryIs>
					</Polygon>
				</Placemark>
				<Placemark>
					<name/>
					<description/>
					<styleUrl>KmlStyle [strokeColor=null, strokeWidth=null, fillColor=java.awt.Color[r=84,g=165,b=227]]</styleUrl>
					<Polygon>
						<tessellate>1</tessellate>
						<outerBoundaryIs>
							<LinearRing>
								<coordinates>108.787211,23.988323136529687,0.0 108.81766901629874,23.985885538426302,0.0 108.84720158118475,23.978646809301036,0.0 108.87491136261815,23.96682689427539,0.0 108.89995641291192,23.950784935486247,0.0 108.9215757508863,23.931008359733795,0.0 108.93911248389685,23.90809806826484,0.0 108.95203376718504,23.882750178692508,0.0 108.95994699409667,23.85573487381479,0.0 108.96261172523629,23.827873,0.0 108.95994699409667,23.80001112618521,0.0 108.95203376718504,23.772995821307493,0.0 108.93911248389685,23.74764793173516,0.0 108.9215757508863,23.724737640266206,0.0 108.89995641291192,23.704961064513753,0.0 108.87491136261815,23.68891910572461,0.0 108.84720158118475,23.677099190698964,0.0 108.81766901629874,23.6698604615737,0.0 108.787211,23.667422863470314,0.0 108.75675298370126,23.6698604615737,0.0 108.72722041881525,23.677099190698964,0.0 108.69951063738185,23.68891910572461,0.0 108.67446558708808,23.704961064513753,0.0 108.6528462491137,23.724737640266206,0.0 108.63530951610315,23.74764793173516,0.0 108.62238823281496,23.772995821307493,0.0 108.61447500590333,23.80001112618521,0.0 108.61181027476371,23.827873,0.0 108.61447500590333,23.85573487381479,0.0 108.62238823281496,23.882750178692508,0.0 108.63530951610315,23.90809806826484,0.0 108.6528462491137,23.931008359733795,0.0 108.67446558708808,23.950784935486247,0.0 108.69951063738185,23.96682689427539,0.0 108.72722041881525,23.978646809301036,0.0 108.75675298370126,23.985885538426302,0.0								 108.787211,23.988323136529687,0.0								</coordinates>
							</LinearRing>
						</outerBoundaryIs>
					</Polygon>
				</Placemark>
				<Placemark>
					<name/>
					<description/>
					<styleUrl>KmlStyle [strokeColor=null, strokeWidth=null, fillColor=java.awt.Color[r=84,g=165,b=227]]</styleUrl>
					<Polygon>
						<tessellate>1</tessellate>
						<outerBoundaryIs>
							<LinearRing>
								<coordinates>108.787211,23.988323136529687,0.0 108.81766901629874,23.985885538426302,0.0 108.84720158118475,23.978646809301036,0.0 108.87491136261815,23.96682689427539,0.0 108.89995641291192,23.950784935486247,0.0 108.9215757508863,23.931008359733795,0.0 108.93911248389685,23.90809806826484,0.0 108.95203376718504,23.882750178692508,0.0 108.95994699409667,23.85573487381479,0.0 108.96261172523629,23.827873,0.0 108.95994699409667,23.80001112618521,0.0 108.95203376718504,23.772995821307493,0.0 108.93911248389685,23.74764793173516,0.0 108.9215757508863,23.724737640266206,0.0 108.89995641291192,23.704961064513753,0.0 108.87491136261815,23.68891910572461,0.0 108.84720158118475,23.677099190698964,0.0 108.81766901629874,23.6698604615737,0.0 108.787211,23.667422863470314,0.0 108.75675298370126,23.6698604615737,0.0 108.72722041881525,23.677099190698964,0.0 108.69951063738185,23.68891910572461,0.0 108.67446558708808,23.704961064513753,0.0 108.6528462491137,23.724737640266206,0.0 108.63530951610315,23.74764793173516,0.0 108.62238823281496,23.772995821307493,0.0 108.61447500590333,23.80001112618521,0.0 108.61181027476371,23.827873,0.0 108.61447500590333,23.85573487381479,0.0 108.62238823281496,23.882750178692508,0.0 108.63530951610315,23.90809806826484,0.0 108.6528462491137,23.931008359733795,0.0 108.67446558708808,23.950784935486247,0.0 108.69951063738185,23.96682689427539,0.0 108.72722041881525,23.978646809301036,0.0 108.75675298370126,23.985885538426302,0.0								 108.787211,23.988323136529687,0.0								</coordinates>
							</LinearRing>
						</outerBoundaryIs>
					</Polygon>
				</Placemark>
				<Placemark>
					<name/>
					<description/>
					<styleUrl>KmlStyle [strokeColor=null, strokeWidth=null, fillColor=java.awt.Color[r=84,g=165,b=227]]</styleUrl>
					<Polygon>
						<tessellate>1</tessellate>
						<outerBoundaryIs>
							<LinearRing>
								<coordinates>111.708264,27.767352136529688,0.0 111.739705566497,27.764914538426304,0.0 111.77019179690618,27.757675809301038,0.0 111.79879638254333,27.74585589427539,0.0 111.82465018754851,27.72981393548625,0.0 111.84696765713929,27.710037359733796,0.0 111.86507068629531,27.687127068264843,0.0 111.87840922363627,27.66177917869251,0.0 111.88657798445468,27.63476387381479,0.0 111.88932876508666,27.606902,0.0 111.88657798445468,27.579040126185213,0.0 111.87840922363627,27.552024821307494,0.0 111.86507068629531,27.52667693173516,0.0 111.84696765713929,27.503766640266207,0.0 111.82465018754851,27.483990064513755,0.0 111.79879638254333,27.467948105724613,0.0 111.77019179690618,27.456128190698966,0.0 111.739705566497,27.4488894615737,0.0 111.708264,27.446451863470315,0.0 111.676822433503,27.4488894615737,0.0 111.64633620309382,27.456128190698966,0.0 111.61773161745667,27.467948105724613,0.0 111.59187781245149,27.483990064513755,0.0 111.56956034286071,27.503766640266207,0.0 111.55145731370469,27.52667693173516,0.0 111.53811877636373,27.552024821307494,0.0 111.52995001554532,27.579040126185213,0.0 111.52719923491334,27.606902,0.0 111.52995001554532,27.63476387381479,0.0 111.53811877636373,27.66177917869251,0.0 111.55145731370469,27.687127068264843,0.0 111.56956034286071,27.710037359733796,0.0 111.59187781245149,27.72981393548625,0.0 111.61773161745667,27.74585589427539,0.0 111.64633620309382,27.757675809301038,0.0 111.676822433503,27.764914538426304,0.0								 111.708264,27.767352136529688,0.0								</coordinates>
							</LinearRing>
						</outerBoundaryIs>
					</Polygon>
				</Placemark>
				<Placemark>
					<name/>
					<description/>
					<styleUrl>KmlStyle [strokeColor=null, strokeWidth=null, fillColor=java.awt.Color[r=84,g=165,b=227]]</styleUrl>
					<Polygon>
						<tessellate>1</tessellate>
						<outerBoundaryIs>
							<LinearRing>
								<coordinates>120.052136,29.333635136529686,0.0 120.08404559638801,29.331197538426302,0.0 120.11498563583682,29.323958809301036,0.0 120.14401602090416,29.31213889427539,0.0 120.17025467802986,29.296096935486247,0.0 120.19290435889457,29.276320359733795,0.0 120.21127686440649,29.25341006826484,0.0 120.22481395528258,29.228062178692507,0.0 120.23310431386668,29.20104687381479,0.0 120.23589604180832,29.173185,0.0 120.23310431386668,29.14532312618521,0.0 120.22481395528258,29.118307821307493,0.0 120.21127686440649,29.09295993173516,0.0 120.19290435889457,29.070049640266205,0.0 120.17025467802986,29.050273064513753,0.0 120.14401602090416,29.03423110572461,0.0 120.11498563583682,29.022411190698964,0.0 120.08404559638802,29.015172461573698,0.0 120.052136,29.012734863470314,0.0 120.02022640361199,29.015172461573698,0.0 119.98928636416319,29.022411190698964,0.0 119.96025597909585,29.03423110572461,0.0 119.93401732197015,29.050273064513753,0.0 119.91136764110544,29.070049640266205,0.0 119.89299513559352,29.09295993173516,0.0 119.87945804471742,29.118307821307493,0.0 119.87116768613333,29.14532312618521,0.0 119.86837595819169,29.173185,0.0 119.87116768613333,29.20104687381479,0.0 119.87945804471742,29.228062178692507,0.0 119.89299513559352,29.25341006826484,0.0 119.91136764110544,29.276320359733795,0.0 119.93401732197015,29.296096935486247,0.0 119.96025597909585,29.31213889427539,0.0 119.98928636416319,29.323958809301036,0.0 120.020226403612,29.331197538426302,0.0								 120.052136,29.333635136529686,0.0								</coordinates>
							</LinearRing>
						</outerBoundaryIs>
					</Polygon>
				</Placemark>
				<Placemark>
					<name/>
					<description/>
					<styleUrl>KmlStyle [strokeColor=null, strokeWidth=null, fillColor=java.awt.Color[r=84,g=165,b=227]]</styleUrl>
					<Polygon>
						<tessellate>1</tessellate>
						<outerBoundaryIs>
							<LinearRing>
								<coordinates>118.148974,36.51164413652968,0.0 118.18356787707606,36.5092065384263,0.0 118.21711063670251,36.501967809301036,0.0 118.24858309910157,36.49014789427539,0.0 118.27702898942906,36.47410593548624,0.0 118.3015839937017,36.4543293597338,0.0 118.3215020205401,36.431419068264844,0.0 118.33617787077776,36.40607117869251,0.0 118.34516562613157,36.37905587381479,0.0 118.34819219820315,36.351194,0.0 118.34516562613157,36.32333212618521,0.0 118.33617787077776,36.29631682130749,0.0 118.3215020205401,36.270968931735155,0.0 118.3015839937017,36.2480586402662,0.0 118.27702898942906,36.228282064513756,0.0 118.24858309910157,36.21224010572461,0.0 118.21711063670251,36.20042019069896,0.0 118.18356787707606,36.1931814615737,0.0 118.148974,36.19074386347032,0.0 118.11438012292393,36.1931814615737,0.0 118.08083736329748,36.20042019069896,0.0 118.04936490089842,36.21224010572461,0.0 118.02091901057094,36.228282064513756,0.0 117.9963640062983,36.2480586402662,0.0 117.9764459794599,36.270968931735155,0.0 117.96177012922223,36.29631682130749,0.0 117.95278237386842,36.32333212618521,0.0 117.94975580179684,36.351194,0.0 117.9527823738684,36.37905587381479,0.0 117.96177012922223,36.40607117869251,0.0 117.9764459794599,36.431419068264844,0.0 117.9963640062983,36.4543293597338,0.0 118.02091901057094,36.47410593548624,0.0 118.04936490089842,36.49014789427539,0.0 118.08083736329748,36.501967809301036,0.0 118.11438012292393,36.5092065384263,0.0								 118.148974,36.51164413652968,0.0								</coordinates>
							</LinearRing>
						</outerBoundaryIs>
					</Polygon>
				</Placemark>
				<Placemark>
					<name/>
					<description/>
					<styleUrl>KmlStyle [strokeColor=null, strokeWidth=null, fillColor=java.awt.Color[r=84,g=165,b=227]]</styleUrl>
					<Polygon>
						<tessellate>1</tessellate>
						<outerBoundaryIs>
							<LinearRing>
								<coordinates>117.981509,26.246855136529685,0.0 118.01253102764566,26.2444175384263,0.0 118.04261046667922,26.237178809301035,0.0 118.07083336856657,26.225358894275388,0.0 118.09634219471532,26.209316935486246,0.0 118.11836187235106,26.189540359733794,0.0 118.1362233447113,26.16663006826484,0.0 118.14938389999672,26.141282178692506,0.0 118.15744366139455,26.11426687381479,0.0 118.16015773713313,26.086405,0.0 118.15744366139455,26.05854312618521,0.0 118.14938389999672,26.031527821307492,0.0 118.1362233447113,26.006179931735158,0.0 118.11836187235106,25.983269640266204,0.0 118.09634219471532,25.963493064513752,0.0 118.07083336856657,25.94745110572461,0.0 118.04261046667922,25.935631190698963,0.0 118.01253102764566,25.928392461573697,0.0 117.981509,25.925954863470313,0.0 117.95048697235434,25.928392461573697,0.0 117.92040753332078,25.935631190698963,0.0 117.89218463143344,25.94745110572461,0.0 117.86667580528469,25.963493064513752,0.0 117.84465612764895,25.983269640266204,0.0 117.82679465528871,26.006179931735158,0.0 117.81363410000328,26.031527821307492,0.0 117.80557433860545,26.05854312618521,0.0 117.80286026286687,26.086405,0.0 117.80557433860545,26.11426687381479,0.0 117.81363410000328,26.141282178692506,0.0 117.82679465528871,26.16663006826484,0.0 117.84465612764895,26.189540359733794,0.0 117.86667580528469,26.209316935486246,0.0 117.89218463143344,26.225358894275388,0.0 117.92040753332078,26.237178809301035,0.0 117.95048697235434,26.2444175384263,0.0								 117.981509,26.246855136529685,0.0								</coordinates>
							</LinearRing>
						</outerBoundaryIs>
					</Polygon>
				</Placemark>
				<Placemark>
					<name/>
					<description/>
					<styleUrl>KmlStyle [strokeColor=null, strokeWidth=null, fillColor=java.awt.Color[r=84,g=165,b=227]]</styleUrl>
					<Polygon>
						<tessellate>1</tessellate>
						<outerBoundaryIs>
							<LinearRing>
								<coordinates>120.536068,32.442999136529686,0.0 120.56902407391293,32.4405615384263,0.0 120.6009787941966,32.43332280930104,0.0 120.63096123284505,32.42150289427539,0.0 120.6580603886318,32.405460935486246,0.0 120.6814528674211,32.3856843597338,0.0 120.7004279005821,32.36277406826485,0.0 120.71440894133403,32.33742617869251,0.0 120.7229711828284,32.310410873814796,0.0 120.7258544656901,32.282549,0.0 120.7229711828284,32.25468712618521,0.0 120.71440894133403,32.227671821307496,0.0 120.7004279005821,32.20232393173516,0.0 120.6814528674211,32.179413640266205,0.0 120.6580603886318,32.15963706451376,0.0 120.63096123284505,32.143595105724614,0.0 120.6009787941966,32.13177519069897,0.0 120.56902407391293,32.124536461573705,0.0 120.536068,32.12209886347032,0.0 120.50311192608707,32.124536461573705,0.0 120.4711572058034,32.13177519069897,0.0 120.44117476715495,32.143595105724614,0.0 120.4140756113682,32.15963706451376,0.0 120.3906831325789,32.179413640266205,0.0 120.3717080994179,32.20232393173516,0.0 120.35772705866597,32.227671821307496,0.0 120.3491648171716,32.25468712618521,0.0 120.3462815343099,32.282549,0.0 120.3491648171716,32.310410873814796,0.0 120.35772705866597,32.33742617869251,0.0 120.3717080994179,32.36277406826485,0.0 120.3906831325789,32.3856843597338,0.0 120.4140756113682,32.405460935486246,0.0 120.44117476715495,32.42150289427539,0.0 120.4711572058034,32.43332280930104,0.0 120.50311192608707,32.4405615384263,0.0								 120.536068,32.442999136529686,0.0								</coordinates>
							</LinearRing>
						</outerBoundaryIs>
					</Polygon>
				</Placemark>
				<Placemark>
					<name/>
					<description/>
					<styleUrl>KmlStyle [strokeColor=null, strokeWidth=null, fillColor=java.awt.Color[r=84,g=165,b=227]]</styleUrl>
					<Polygon>
						<tessellate>1</tessellate>
						<outerBoundaryIs>
							<LinearRing>
								<coordinates>111.708264,27.767352136529688,0.0 111.739705566497,27.764914538426304,0.0 111.77019179690618,27.757675809301038,0.0 111.79879638254333,27.74585589427539,0.0 111.82465018754851,27.72981393548625,0.0 111.84696765713929,27.710037359733796,0.0 111.86507068629531,27.687127068264843,0.0 111.87840922363627,27.66177917869251,0.0 111.88657798445468,27.63476387381479,0.0 111.88932876508666,27.606902,0.0 111.88657798445468,27.579040126185213,0.0 111.87840922363627,27.552024821307494,0.0 111.86507068629531,27.52667693173516,0.0 111.84696765713929,27.503766640266207,0.0 111.82465018754851,27.483990064513755,0.0 111.79879638254333,27.467948105724613,0.0 111.77019179690618,27.456128190698966,0.0 111.739705566497,27.4488894615737,0.0 111.708264,27.446451863470315,0.0 111.676822433503,27.4488894615737,0.0 111.64633620309382,27.456128190698966,0.0 111.61773161745667,27.467948105724613,0.0 111.59187781245149,27.483990064513755,0.0 111.56956034286071,27.503766640266207,0.0 111.55145731370469,27.52667693173516,0.0 111.53811877636373,27.552024821307494,0.0 111.52995001554532,27.579040126185213,0.0 111.52719923491334,27.606902,0.0 111.52995001554532,27.63476387381479,0.0 111.53811877636373,27.66177917869251,0.0 111.55145731370469,27.687127068264843,0.0 111.56956034286071,27.710037359733796,0.0 111.59187781245149,27.72981393548625,0.0 111.61773161745667,27.74585589427539,0.0 111.64633620309382,27.757675809301038,0.0 111.676822433503,27.764914538426304,0.0								 111.708264,27.767352136529688,0.0								</coordinates>
							</LinearRing>
						</outerBoundaryIs>
					</Polygon>
				</Placemark>
				<Placemark>
					<name/>
					<description/>
					<styleUrl>KmlStyle [strokeColor=null, strokeWidth=null, fillColor=java.awt.Color[r=84,g=165,b=227]]</styleUrl>
					<Polygon>
						<tessellate>1</tessellate>
						<outerBoundaryIs>
							<LinearRing>
								<coordinates>108.787211,23.988323136529687,0.0 108.81766901629874,23.985885538426302,0.0 108.84720158118475,23.978646809301036,0.0 108.87491136261815,23.96682689427539,0.0 108.89995641291192,23.950784935486247,0.0 108.9215757508863,23.931008359733795,0.0 108.93911248389685,23.90809806826484,0.0 108.95203376718504,23.882750178692508,0.0 108.95994699409667,23.85573487381479,0.0 108.96261172523629,23.827873,0.0 108.95994699409667,23.80001112618521,0.0 108.95203376718504,23.772995821307493,0.0 108.93911248389685,23.74764793173516,0.0 108.9215757508863,23.724737640266206,0.0 108.89995641291192,23.704961064513753,0.0 108.87491136261815,23.68891910572461,0.0 108.84720158118475,23.677099190698964,0.0 108.81766901629874,23.6698604615737,0.0 108.787211,23.667422863470314,0.0 108.75675298370126,23.6698604615737,0.0 108.72722041881525,23.677099190698964,0.0 108.69951063738185,23.68891910572461,0.0 108.67446558708808,23.704961064513753,0.0 108.6528462491137,23.724737640266206,0.0 108.63530951610315,23.74764793173516,0.0 108.62238823281496,23.772995821307493,0.0 108.61447500590333,23.80001112618521,0.0 108.61181027476371,23.827873,0.0 108.61447500590333,23.85573487381479,0.0 108.62238823281496,23.882750178692508,0.0 108.63530951610315,23.90809806826484,0.0 108.6528462491137,23.931008359733795,0.0 108.67446558708808,23.950784935486247,0.0 108.69951063738185,23.96682689427539,0.0 108.72722041881525,23.978646809301036,0.0 108.75675298370126,23.985885538426302,0.0								 108.787211,23.988323136529687,0.0								</coordinates>
							</LinearRing>
						</outerBoundaryIs>
					</Polygon>
				</Placemark>
				<Placemark>
					<name/>
					<description/>
					<styleUrl>KmlStyle [strokeColor=null, strokeWidth=null, fillColor=java.awt.Color[r=84,g=165,b=227]]</styleUrl>
					<Polygon>
						<tessellate>1</tessellate>
						<outerBoundaryIs>
							<LinearRing>
								<coordinates>117.22623,31.986236136529687,0.0 117.25902196739081,31.983798538426303,0.0 117.29081756744598,31.976559809301037,0.0 117.3206507069472,31.96473989427539,0.0 117.34761492104701,31.948697935486248,0.0 117.37089091574454,31.928921359733796,0.0 117.38977146171912,31.906011068264842,0.0 117.40368288313535,31.880663178692508,0.0 117.412202488493,31.85364787381479,0.0 117.4150714138944,31.825786,0.0 117.412202488493,31.79792412618521,0.0 117.40368288313535,31.770908821307493,0.0 117.38977146171912,31.74556093173516,0.0 117.37089091574454,31.722650640266206,0.0 117.34761492104701,31.702874064513754,0.0 117.3206507069472,31.686832105724612,0.0 117.29081756744598,31.675012190698965,0.0 117.25902196739081,31.6677734615737,0.0 117.22623,31.665335863470315,0.0 117.1934380326092,31.6677734615737,0.0 117.16164243255402,31.675012190698965,0.0 117.1318092930528,31.686832105724612,0.0 117.10484507895299,31.702874064513754,0.0 117.08156908425546,31.722650640266206,0.0 117.06268853828088,31.74556093173516,0.0 117.04877711686466,31.770908821307493,0.0 117.04025751150701,31.79792412618521,0.0 117.0373885861056,31.825786,0.0 117.04025751150701,31.85364787381479,0.0 117.04877711686466,31.880663178692508,0.0 117.06268853828088,31.906011068264842,0.0 117.08156908425546,31.928921359733796,0.0 117.10484507895299,31.948697935486248,0.0 117.1318092930528,31.96473989427539,0.0 117.16164243255402,31.976559809301037,0.0 117.1934380326092,31.983798538426303,0.0								 117.22623,31.986236136529687,0.0								</coordinates>
							</LinearRing>
						</outerBoundaryIs>
					</Polygon>
				</Placemark>
				<Placemark>
					<name/>
					<description/>
					<styleUrl>KmlStyle [strokeColor=null, strokeWidth=null, fillColor=java.awt.Color[r=84,g=165,b=227]]</styleUrl>
					<Polygon>
						<tessellate>1</tessellate>
						<outerBoundaryIs>
							<LinearRing>
								<coordinates>120.052136,29.333635136529686,0.0 120.08404559638801,29.331197538426302,0.0 120.11498563583682,29.323958809301036,0.0 120.14401602090416,29.31213889427539,0.0 120.17025467802986,29.296096935486247,0.0 120.19290435889457,29.276320359733795,0.0 120.21127686440649,29.25341006826484,0.0 120.22481395528258,29.228062178692507,0.0 120.23310431386668,29.20104687381479,0.0 120.23589604180832,29.173185,0.0 120.23310431386668,29.14532312618521,0.0 120.22481395528258,29.118307821307493,0.0 120.21127686440649,29.09295993173516,0.0 120.19290435889457,29.070049640266205,0.0 120.17025467802986,29.050273064513753,0.0 120.14401602090416,29.03423110572461,0.0 120.11498563583682,29.022411190698964,0.0 120.08404559638802,29.015172461573698,0.0 120.052136,29.012734863470314,0.0 120.02022640361199,29.015172461573698,0.0 119.98928636416319,29.022411190698964,0.0 119.96025597909585,29.03423110572461,0.0 119.93401732197015,29.050273064513753,0.0 119.91136764110544,29.070049640266205,0.0 119.89299513559352,29.09295993173516,0.0 119.87945804471742,29.118307821307493,0.0 119.87116768613333,29.14532312618521,0.0 119.86837595819169,29.173185,0.0 119.87116768613333,29.20104687381479,0.0 119.87945804471742,29.228062178692507,0.0 119.89299513559352,29.25341006826484,0.0 119.91136764110544,29.276320359733795,0.0 119.93401732197015,29.296096935486247,0.0 119.96025597909585,29.31213889427539,0.0 119.98928636416319,29.323958809301036,0.0 120.020226403612,29.331197538426302,0.0								 120.052136,29.333635136529686,0.0								</coordinates>
							</LinearRing>
						</outerBoundaryIs>
					</Polygon>
				</Placemark>
				<Placemark>
					<name/>
					<description/>
					<styleUrl>KmlStyle [strokeColor=null, strokeWidth=null, fillColor=java.awt.Color[r=84,g=165,b=227]]</styleUrl>
					<Polygon>
						<tessellate>1</tessellate>
						<outerBoundaryIs>
							<LinearRing>
								<coordinates>120.536068,32.442999136529686,0.0 120.56902407391293,32.4405615384263,0.0 120.6009787941966,32.43332280930104,0.0 120.63096123284505,32.42150289427539,0.0 120.6580603886318,32.405460935486246,0.0 120.6814528674211,32.3856843597338,0.0 120.7004279005821,32.36277406826485,0.0 120.71440894133403,32.33742617869251,0.0 120.7229711828284,32.310410873814796,0.0 120.7258544656901,32.282549,0.0 120.7229711828284,32.25468712618521,0.0 120.71440894133403,32.227671821307496,0.0 120.7004279005821,32.20232393173516,0.0 120.6814528674211,32.179413640266205,0.0 120.6580603886318,32.15963706451376,0.0 120.63096123284505,32.143595105724614,0.0 120.6009787941966,32.13177519069897,0.0 120.56902407391293,32.124536461573705,0.0 120.536068,32.12209886347032,0.0 120.50311192608707,32.124536461573705,0.0 120.4711572058034,32.13177519069897,0.0 120.44117476715495,32.143595105724614,0.0 120.4140756113682,32.15963706451376,0.0 120.3906831325789,32.179413640266205,0.0 120.3717080994179,32.20232393173516,0.0 120.35772705866597,32.227671821307496,0.0 120.3491648171716,32.25468712618521,0.0 120.3462815343099,32.282549,0.0 120.3491648171716,32.310410873814796,0.0 120.35772705866597,32.33742617869251,0.0 120.3717080994179,32.36277406826485,0.0 120.3906831325789,32.3856843597338,0.0 120.4140756113682,32.405460935486246,0.0 120.44117476715495,32.42150289427539,0.0 120.4711572058034,32.43332280930104,0.0 120.50311192608707,32.4405615384263,0.0								 120.536068,32.442999136529686,0.0								</coordinates>
							</LinearRing>
						</outerBoundaryIs>
					</Polygon>
				</Placemark>
				<Placemark>
					<name/>
					<description/>
					<styleUrl>KmlStyle [strokeColor=null, strokeWidth=null, fillColor=java.awt.Color[r=84,g=165,b=227]]</styleUrl>
					<Polygon>
						<tessellate>1</tessellate>
						<outerBoundaryIs>
							<LinearRing>
								<coordinates>111.708264,27.767352136529688,0.0 111.739705566497,27.764914538426304,0.0 111.77019179690618,27.757675809301038,0.0 111.79879638254333,27.74585589427539,0.0 111.82465018754851,27.72981393548625,0.0 111.84696765713929,27.710037359733796,0.0 111.86507068629531,27.687127068264843,0.0 111.87840922363627,27.66177917869251,0.0 111.88657798445468,27.63476387381479,0.0 111.88932876508666,27.606902,0.0 111.88657798445468,27.579040126185213,0.0 111.87840922363627,27.552024821307494,0.0 111.86507068629531,27.52667693173516,0.0 111.84696765713929,27.503766640266207,0.0 111.82465018754851,27.483990064513755,0.0 111.79879638254333,27.467948105724613,0.0 111.77019179690618,27.456128190698966,0.0 111.739705566497,27.4488894615737,0.0 111.708264,27.446451863470315,0.0 111.676822433503,27.4488894615737,0.0 111.64633620309382,27.456128190698966,0.0 111.61773161745667,27.467948105724613,0.0 111.59187781245149,27.483990064513755,0.0 111.56956034286071,27.503766640266207,0.0 111.55145731370469,27.52667693173516,0.0 111.53811877636373,27.552024821307494,0.0 111.52995001554532,27.579040126185213,0.0 111.52719923491334,27.606902,0.0 111.52995001554532,27.63476387381479,0.0 111.53811877636373,27.66177917869251,0.0 111.55145731370469,27.687127068264843,0.0 111.56956034286071,27.710037359733796,0.0 111.59187781245149,27.72981393548625,0.0 111.61773161745667,27.74585589427539,0.0 111.64633620309382,27.757675809301038,0.0 111.676822433503,27.764914538426304,0.0								 111.708264,27.767352136529688,0.0								</coordinates>
							</LinearRing>
						</outerBoundaryIs>
					</Polygon>
				</Placemark>
				<Placemark>
					<name/>
					<description/>
					<styleUrl>KmlStyle [strokeColor=null, strokeWidth=null, fillColor=java.awt.Color[r=84,g=165,b=227]]</styleUrl>
					<Polygon>
						<tessellate>1</tessellate>
						<outerBoundaryIs>
							<LinearRing>
								<coordinates>117.981509,26.246855136529685,0.0 118.01253102764566,26.2444175384263,0.0 118.04261046667922,26.237178809301035,0.0 118.07083336856657,26.225358894275388,0.0 118.09634219471532,26.209316935486246,0.0 118.11836187235106,26.189540359733794,0.0 118.1362233447113,26.16663006826484,0.0 118.14938389999672,26.141282178692506,0.0 118.15744366139455,26.11426687381479,0.0 118.16015773713313,26.086405,0.0 118.15744366139455,26.05854312618521,0.0 118.14938389999672,26.031527821307492,0.0 118.1362233447113,26.006179931735158,0.0 118.11836187235106,25.983269640266204,0.0 118.09634219471532,25.963493064513752,0.0 118.07083336856657,25.94745110572461,0.0 118.04261046667922,25.935631190698963,0.0 118.01253102764566,25.928392461573697,0.0 117.981509,25.925954863470313,0.0 117.95048697235434,25.928392461573697,0.0 117.92040753332078,25.935631190698963,0.0 117.89218463143344,25.94745110572461,0.0 117.86667580528469,25.963493064513752,0.0 117.84465612764895,25.983269640266204,0.0 117.82679465528871,26.006179931735158,0.0 117.81363410000328,26.031527821307492,0.0 117.80557433860545,26.05854312618521,0.0 117.80286026286687,26.086405,0.0 117.80557433860545,26.11426687381479,0.0 117.81363410000328,26.141282178692506,0.0 117.82679465528871,26.16663006826484,0.0 117.84465612764895,26.189540359733794,0.0 117.86667580528469,26.209316935486246,0.0 117.89218463143344,26.225358894275388,0.0 117.92040753332078,26.237178809301035,0.0 117.95048697235434,26.2444175384263,0.0								 117.981509,26.246855136529685,0.0								</coordinates>
							</LinearRing>
						</outerBoundaryIs>
					</Polygon>
				</Placemark>
				<Placemark>
					<name/>
					<description/>
					<styleUrl>KmlStyle [strokeColor=null, strokeWidth=null, fillColor=java.awt.Color[r=84,g=165,b=227]]</styleUrl>
					<Polygon>
						<tessellate>1</tessellate>
						<outerBoundaryIs>
							<LinearRing>
								<coordinates>120.052136,29.333635136529686,0.0 120.08404559638801,29.331197538426302,0.0 120.11498563583682,29.323958809301036,0.0 120.14401602090416,29.31213889427539,0.0 120.17025467802986,29.296096935486247,0.0 120.19290435889457,29.276320359733795,0.0 120.21127686440649,29.25341006826484,0.0 120.22481395528258,29.228062178692507,0.0 120.23310431386668,29.20104687381479,0.0 120.23589604180832,29.173185,0.0 120.23310431386668,29.14532312618521,0.0 120.22481395528258,29.118307821307493,0.0 120.21127686440649,29.09295993173516,0.0 120.19290435889457,29.070049640266205,0.0 120.17025467802986,29.050273064513753,0.0 120.14401602090416,29.03423110572461,0.0 120.11498563583682,29.022411190698964,0.0 120.08404559638802,29.015172461573698,0.0 120.052136,29.012734863470314,0.0 120.02022640361199,29.015172461573698,0.0 119.98928636416319,29.022411190698964,0.0 119.96025597909585,29.03423110572461,0.0 119.93401732197015,29.050273064513753,0.0 119.91136764110544,29.070049640266205,0.0 119.89299513559352,29.09295993173516,0.0 119.87945804471742,29.118307821307493,0.0 119.87116768613333,29.14532312618521,0.0 119.86837595819169,29.173185,0.0 119.87116768613333,29.20104687381479,0.0 119.87945804471742,29.228062178692507,0.0 119.89299513559352,29.25341006826484,0.0 119.91136764110544,29.276320359733795,0.0 119.93401732197015,29.296096935486247,0.0 119.96025597909585,29.31213889427539,0.0 119.98928636416319,29.323958809301036,0.0 120.020226403612,29.331197538426302,0.0								 120.052136,29.333635136529686,0.0								</coordinates>
							</LinearRing>
						</outerBoundaryIs>
					</Polygon>
				</Placemark>
				<Placemark>
					<name/>
					<description/>
					<styleUrl>KmlStyle [strokeColor=null, strokeWidth=null, fillColor=java.awt.Color[r=84,g=165,b=227]]</styleUrl>
					<Polygon>
						<tessellate>1</tessellate>
						<outerBoundaryIs>
							<LinearRing>
								<coordinates>120.536068,32.442999136529686,0.0 120.56902407391293,32.4405615384263,0.0 120.6009787941966,32.43332280930104,0.0 120.63096123284505,32.42150289427539,0.0 120.6580603886318,32.405460935486246,0.0 120.6814528674211,32.3856843597338,0.0 120.7004279005821,32.36277406826485,0.0 120.71440894133403,32.33742617869251,0.0 120.7229711828284,32.310410873814796,0.0 120.7258544656901,32.282549,0.0 120.7229711828284,32.25468712618521,0.0 120.71440894133403,32.227671821307496,0.0 120.7004279005821,32.20232393173516,0.0 120.6814528674211,32.179413640266205,0.0 120.6580603886318,32.15963706451376,0.0 120.63096123284505,32.143595105724614,0.0 120.6009787941966,32.13177519069897,0.0 120.56902407391293,32.124536461573705,0.0 120.536068,32.12209886347032,0.0 120.50311192608707,32.124536461573705,0.0 120.4711572058034,32.13177519069897,0.0 120.44117476715495,32.143595105724614,0.0 120.4140756113682,32.15963706451376,0.0 120.3906831325789,32.179413640266205,0.0 120.3717080994179,32.20232393173516,0.0 120.35772705866597,32.227671821307496,0.0 120.3491648171716,32.25468712618521,0.0 120.3462815343099,32.282549,0.0 120.3491648171716,32.310410873814796,0.0 120.35772705866597,32.33742617869251,0.0 120.3717080994179,32.36277406826485,0.0 120.3906831325789,32.3856843597338,0.0 120.4140756113682,32.405460935486246,0.0 120.44117476715495,32.42150289427539,0.0 120.4711572058034,32.43332280930104,0.0 120.50311192608707,32.4405615384263,0.0								 120.536068,32.442999136529686,0.0								</coordinates>
							</LinearRing>
						</outerBoundaryIs>
					</Polygon>
				</Placemark>
				<Placemark>
					<name/>
					<description/>
					<styleUrl>KmlStyle [strokeColor=null, strokeWidth=null, fillColor=java.awt.Color[r=84,g=165,b=227]]</styleUrl>
					<Polygon>
						<tessellate>1</tessellate>
						<outerBoundaryIs>
							<LinearRing>
								<coordinates>113.425549,23.937306136529685,0.0 113.45599505584855,23.9348685384263,0.0 113.48551602369659,23.927629809301035,0.0 113.51321492387439,23.915809894275387,0.0 113.53825013931636,23.899767935486246,0.0 113.55986098766972,23.879991359733793,0.0 113.5773908342429,23.85708106826484,0.0 113.59030704351828,23.831733178692506,0.0 113.59821716301295,23.804717873814788,0.0 113.60088084774877,23.776856,0.0 113.59821716301295,23.74899412618521,0.0 113.59030704351828,23.72197882130749,0.0 113.5773908342429,23.696630931735157,0.0 113.55986098766972,23.673720640266204,0.0 113.53825013931636,23.65394406451375,0.0 113.51321492387439,23.63790210572461,0.0 113.48551602369659,23.626082190698963,0.0 113.45599505584855,23.618843461573697,0.0 113.425549,23.616405863470312,0.0 113.39510294415146,23.618843461573697,0.0 113.36558197630342,23.626082190698963,0.0 113.33788307612562,23.63790210572461,0.0 113.31284786068365,23.65394406451375,0.0 113.29123701233028,23.673720640266204,0.0 113.2737071657571,23.696630931735157,0.0 113.26079095648173,23.72197882130749,0.0 113.25288083698706,23.74899412618521,0.0 113.25021715225124,23.776856,0.0 113.25288083698706,23.804717873814788,0.0 113.26079095648173,23.831733178692506,0.0 113.2737071657571,23.85708106826484,0.0 113.29123701233028,23.879991359733793,0.0 113.31284786068365,23.899767935486246,0.0 113.33788307612562,23.915809894275387,0.0 113.36558197630342,23.927629809301035,0.0 113.39510294415146,23.9348685384263,0.0								 113.425549,23.937306136529685,0.0								</coordinates>
							</LinearRing>
						</outerBoundaryIs>
					</Polygon>
				</Placemark>
				<Placemark>
					<name/>
					<description/>
					<styleUrl>KmlStyle [strokeColor=null, strokeWidth=null, fillColor=java.awt.Color[r=84,g=165,b=227]]</styleUrl>
					<Polygon>
						<tessellate>1</tessellate>
						<outerBoundaryIs>
							<LinearRing>
								<coordinates>111.708264,27.767352136529688,0.0 111.739705566497,27.764914538426304,0.0 111.77019179690618,27.757675809301038,0.0 111.79879638254333,27.74585589427539,0.0 111.82465018754851,27.72981393548625,0.0 111.84696765713929,27.710037359733796,0.0 111.86507068629531,27.687127068264843,0.0 111.87840922363627,27.66177917869251,0.0 111.88657798445468,27.63476387381479,0.0 111.88932876508666,27.606902,0.0 111.88657798445468,27.579040126185213,0.0 111.87840922363627,27.552024821307494,0.0 111.86507068629531,27.52667693173516,0.0 111.84696765713929,27.503766640266207,0.0 111.82465018754851,27.483990064513755,0.0 111.79879638254333,27.467948105724613,0.0 111.77019179690618,27.456128190698966,0.0 111.739705566497,27.4488894615737,0.0 111.708264,27.446451863470315,0.0 111.676822433503,27.4488894615737,0.0 111.64633620309382,27.456128190698966,0.0 111.61773161745667,27.467948105724613,0.0 111.59187781245149,27.483990064513755,0.0 111.56956034286071,27.503766640266207,0.0 111.55145731370469,27.52667693173516,0.0 111.53811877636373,27.552024821307494,0.0 111.52995001554532,27.579040126185213,0.0 111.52719923491334,27.606902,0.0 111.52995001554532,27.63476387381479,0.0 111.53811877636373,27.66177917869251,0.0 111.55145731370469,27.687127068264843,0.0 111.56956034286071,27.710037359733796,0.0 111.59187781245149,27.72981393548625,0.0 111.61773161745667,27.74585589427539,0.0 111.64633620309382,27.757675809301038,0.0 111.676822433503,27.764914538426304,0.0								 111.708264,27.767352136529688,0.0								</coordinates>
							</LinearRing>
						</outerBoundaryIs>
					</Polygon>
				</Placemark>
				<Placemark>
					<name/>
					<description/>
					<styleUrl>KmlStyle [strokeColor=null, strokeWidth=null, fillColor=java.awt.Color[r=84,g=165,b=227]]</styleUrl>
					<Polygon>
						<tessellate>1</tessellate>
						<outerBoundaryIs>
							<LinearRing>
								<coordinates>111.708264,27.767352136529688,0.0 111.739705566497,27.764914538426304,0.0 111.77019179690618,27.757675809301038,0.0 111.79879638254333,27.74585589427539,0.0 111.82465018754851,27.72981393548625,0.0 111.84696765713929,27.710037359733796,0.0 111.86507068629531,27.687127068264843,0.0 111.87840922363627,27.66177917869251,0.0 111.88657798445468,27.63476387381479,0.0 111.88932876508666,27.606902,0.0 111.88657798445468,27.579040126185213,0.0 111.87840922363627,27.552024821307494,0.0 111.86507068629531,27.52667693173516,0.0 111.84696765713929,27.503766640266207,0.0 111.82465018754851,27.483990064513755,0.0 111.79879638254333,27.467948105724613,0.0 111.77019179690618,27.456128190698966,0.0 111.739705566497,27.4488894615737,0.0 111.708264,27.446451863470315,0.0 111.676822433503,27.4488894615737,0.0 111.64633620309382,27.456128190698966,0.0 111.61773161745667,27.467948105724613,0.0 111.59187781245149,27.483990064513755,0.0 111.56956034286071,27.503766640266207,0.0 111.55145731370469,27.52667693173516,0.0 111.53811877636373,27.552024821307494,0.0 111.52995001554532,27.579040126185213,0.0 111.52719923491334,27.606902,0.0 111.52995001554532,27.63476387381479,0.0 111.53811877636373,27.66177917869251,0.0 111.55145731370469,27.687127068264843,0.0 111.56956034286071,27.710037359733796,0.0 111.59187781245149,27.72981393548625,0.0 111.61773161745667,27.74585589427539,0.0 111.64633620309382,27.757675809301038,0.0 111.676822433503,27.764914538426304,0.0								 111.708264,27.767352136529688,0.0								</coordinates>
							</LinearRing>
						</outerBoundaryIs>
					</Polygon>
				</Placemark>
				<Placemark>
					<name/>
					<description/>
					<styleUrl>KmlStyle [strokeColor=null, strokeWidth=null, fillColor=java.awt.Color[r=84,g=165,b=227]]</styleUrl>
					<Polygon>
						<tessellate>1</tessellate>
						<outerBoundaryIs>
							<LinearRing>
								<coordinates>120.536068,32.442999136529686,0.0 120.56902407391293,32.4405615384263,0.0 120.6009787941966,32.43332280930104,0.0 120.63096123284505,32.42150289427539,0.0 120.6580603886318,32.405460935486246,0.0 120.6814528674211,32.3856843597338,0.0 120.7004279005821,32.36277406826485,0.0 120.71440894133403,32.33742617869251,0.0 120.7229711828284,32.310410873814796,0.0 120.7258544656901,32.282549,0.0 120.7229711828284,32.25468712618521,0.0 120.71440894133403,32.227671821307496,0.0 120.7004279005821,32.20232393173516,0.0 120.6814528674211,32.179413640266205,0.0 120.6580603886318,32.15963706451376,0.0 120.63096123284505,32.143595105724614,0.0 120.6009787941966,32.13177519069897,0.0 120.56902407391293,32.124536461573705,0.0 120.536068,32.12209886347032,0.0 120.50311192608707,32.124536461573705,0.0 120.4711572058034,32.13177519069897,0.0 120.44117476715495,32.143595105724614,0.0 120.4140756113682,32.15963706451376,0.0 120.3906831325789,32.179413640266205,0.0 120.3717080994179,32.20232393173516,0.0 120.35772705866597,32.227671821307496,0.0 120.3491648171716,32.25468712618521,0.0 120.3462815343099,32.282549,0.0 120.3491648171716,32.310410873814796,0.0 120.35772705866597,32.33742617869251,0.0 120.3717080994179,32.36277406826485,0.0 120.3906831325789,32.3856843597338,0.0 120.4140756113682,32.405460935486246,0.0 120.44117476715495,32.42150289427539,0.0 120.4711572058034,32.43332280930104,0.0 120.50311192608707,32.4405615384263,0.0								 120.536068,32.442999136529686,0.0								</coordinates>
							</LinearRing>
						</outerBoundaryIs>
					</Polygon>
				</Placemark>
				<Placemark>
					<name/>
					<description/>
					<styleUrl>KmlStyle [strokeColor=null, strokeWidth=null, fillColor=java.awt.Color[r=84,g=165,b=227]]</styleUrl>
					<Polygon>
						<tessellate>1</tessellate>
						<outerBoundaryIs>
							<LinearRing>
								<coordinates>120.052136,29.333635136529686,0.0 120.08404559638801,29.331197538426302,0.0 120.11498563583682,29.323958809301036,0.0 120.14401602090416,29.31213889427539,0.0 120.17025467802986,29.296096935486247,0.0 120.19290435889457,29.276320359733795,0.0 120.21127686440649,29.25341006826484,0.0 120.22481395528258,29.228062178692507,0.0 120.23310431386668,29.20104687381479,0.0 120.23589604180832,29.173185,0.0 120.23310431386668,29.14532312618521,0.0 120.22481395528258,29.118307821307493,0.0 120.21127686440649,29.09295993173516,0.0 120.19290435889457,29.070049640266205,0.0 120.17025467802986,29.050273064513753,0.0 120.14401602090416,29.03423110572461,0.0 120.11498563583682,29.022411190698964,0.0 120.08404559638802,29.015172461573698,0.0 120.052136,29.012734863470314,0.0 120.02022640361199,29.015172461573698,0.0 119.98928636416319,29.022411190698964,0.0 119.96025597909585,29.03423110572461,0.0 119.93401732197015,29.050273064513753,0.0 119.91136764110544,29.070049640266205,0.0 119.89299513559352,29.09295993173516,0.0 119.87945804471742,29.118307821307493,0.0 119.87116768613333,29.14532312618521,0.0 119.86837595819169,29.173185,0.0 119.87116768613333,29.20104687381479,0.0 119.87945804471742,29.228062178692507,0.0 119.89299513559352,29.25341006826484,0.0 119.91136764110544,29.276320359733795,0.0 119.93401732197015,29.296096935486247,0.0 119.96025597909585,29.31213889427539,0.0 119.98928636416319,29.323958809301036,0.0 120.020226403612,29.331197538426302,0.0								 120.052136,29.333635136529686,0.0								</coordinates>
							</LinearRing>
						</outerBoundaryIs>
					</Polygon>
				</Placemark>
				<Placemark>
					<name/>
					<description/>
					<styleUrl>KmlStyle [strokeColor=null, strokeWidth=null, fillColor=java.awt.Color[r=84,g=165,b=227]]</styleUrl>
					<Polygon>
						<tessellate>1</tessellate>
						<outerBoundaryIs>
							<LinearRing>
								<coordinates>113.425549,23.937306136529685,0.0 113.45599505584855,23.9348685384263,0.0 113.48551602369659,23.927629809301035,0.0 113.51321492387439,23.915809894275387,0.0 113.53825013931636,23.899767935486246,0.0 113.55986098766972,23.879991359733793,0.0 113.5773908342429,23.85708106826484,0.0 113.59030704351828,23.831733178692506,0.0 113.59821716301295,23.804717873814788,0.0 113.60088084774877,23.776856,0.0 113.59821716301295,23.74899412618521,0.0 113.59030704351828,23.72197882130749,0.0 113.5773908342429,23.696630931735157,0.0 113.55986098766972,23.673720640266204,0.0 113.53825013931636,23.65394406451375,0.0 113.51321492387439,23.63790210572461,0.0 113.48551602369659,23.626082190698963,0.0 113.45599505584855,23.618843461573697,0.0 113.425549,23.616405863470312,0.0 113.39510294415146,23.618843461573697,0.0 113.36558197630342,23.626082190698963,0.0 113.33788307612562,23.63790210572461,0.0 113.31284786068365,23.65394406451375,0.0 113.29123701233028,23.673720640266204,0.0 113.2737071657571,23.696630931735157,0.0 113.26079095648173,23.72197882130749,0.0 113.25288083698706,23.74899412618521,0.0 113.25021715225124,23.776856,0.0 113.25288083698706,23.804717873814788,0.0 113.26079095648173,23.831733178692506,0.0 113.2737071657571,23.85708106826484,0.0 113.29123701233028,23.879991359733793,0.0 113.31284786068365,23.899767935486246,0.0 113.33788307612562,23.915809894275387,0.0 113.36558197630342,23.927629809301035,0.0 113.39510294415146,23.9348685384263,0.0								 113.425549,23.937306136529685,0.0								</coordinates>
							</LinearRing>
						</outerBoundaryIs>
					</Polygon>
				</Placemark>
				<Placemark>
					<name/>
					<description/>
					<styleUrl>KmlStyle [strokeColor=null, strokeWidth=null, fillColor=java.awt.Color[r=84,g=165,b=227]]</styleUrl>
					<Polygon>
						<tessellate>1</tessellate>
						<outerBoundaryIs>
							<LinearRing>
								<coordinates>120.536068,32.442999136529686,0.0 120.56902407391293,32.4405615384263,0.0 120.6009787941966,32.43332280930104,0.0 120.63096123284505,32.42150289427539,0.0 120.6580603886318,32.405460935486246,0.0 120.6814528674211,32.3856843597338,0.0 120.7004279005821,32.36277406826485,0.0 120.71440894133403,32.33742617869251,0.0 120.7229711828284,32.310410873814796,0.0 120.7258544656901,32.282549,0.0 120.7229711828284,32.25468712618521,0.0 120.71440894133403,32.227671821307496,0.0 120.7004279005821,32.20232393173516,0.0 120.6814528674211,32.179413640266205,0.0 120.6580603886318,32.15963706451376,0.0 120.63096123284505,32.143595105724614,0.0 120.6009787941966,32.13177519069897,0.0 120.56902407391293,32.124536461573705,0.0 120.536068,32.12209886347032,0.0 120.50311192608707,32.124536461573705,0.0 120.4711572058034,32.13177519069897,0.0 120.44117476715495,32.143595105724614,0.0 120.4140756113682,32.15963706451376,0.0 120.3906831325789,32.179413640266205,0.0 120.3717080994179,32.20232393173516,0.0 120.35772705866597,32.227671821307496,0.0 120.3491648171716,32.25468712618521,0.0 120.3462815343099,32.282549,0.0 120.3491648171716,32.310410873814796,0.0 120.35772705866597,32.33742617869251,0.0 120.3717080994179,32.36277406826485,0.0 120.3906831325789,32.3856843597338,0.0 120.4140756113682,32.405460935486246,0.0 120.44117476715495,32.42150289427539,0.0 120.4711572058034,32.43332280930104,0.0 120.50311192608707,32.4405615384263,0.0								 120.536068,32.442999136529686,0.0								</coordinates>
							</LinearRing>
						</outerBoundaryIs>
					</Polygon>
				</Placemark>
				<Placemark>
					<name/>
					<description/>
					<styleUrl>KmlStyle [strokeColor=null, strokeWidth=null, fillColor=java.awt.Color[r=84,g=165,b=227]]</styleUrl>
					<Polygon>
						<tessellate>1</tessellate>
						<outerBoundaryIs>
							<LinearRing>
								<coordinates>117.981509,26.246855136529685,0.0 118.01253102764566,26.2444175384263,0.0 118.04261046667922,26.237178809301035,0.0 118.07083336856657,26.225358894275388,0.0 118.09634219471532,26.209316935486246,0.0 118.11836187235106,26.189540359733794,0.0 118.1362233447113,26.16663006826484,0.0 118.14938389999672,26.141282178692506,0.0 118.15744366139455,26.11426687381479,0.0 118.16015773713313,26.086405,0.0 118.15744366139455,26.05854312618521,0.0 118.14938389999672,26.031527821307492,0.0 118.1362233447113,26.006179931735158,0.0 118.11836187235106,25.983269640266204,0.0 118.09634219471532,25.963493064513752,0.0 118.07083336856657,25.94745110572461,0.0 118.04261046667922,25.935631190698963,0.0 118.01253102764566,25.928392461573697,0.0 117.981509,25.925954863470313,0.0 117.95048697235434,25.928392461573697,0.0 117.92040753332078,25.935631190698963,0.0 117.89218463143344,25.94745110572461,0.0 117.86667580528469,25.963493064513752,0.0 117.84465612764895,25.983269640266204,0.0 117.82679465528871,26.006179931735158,0.0 117.81363410000328,26.031527821307492,0.0 117.80557433860545,26.05854312618521,0.0 117.80286026286687,26.086405,0.0 117.80557433860545,26.11426687381479,0.0 117.81363410000328,26.141282178692506,0.0 117.82679465528871,26.16663006826484,0.0 117.84465612764895,26.189540359733794,0.0 117.86667580528469,26.209316935486246,0.0 117.89218463143344,26.225358894275388,0.0 117.92040753332078,26.237178809301035,0.0 117.95048697235434,26.2444175384263,0.0								 117.981509,26.246855136529685,0.0								</coordinates>
							</LinearRing>
						</outerBoundaryIs>
					</Polygon>
				</Placemark>
				<Placemark>
					<name/>
					<description/>
					<styleUrl>KmlStyle [strokeColor=null, strokeWidth=null, fillColor=java.awt.Color[r=84,g=165,b=227]]</styleUrl>
					<Polygon>
						<tessellate>1</tessellate>
						<outerBoundaryIs>
							<LinearRing>
								<coordinates>117.22623,31.986236136529687,0.0 117.25902196739081,31.983798538426303,0.0 117.29081756744598,31.976559809301037,0.0 117.3206507069472,31.96473989427539,0.0 117.34761492104701,31.948697935486248,0.0 117.37089091574454,31.928921359733796,0.0 117.38977146171912,31.906011068264842,0.0 117.40368288313535,31.880663178692508,0.0 117.412202488493,31.85364787381479,0.0 117.4150714138944,31.825786,0.0 117.412202488493,31.79792412618521,0.0 117.40368288313535,31.770908821307493,0.0 117.38977146171912,31.74556093173516,0.0 117.37089091574454,31.722650640266206,0.0 117.34761492104701,31.702874064513754,0.0 117.3206507069472,31.686832105724612,0.0 117.29081756744598,31.675012190698965,0.0 117.25902196739081,31.6677734615737,0.0 117.22623,31.665335863470315,0.0 117.1934380326092,31.6677734615737,0.0 117.16164243255402,31.675012190698965,0.0 117.1318092930528,31.686832105724612,0.0 117.10484507895299,31.702874064513754,0.0 117.08156908425546,31.722650640266206,0.0 117.06268853828088,31.74556093173516,0.0 117.04877711686466,31.770908821307493,0.0 117.04025751150701,31.79792412618521,0.0 117.0373885861056,31.825786,0.0 117.04025751150701,31.85364787381479,0.0 117.04877711686466,31.880663178692508,0.0 117.06268853828088,31.906011068264842,0.0 117.08156908425546,31.928921359733796,0.0 117.10484507895299,31.948697935486248,0.0 117.1318092930528,31.96473989427539,0.0 117.16164243255402,31.976559809301037,0.0 117.1934380326092,31.983798538426303,0.0								 117.22623,31.986236136529687,0.0								</coordinates>
							</LinearRing>
						</outerBoundaryIs>
					</Polygon>
				</Placemark>
				<Placemark>
					<name/>
					<description/>
					<styleUrl>KmlStyle [strokeColor=null, strokeWidth=null, fillColor=java.awt.Color[r=84,g=165,b=227]]</styleUrl>
					<Polygon>
						<tessellate>1</tessellate>
						<outerBoundaryIs>
							<LinearRing>
								<coordinates>108.787211,23.988323136529687,0.0 108.81766901629874,23.985885538426302,0.0 108.84720158118475,23.978646809301036,0.0 108.87491136261815,23.96682689427539,0.0 108.89995641291192,23.950784935486247,0.0 108.9215757508863,23.931008359733795,0.0 108.93911248389685,23.90809806826484,0.0 108.95203376718504,23.882750178692508,0.0 108.95994699409667,23.85573487381479,0.0 108.96261172523629,23.827873,0.0 108.95994699409667,23.80001112618521,0.0 108.95203376718504,23.772995821307493,0.0 108.93911248389685,23.74764793173516,0.0 108.9215757508863,23.724737640266206,0.0 108.89995641291192,23.704961064513753,0.0 108.87491136261815,23.68891910572461,0.0 108.84720158118475,23.677099190698964,0.0 108.81766901629874,23.6698604615737,0.0 108.787211,23.667422863470314,0.0 108.75675298370126,23.6698604615737,0.0 108.72722041881525,23.677099190698964,0.0 108.69951063738185,23.68891910572461,0.0 108.67446558708808,23.704961064513753,0.0 108.6528462491137,23.724737640266206,0.0 108.63530951610315,23.74764793173516,0.0 108.62238823281496,23.772995821307493,0.0 108.61447500590333,23.80001112618521,0.0 108.61181027476371,23.827873,0.0 108.61447500590333,23.85573487381479,0.0 108.62238823281496,23.882750178692508,0.0 108.63530951610315,23.90809806826484,0.0 108.6528462491137,23.931008359733795,0.0 108.67446558708808,23.950784935486247,0.0 108.69951063738185,23.96682689427539,0.0 108.72722041881525,23.978646809301036,0.0 108.75675298370126,23.985885538426302,0.0								 108.787211,23.988323136529687,0.0								</coordinates>
							</LinearRing>
						</outerBoundaryIs>
					</Polygon>
				</Placemark>
				<Placemark>
					<name/>
					<description/>
					<styleUrl>KmlStyle [strokeColor=null, strokeWidth=null, fillColor=java.awt.Color[r=84,g=165,b=227]]</styleUrl>
					<Polygon>
						<tessellate>1</tessellate>
						<outerBoundaryIs>
							<LinearRing>
								<coordinates>111.708264,27.767352136529688,0.0 111.739705566497,27.764914538426304,0.0 111.77019179690618,27.757675809301038,0.0 111.79879638254333,27.74585589427539,0.0 111.82465018754851,27.72981393548625,0.0 111.84696765713929,27.710037359733796,0.0 111.86507068629531,27.687127068264843,0.0 111.87840922363627,27.66177917869251,0.0 111.88657798445468,27.63476387381479,0.0 111.88932876508666,27.606902,0.0 111.88657798445468,27.579040126185213,0.0 111.87840922363627,27.552024821307494,0.0 111.86507068629531,27.52667693173516,0.0 111.84696765713929,27.503766640266207,0.0 111.82465018754851,27.483990064513755,0.0 111.79879638254333,27.467948105724613,0.0 111.77019179690618,27.456128190698966,0.0 111.739705566497,27.4488894615737,0.0 111.708264,27.446451863470315,0.0 111.676822433503,27.4488894615737,0.0 111.64633620309382,27.456128190698966,0.0 111.61773161745667,27.467948105724613,0.0 111.59187781245149,27.483990064513755,0.0 111.56956034286071,27.503766640266207,0.0 111.55145731370469,27.52667693173516,0.0 111.53811877636373,27.552024821307494,0.0 111.52995001554532,27.579040126185213,0.0 111.52719923491334,27.606902,0.0 111.52995001554532,27.63476387381479,0.0 111.53811877636373,27.66177917869251,0.0 111.55145731370469,27.687127068264843,0.0 111.56956034286071,27.710037359733796,0.0 111.59187781245149,27.72981393548625,0.0 111.61773161745667,27.74585589427539,0.0 111.64633620309382,27.757675809301038,0.0 111.676822433503,27.764914538426304,0.0								 111.708264,27.767352136529688,0.0								</coordinates>
							</LinearRing>
						</outerBoundaryIs>
					</Polygon>
				</Placemark>
				<Placemark>
					<name/>
					<description/>
					<styleUrl>KmlStyle [strokeColor=null, strokeWidth=null, fillColor=java.awt.Color[r=84,g=165,b=227]]</styleUrl>
					<Polygon>
						<tessellate>1</tessellate>
						<outerBoundaryIs>
							<LinearRing>
								<coordinates>117.981509,26.246855136529685,0.0 118.01253102764566,26.2444175384263,0.0 118.04261046667922,26.237178809301035,0.0 118.07083336856657,26.225358894275388,0.0 118.09634219471532,26.209316935486246,0.0 118.11836187235106,26.189540359733794,0.0 118.1362233447113,26.16663006826484,0.0 118.14938389999672,26.141282178692506,0.0 118.15744366139455,26.11426687381479,0.0 118.16015773713313,26.086405,0.0 118.15744366139455,26.05854312618521,0.0 118.14938389999672,26.031527821307492,0.0 118.1362233447113,26.006179931735158,0.0 118.11836187235106,25.983269640266204,0.0 118.09634219471532,25.963493064513752,0.0 118.07083336856657,25.94745110572461,0.0 118.04261046667922,25.935631190698963,0.0 118.01253102764566,25.928392461573697,0.0 117.981509,25.925954863470313,0.0 117.95048697235434,25.928392461573697,0.0 117.92040753332078,25.935631190698963,0.0 117.89218463143344,25.94745110572461,0.0 117.86667580528469,25.963493064513752,0.0 117.84465612764895,25.983269640266204,0.0 117.82679465528871,26.006179931735158,0.0 117.81363410000328,26.031527821307492,0.0 117.80557433860545,26.05854312618521,0.0 117.80286026286687,26.086405,0.0 117.80557433860545,26.11426687381479,0.0 117.81363410000328,26.141282178692506,0.0 117.82679465528871,26.16663006826484,0.0 117.84465612764895,26.189540359733794,0.0 117.86667580528469,26.209316935486246,0.0 117.89218463143344,26.225358894275388,0.0 117.92040753332078,26.237178809301035,0.0 117.95048697235434,26.2444175384263,0.0								 117.981509,26.246855136529685,0.0								</coordinates>
							</LinearRing>
						</outerBoundaryIs>
					</Polygon>
				</Placemark>
				<Placemark>
					<name/>
					<description/>
					<styleUrl>KmlStyle [strokeColor=null, strokeWidth=null, fillColor=java.awt.Color[r=84,g=165,b=227]]</styleUrl>
					<Polygon>
						<tessellate>1</tessellate>
						<outerBoundaryIs>
							<LinearRing>
								<coordinates>117.981509,26.246855136529685,0.0 118.01253102764566,26.2444175384263,0.0 118.04261046667922,26.237178809301035,0.0 118.07083336856657,26.225358894275388,0.0 118.09634219471532,26.209316935486246,0.0 118.11836187235106,26.189540359733794,0.0 118.1362233447113,26.16663006826484,0.0 118.14938389999672,26.141282178692506,0.0 118.15744366139455,26.11426687381479,0.0 118.16015773713313,26.086405,0.0 118.15744366139455,26.05854312618521,0.0 118.14938389999672,26.031527821307492,0.0 118.1362233447113,26.006179931735158,0.0 118.11836187235106,25.983269640266204,0.0 118.09634219471532,25.963493064513752,0.0 118.07083336856657,25.94745110572461,0.0 118.04261046667922,25.935631190698963,0.0 118.01253102764566,25.928392461573697,0.0 117.981509,25.925954863470313,0.0 117.95048697235434,25.928392461573697,0.0 117.92040753332078,25.935631190698963,0.0 117.89218463143344,25.94745110572461,0.0 117.86667580528469,25.963493064513752,0.0 117.84465612764895,25.983269640266204,0.0 117.82679465528871,26.006179931735158,0.0 117.81363410000328,26.031527821307492,0.0 117.80557433860545,26.05854312618521,0.0 117.80286026286687,26.086405,0.0 117.80557433860545,26.11426687381479,0.0 117.81363410000328,26.141282178692506,0.0 117.82679465528871,26.16663006826484,0.0 117.84465612764895,26.189540359733794,0.0 117.86667580528469,26.209316935486246,0.0 117.89218463143344,26.225358894275388,0.0 117.92040753332078,26.237178809301035,0.0 117.95048697235434,26.2444175384263,0.0								 117.981509,26.246855136529685,0.0								</coordinates>
							</LinearRing>
						</outerBoundaryIs>
					</Polygon>
				</Placemark>
				<Placemark>
					<name/>
					<description/>
					<styleUrl>KmlStyle [strokeColor=null, strokeWidth=null, fillColor=java.awt.Color[r=84,g=165,b=227]]</styleUrl>
					<Polygon>
						<tessellate>1</tessellate>
						<outerBoundaryIs>
							<LinearRing>
								<coordinates>120.052136,29.333635136529686,0.0 120.08404559638801,29.331197538426302,0.0 120.11498563583682,29.323958809301036,0.0 120.14401602090416,29.31213889427539,0.0 120.17025467802986,29.296096935486247,0.0 120.19290435889457,29.276320359733795,0.0 120.21127686440649,29.25341006826484,0.0 120.22481395528258,29.228062178692507,0.0 120.23310431386668,29.20104687381479,0.0 120.23589604180832,29.173185,0.0 120.23310431386668,29.14532312618521,0.0 120.22481395528258,29.118307821307493,0.0 120.21127686440649,29.09295993173516,0.0 120.19290435889457,29.070049640266205,0.0 120.17025467802986,29.050273064513753,0.0 120.14401602090416,29.03423110572461,0.0 120.11498563583682,29.022411190698964,0.0 120.08404559638802,29.015172461573698,0.0 120.052136,29.012734863470314,0.0 120.02022640361199,29.015172461573698,0.0 119.98928636416319,29.022411190698964,0.0 119.96025597909585,29.03423110572461,0.0 119.93401732197015,29.050273064513753,0.0 119.91136764110544,29.070049640266205,0.0 119.89299513559352,29.09295993173516,0.0 119.87945804471742,29.118307821307493,0.0 119.87116768613333,29.14532312618521,0.0 119.86837595819169,29.173185,0.0 119.87116768613333,29.20104687381479,0.0 119.87945804471742,29.228062178692507,0.0 119.89299513559352,29.25341006826484,0.0 119.91136764110544,29.276320359733795,0.0 119.93401732197015,29.296096935486247,0.0 119.96025597909585,29.31213889427539,0.0 119.98928636416319,29.323958809301036,0.0 120.020226403612,29.331197538426302,0.0								 120.052136,29.333635136529686,0.0								</coordinates>
							</LinearRing>
						</outerBoundaryIs>
					</Polygon>
				</Placemark>
				<Placemark>
					<name/>
					<description/>
					<styleUrl>KmlStyle [strokeColor=null, strokeWidth=null, fillColor=java.awt.Color[r=84,g=165,b=227]]</styleUrl>
					<Polygon>
						<tessellate>1</tessellate>
						<outerBoundaryIs>
							<LinearRing>
								<coordinates>108.787211,23.988323136529687,0.0 108.81766901629874,23.985885538426302,0.0 108.84720158118475,23.978646809301036,0.0 108.87491136261815,23.96682689427539,0.0 108.89995641291192,23.950784935486247,0.0 108.9215757508863,23.931008359733795,0.0 108.93911248389685,23.90809806826484,0.0 108.95203376718504,23.882750178692508,0.0 108.95994699409667,23.85573487381479,0.0 108.96261172523629,23.827873,0.0 108.95994699409667,23.80001112618521,0.0 108.95203376718504,23.772995821307493,0.0 108.93911248389685,23.74764793173516,0.0 108.9215757508863,23.724737640266206,0.0 108.89995641291192,23.704961064513753,0.0 108.87491136261815,23.68891910572461,0.0 108.84720158118475,23.677099190698964,0.0 108.81766901629874,23.6698604615737,0.0 108.787211,23.667422863470314,0.0 108.75675298370126,23.6698604615737,0.0 108.72722041881525,23.677099190698964,0.0 108.69951063738185,23.68891910572461,0.0 108.67446558708808,23.704961064513753,0.0 108.6528462491137,23.724737640266206,0.0 108.63530951610315,23.74764793173516,0.0 108.62238823281496,23.772995821307493,0.0 108.61447500590333,23.80001112618521,0.0 108.61181027476371,23.827873,0.0 108.61447500590333,23.85573487381479,0.0 108.62238823281496,23.882750178692508,0.0 108.63530951610315,23.90809806826484,0.0 108.6528462491137,23.931008359733795,0.0 108.67446558708808,23.950784935486247,0.0 108.69951063738185,23.96682689427539,0.0 108.72722041881525,23.978646809301036,0.0 108.75675298370126,23.985885538426302,0.0								 108.787211,23.988323136529687,0.0								</coordinates>
							</LinearRing>
						</outerBoundaryIs>
					</Polygon>
				</Placemark>
				<Placemark>
					<name/>
					<description/>
					<styleUrl>KmlStyle [strokeColor=null, strokeWidth=null, fillColor=java.awt.Color[r=84,g=165,b=227]]</styleUrl>
					<Polygon>
						<tessellate>1</tessellate>
						<outerBoundaryIs>
							<LinearRing>
								<coordinates>111.708264,27.767352136529688,0.0 111.739705566497,27.764914538426304,0.0 111.77019179690618,27.757675809301038,0.0 111.79879638254333,27.74585589427539,0.0 111.82465018754851,27.72981393548625,0.0 111.84696765713929,27.710037359733796,0.0 111.86507068629531,27.687127068264843,0.0 111.87840922363627,27.66177917869251,0.0 111.88657798445468,27.63476387381479,0.0 111.88932876508666,27.606902,0.0 111.88657798445468,27.579040126185213,0.0 111.87840922363627,27.552024821307494,0.0 111.86507068629531,27.52667693173516,0.0 111.84696765713929,27.503766640266207,0.0 111.82465018754851,27.483990064513755,0.0 111.79879638254333,27.467948105724613,0.0 111.77019179690618,27.456128190698966,0.0 111.739705566497,27.4488894615737,0.0 111.708264,27.446451863470315,0.0 111.676822433503,27.4488894615737,0.0 111.64633620309382,27.456128190698966,0.0 111.61773161745667,27.467948105724613,0.0 111.59187781245149,27.483990064513755,0.0 111.56956034286071,27.503766640266207,0.0 111.55145731370469,27.52667693173516,0.0 111.53811877636373,27.552024821307494,0.0 111.52995001554532,27.579040126185213,0.0 111.52719923491334,27.606902,0.0 111.52995001554532,27.63476387381479,0.0 111.53811877636373,27.66177917869251,0.0 111.55145731370469,27.687127068264843,0.0 111.56956034286071,27.710037359733796,0.0 111.59187781245149,27.72981393548625,0.0 111.61773161745667,27.74585589427539,0.0 111.64633620309382,27.757675809301038,0.0 111.676822433503,27.764914538426304,0.0								 111.708264,27.767352136529688,0.0								</coordinates>
							</LinearRing>
						</outerBoundaryIs>
					</Polygon>
				</Placemark>
				<Placemark>
					<name/>
					<description/>
					<styleUrl>KmlStyle [strokeColor=null, strokeWidth=null, fillColor=java.awt.Color[r=84,g=165,b=227]]</styleUrl>
					<Polygon>
						<tessellate>1</tessellate>
						<outerBoundaryIs>
							<LinearRing>
								<coordinates>117.981509,26.246855136529685,0.0 118.01253102764566,26.2444175384263,0.0 118.04261046667922,26.237178809301035,0.0 118.07083336856657,26.225358894275388,0.0 118.09634219471532,26.209316935486246,0.0 118.11836187235106,26.189540359733794,0.0 118.1362233447113,26.16663006826484,0.0 118.14938389999672,26.141282178692506,0.0 118.15744366139455,26.11426687381479,0.0 118.16015773713313,26.086405,0.0 118.15744366139455,26.05854312618521,0.0 118.14938389999672,26.031527821307492,0.0 118.1362233447113,26.006179931735158,0.0 118.11836187235106,25.983269640266204,0.0 118.09634219471532,25.963493064513752,0.0 118.07083336856657,25.94745110572461,0.0 118.04261046667922,25.935631190698963,0.0 118.01253102764566,25.928392461573697,0.0 117.981509,25.925954863470313,0.0 117.95048697235434,25.928392461573697,0.0 117.92040753332078,25.935631190698963,0.0 117.89218463143344,25.94745110572461,0.0 117.86667580528469,25.963493064513752,0.0 117.84465612764895,25.983269640266204,0.0 117.82679465528871,26.006179931735158,0.0 117.81363410000328,26.031527821307492,0.0 117.80557433860545,26.05854312618521,0.0 117.80286026286687,26.086405,0.0 117.80557433860545,26.11426687381479,0.0 117.81363410000328,26.141282178692506,0.0 117.82679465528871,26.16663006826484,0.0 117.84465612764895,26.189540359733794,0.0 117.86667580528469,26.209316935486246,0.0 117.89218463143344,26.225358894275388,0.0 117.92040753332078,26.237178809301035,0.0 117.95048697235434,26.2444175384263,0.0								 117.981509,26.246855136529685,0.0								</coordinates>
							</LinearRing>
						</outerBoundaryIs>
					</Polygon>
				</Placemark>
				<Placemark>
					<name/>
					<description/>
					<styleUrl>KmlStyle [strokeColor=null, strokeWidth=null, fillColor=java.awt.Color[r=84,g=165,b=227]]</styleUrl>
					<Polygon>
						<tessellate>1</tessellate>
						<outerBoundaryIs>
							<LinearRing>
								<coordinates>120.536068,32.442999136529686,0.0 120.56902407391293,32.4405615384263,0.0 120.6009787941966,32.43332280930104,0.0 120.63096123284505,32.42150289427539,0.0 120.6580603886318,32.405460935486246,0.0 120.6814528674211,32.3856843597338,0.0 120.7004279005821,32.36277406826485,0.0 120.71440894133403,32.33742617869251,0.0 120.7229711828284,32.310410873814796,0.0 120.7258544656901,32.282549,0.0 120.7229711828284,32.25468712618521,0.0 120.71440894133403,32.227671821307496,0.0 120.7004279005821,32.20232393173516,0.0 120.6814528674211,32.179413640266205,0.0 120.6580603886318,32.15963706451376,0.0 120.63096123284505,32.143595105724614,0.0 120.6009787941966,32.13177519069897,0.0 120.56902407391293,32.124536461573705,0.0 120.536068,32.12209886347032,0.0 120.50311192608707,32.124536461573705,0.0 120.4711572058034,32.13177519069897,0.0 120.44117476715495,32.143595105724614,0.0 120.4140756113682,32.15963706451376,0.0 120.3906831325789,32.179413640266205,0.0 120.3717080994179,32.20232393173516,0.0 120.35772705866597,32.227671821307496,0.0 120.3491648171716,32.25468712618521,0.0 120.3462815343099,32.282549,0.0 120.3491648171716,32.310410873814796,0.0 120.35772705866597,32.33742617869251,0.0 120.3717080994179,32.36277406826485,0.0 120.3906831325789,32.3856843597338,0.0 120.4140756113682,32.405460935486246,0.0 120.44117476715495,32.42150289427539,0.0 120.4711572058034,32.43332280930104,0.0 120.50311192608707,32.4405615384263,0.0								 120.536068,32.442999136529686,0.0								</coordinates>
							</LinearRing>
						</outerBoundaryIs>
					</Polygon>
				</Placemark>
				<Placemark>
					<name/>
					<description/>
					<styleUrl>KmlStyle [strokeColor=null, strokeWidth=null, fillColor=java.awt.Color[r=84,g=165,b=227]]</styleUrl>
					<Polygon>
						<tessellate>1</tessellate>
						<outerBoundaryIs>
							<LinearRing>
								<coordinates>111.708264,27.767352136529688,0.0 111.739705566497,27.764914538426304,0.0 111.77019179690618,27.757675809301038,0.0 111.79879638254333,27.74585589427539,0.0 111.82465018754851,27.72981393548625,0.0 111.84696765713929,27.710037359733796,0.0 111.86507068629531,27.687127068264843,0.0 111.87840922363627,27.66177917869251,0.0 111.88657798445468,27.63476387381479,0.0 111.88932876508666,27.606902,0.0 111.88657798445468,27.579040126185213,0.0 111.87840922363627,27.552024821307494,0.0 111.86507068629531,27.52667693173516,0.0 111.84696765713929,27.503766640266207,0.0 111.82465018754851,27.483990064513755,0.0 111.79879638254333,27.467948105724613,0.0 111.77019179690618,27.456128190698966,0.0 111.739705566497,27.4488894615737,0.0 111.708264,27.446451863470315,0.0 111.676822433503,27.4488894615737,0.0 111.64633620309382,27.456128190698966,0.0 111.61773161745667,27.467948105724613,0.0 111.59187781245149,27.483990064513755,0.0 111.56956034286071,27.503766640266207,0.0 111.55145731370469,27.52667693173516,0.0 111.53811877636373,27.552024821307494,0.0 111.52995001554532,27.579040126185213,0.0 111.52719923491334,27.606902,0.0 111.52995001554532,27.63476387381479,0.0 111.53811877636373,27.66177917869251,0.0 111.55145731370469,27.687127068264843,0.0 111.56956034286071,27.710037359733796,0.0 111.59187781245149,27.72981393548625,0.0 111.61773161745667,27.74585589427539,0.0 111.64633620309382,27.757675809301038,0.0 111.676822433503,27.764914538426304,0.0								 111.708264,27.767352136529688,0.0								</coordinates>
							</LinearRing>
						</outerBoundaryIs>
					</Polygon>
				</Placemark>
				<Placemark>
					<name/>
					<description/>
					<styleUrl>KmlStyle [strokeColor=null, strokeWidth=null, fillColor=java.awt.Color[r=84,g=165,b=227]]</styleUrl>
					<Polygon>
						<tessellate>1</tessellate>
						<outerBoundaryIs>
							<LinearRing>
								<coordinates>113.425549,23.937306136529685,0.0 113.45599505584855,23.9348685384263,0.0 113.48551602369659,23.927629809301035,0.0 113.51321492387439,23.915809894275387,0.0 113.53825013931636,23.899767935486246,0.0 113.55986098766972,23.879991359733793,0.0 113.5773908342429,23.85708106826484,0.0 113.59030704351828,23.831733178692506,0.0 113.59821716301295,23.804717873814788,0.0 113.60088084774877,23.776856,0.0 113.59821716301295,23.74899412618521,0.0 113.59030704351828,23.72197882130749,0.0 113.5773908342429,23.696630931735157,0.0 113.55986098766972,23.673720640266204,0.0 113.53825013931636,23.65394406451375,0.0 113.51321492387439,23.63790210572461,0.0 113.48551602369659,23.626082190698963,0.0 113.45599505584855,23.618843461573697,0.0 113.425549,23.616405863470312,0.0 113.39510294415146,23.618843461573697,0.0 113.36558197630342,23.626082190698963,0.0 113.33788307612562,23.63790210572461,0.0 113.31284786068365,23.65394406451375,0.0 113.29123701233028,23.673720640266204,0.0 113.2737071657571,23.696630931735157,0.0 113.26079095648173,23.72197882130749,0.0 113.25288083698706,23.74899412618521,0.0 113.25021715225124,23.776856,0.0 113.25288083698706,23.804717873814788,0.0 113.26079095648173,23.831733178692506,0.0 113.2737071657571,23.85708106826484,0.0 113.29123701233028,23.879991359733793,0.0 113.31284786068365,23.899767935486246,0.0 113.33788307612562,23.915809894275387,0.0 113.36558197630342,23.927629809301035,0.0 113.39510294415146,23.9348685384263,0.0								 113.425549,23.937306136529685,0.0								</coordinates>
							</LinearRing>
						</outerBoundaryIs>
					</Polygon>
				</Placemark>
				<Placemark>
					<name/>
					<description/>
					<styleUrl>KmlStyle [strokeColor=null, strokeWidth=null, fillColor=java.awt.Color[r=84,g=165,b=227]]</styleUrl>
					<Polygon>
						<tessellate>1</tessellate>
						<outerBoundaryIs>
							<LinearRing>
								<coordinates>113.425549,23.937306136529685,0.0 113.45599505584855,23.9348685384263,0.0 113.48551602369659,23.927629809301035,0.0 113.51321492387439,23.915809894275387,0.0 113.53825013931636,23.899767935486246,0.0 113.55986098766972,23.879991359733793,0.0 113.5773908342429,23.85708106826484,0.0 113.59030704351828,23.831733178692506,0.0 113.59821716301295,23.804717873814788,0.0 113.60088084774877,23.776856,0.0 113.59821716301295,23.74899412618521,0.0 113.59030704351828,23.72197882130749,0.0 113.5773908342429,23.696630931735157,0.0 113.55986098766972,23.673720640266204,0.0 113.53825013931636,23.65394406451375,0.0 113.51321492387439,23.63790210572461,0.0 113.48551602369659,23.626082190698963,0.0 113.45599505584855,23.618843461573697,0.0 113.425549,23.616405863470312,0.0 113.39510294415146,23.618843461573697,0.0 113.36558197630342,23.626082190698963,0.0 113.33788307612562,23.63790210572461,0.0 113.31284786068365,23.65394406451375,0.0 113.29123701233028,23.673720640266204,0.0 113.2737071657571,23.696630931735157,0.0 113.26079095648173,23.72197882130749,0.0 113.25288083698706,23.74899412618521,0.0 113.25021715225124,23.776856,0.0 113.25288083698706,23.804717873814788,0.0 113.26079095648173,23.831733178692506,0.0 113.2737071657571,23.85708106826484,0.0 113.29123701233028,23.879991359733793,0.0 113.31284786068365,23.899767935486246,0.0 113.33788307612562,23.915809894275387,0.0 113.36558197630342,23.927629809301035,0.0 113.39510294415146,23.9348685384263,0.0								 113.425549,23.937306136529685,0.0								</coordinates>
							</LinearRing>
						</outerBoundaryIs>
					</Polygon>
				</Placemark>
				<Placemark>
					<name/>
					<description/>
					<styleUrl>KmlStyle [strokeColor=null, strokeWidth=null, fillColor=java.awt.Color[r=84,g=165,b=227]]</styleUrl>
					<Polygon>
						<tessellate>1</tessellate>
						<outerBoundaryIs>
							<LinearRing>
								<coordinates>113.613553,34.043042136529685,0.0 113.647114175409,34.0406045384263,0.0 113.67965561148598,34.03336580930104,0.0 113.7101885531625,34.02154589427539,0.0 113.73778527245612,34.005503935486246,0.0 113.76160725701573,33.9857273597338,0.0 113.78093068789498,33.96281706826485,0.0 113.79516843242473,33.93746917869251,0.0 113.80388788394211,33.910453873814795,0.0 113.806824106325,33.882592,0.0 113.80388788394211,33.85473012618521,0.0 113.79516843242473,33.827714821307495,0.0 113.78093068789498,33.80236693173516,0.0 113.76160725701573,33.779456640266204,0.0 113.73778527245612,33.75968006451376,0.0 113.7101885531625,33.743638105724614,0.0 113.67965561148598,33.73181819069897,0.0 113.647114175409,33.724579461573704,0.0 113.613553,33.72214186347032,0.0 113.57999182459099,33.724579461573704,0.0 113.54745038851401,33.73181819069897,0.0 113.5169174468375,33.743638105724614,0.0 113.48932072754387,33.75968006451376,0.0 113.46549874298427,33.779456640266204,0.0 113.44617531210501,33.80236693173516,0.0 113.43193756757526,33.827714821307495,0.0 113.42321811605788,33.85473012618521,0.0 113.420281893675,33.882592,0.0 113.42321811605788,33.910453873814795,0.0 113.43193756757526,33.93746917869251,0.0 113.44617531210501,33.96281706826485,0.0 113.46549874298427,33.9857273597338,0.0 113.48932072754387,34.005503935486246,0.0 113.5169174468375,34.02154589427539,0.0 113.54745038851401,34.03336580930104,0.0 113.57999182459099,34.0406045384263,0.0								 113.613553,34.043042136529685,0.0								</coordinates>
							</LinearRing>
						</outerBoundaryIs>
					</Polygon>
				</Placemark>
				<Placemark>
					<name/>
					<description/>
					<styleUrl>KmlStyle [strokeColor=null, strokeWidth=null, fillColor=java.awt.Color[r=84,g=165,b=227]]</styleUrl>
					<Polygon>
						<tessellate>1</tessellate>
						<outerBoundaryIs>
							<LinearRing>
								<coordinates>120.052136,29.333635136529686,0.0 120.08404559638801,29.331197538426302,0.0 120.11498563583682,29.323958809301036,0.0 120.14401602090416,29.31213889427539,0.0 120.17025467802986,29.296096935486247,0.0 120.19290435889457,29.276320359733795,0.0 120.21127686440649,29.25341006826484,0.0 120.22481395528258,29.228062178692507,0.0 120.23310431386668,29.20104687381479,0.0 120.23589604180832,29.173185,0.0 120.23310431386668,29.14532312618521,0.0 120.22481395528258,29.118307821307493,0.0 120.21127686440649,29.09295993173516,0.0 120.19290435889457,29.070049640266205,0.0 120.17025467802986,29.050273064513753,0.0 120.14401602090416,29.03423110572461,0.0 120.11498563583682,29.022411190698964,0.0 120.08404559638802,29.015172461573698,0.0 120.052136,29.012734863470314,0.0 120.02022640361199,29.015172461573698,0.0 119.98928636416319,29.022411190698964,0.0 119.96025597909585,29.03423110572461,0.0 119.93401732197015,29.050273064513753,0.0 119.91136764110544,29.070049640266205,0.0 119.89299513559352,29.09295993173516,0.0 119.87945804471742,29.118307821307493,0.0 119.87116768613333,29.14532312618521,0.0 119.86837595819169,29.173185,0.0 119.87116768613333,29.20104687381479,0.0 119.87945804471742,29.228062178692507,0.0 119.89299513559352,29.25341006826484,0.0 119.91136764110544,29.276320359733795,0.0 119.93401732197015,29.296096935486247,0.0 119.96025597909585,29.31213889427539,0.0 119.98928636416319,29.323958809301036,0.0 120.020226403612,29.331197538426302,0.0								 120.052136,29.333635136529686,0.0								</coordinates>
							</LinearRing>
						</outerBoundaryIs>
					</Polygon>
				</Placemark>
				<Placemark>
					<name/>
					<description/>
					<styleUrl>KmlStyle [strokeColor=null, strokeWidth=null, fillColor=java.awt.Color[r=84,g=165,b=227]]</styleUrl>
					<Polygon>
						<tessellate>1</tessellate>
						<outerBoundaryIs>
							<LinearRing>
								<coordinates>118.148974,36.51164413652968,0.0 118.18356787707606,36.5092065384263,0.0 118.21711063670251,36.501967809301036,0.0 118.24858309910157,36.49014789427539,0.0 118.27702898942906,36.47410593548624,0.0 118.3015839937017,36.4543293597338,0.0 118.3215020205401,36.431419068264844,0.0 118.33617787077776,36.40607117869251,0.0 118.34516562613157,36.37905587381479,0.0 118.34819219820315,36.351194,0.0 118.34516562613157,36.32333212618521,0.0 118.33617787077776,36.29631682130749,0.0 118.3215020205401,36.270968931735155,0.0 118.3015839937017,36.2480586402662,0.0 118.27702898942906,36.228282064513756,0.0 118.24858309910157,36.21224010572461,0.0 118.21711063670251,36.20042019069896,0.0 118.18356787707606,36.1931814615737,0.0 118.148974,36.19074386347032,0.0 118.11438012292393,36.1931814615737,0.0 118.08083736329748,36.20042019069896,0.0 118.04936490089842,36.21224010572461,0.0 118.02091901057094,36.228282064513756,0.0 117.9963640062983,36.2480586402662,0.0 117.9764459794599,36.270968931735155,0.0 117.96177012922223,36.29631682130749,0.0 117.95278237386842,36.32333212618521,0.0 117.94975580179684,36.351194,0.0 117.9527823738684,36.37905587381479,0.0 117.96177012922223,36.40607117869251,0.0 117.9764459794599,36.431419068264844,0.0 117.9963640062983,36.4543293597338,0.0 118.02091901057094,36.47410593548624,0.0 118.04936490089842,36.49014789427539,0.0 118.08083736329748,36.501967809301036,0.0 118.11438012292393,36.5092065384263,0.0								 118.148974,36.51164413652968,0.0								</coordinates>
							</LinearRing>
						</outerBoundaryIs>
					</Polygon>
				</Placemark>
				<Placemark>
					<name/>
					<description/>
					<styleUrl>KmlStyle [strokeColor=null, strokeWidth=null, fillColor=java.awt.Color[r=84,g=165,b=227]]</styleUrl>
					<Polygon>
						<tessellate>1</tessellate>
						<outerBoundaryIs>
							<LinearRing>
								<coordinates>120.536068,32.442999136529686,0.0 120.56902407391293,32.4405615384263,0.0 120.6009787941966,32.43332280930104,0.0 120.63096123284505,32.42150289427539,0.0 120.6580603886318,32.405460935486246,0.0 120.6814528674211,32.3856843597338,0.0 120.7004279005821,32.36277406826485,0.0 120.71440894133403,32.33742617869251,0.0 120.7229711828284,32.310410873814796,0.0 120.7258544656901,32.282549,0.0 120.7229711828284,32.25468712618521,0.0 120.71440894133403,32.227671821307496,0.0 120.7004279005821,32.20232393173516,0.0 120.6814528674211,32.179413640266205,0.0 120.6580603886318,32.15963706451376,0.0 120.63096123284505,32.143595105724614,0.0 120.6009787941966,32.13177519069897,0.0 120.56902407391293,32.124536461573705,0.0 120.536068,32.12209886347032,0.0 120.50311192608707,32.124536461573705,0.0 120.4711572058034,32.13177519069897,0.0 120.44117476715495,32.143595105724614,0.0 120.4140756113682,32.15963706451376,0.0 120.3906831325789,32.179413640266205,0.0 120.3717080994179,32.20232393173516,0.0 120.35772705866597,32.227671821307496,0.0 120.3491648171716,32.25468712618521,0.0 120.3462815343099,32.282549,0.0 120.3491648171716,32.310410873814796,0.0 120.35772705866597,32.33742617869251,0.0 120.3717080994179,32.36277406826485,0.0 120.3906831325789,32.3856843597338,0.0 120.4140756113682,32.405460935486246,0.0 120.44117476715495,32.42150289427539,0.0 120.4711572058034,32.43332280930104,0.0 120.50311192608707,32.4405615384263,0.0								 120.536068,32.442999136529686,0.0								</coordinates>
							</LinearRing>
						</outerBoundaryIs>
					</Polygon>
				</Placemark>
				<Placemark>
					<name/>
					<description/>
					<styleUrl>KmlStyle [strokeColor=null, strokeWidth=null, fillColor=java.awt.Color[r=84,g=165,b=227]]</styleUrl>
					<Polygon>
						<tessellate>1</tessellate>
						<outerBoundaryIs>
							<LinearRing>
								<coordinates>111.708264,27.767352136529688,0.0 111.739705566497,27.764914538426304,0.0 111.77019179690618,27.757675809301038,0.0 111.79879638254333,27.74585589427539,0.0 111.82465018754851,27.72981393548625,0.0 111.84696765713929,27.710037359733796,0.0 111.86507068629531,27.687127068264843,0.0 111.87840922363627,27.66177917869251,0.0 111.88657798445468,27.63476387381479,0.0 111.88932876508666,27.606902,0.0 111.88657798445468,27.579040126185213,0.0 111.87840922363627,27.552024821307494,0.0 111.86507068629531,27.52667693173516,0.0 111.84696765713929,27.503766640266207,0.0 111.82465018754851,27.483990064513755,0.0 111.79879638254333,27.467948105724613,0.0 111.77019179690618,27.456128190698966,0.0 111.739705566497,27.4488894615737,0.0 111.708264,27.446451863470315,0.0 111.676822433503,27.4488894615737,0.0 111.64633620309382,27.456128190698966,0.0 111.61773161745667,27.467948105724613,0.0 111.59187781245149,27.483990064513755,0.0 111.56956034286071,27.503766640266207,0.0 111.55145731370469,27.52667693173516,0.0 111.53811877636373,27.552024821307494,0.0 111.52995001554532,27.579040126185213,0.0 111.52719923491334,27.606902,0.0 111.52995001554532,27.63476387381479,0.0 111.53811877636373,27.66177917869251,0.0 111.55145731370469,27.687127068264843,0.0 111.56956034286071,27.710037359733796,0.0 111.59187781245149,27.72981393548625,0.0 111.61773161745667,27.74585589427539,0.0 111.64633620309382,27.757675809301038,0.0 111.676822433503,27.764914538426304,0.0								 111.708264,27.767352136529688,0.0								</coordinates>
							</LinearRing>
						</outerBoundaryIs>
					</Polygon>
				</Placemark>
				<Placemark>
					<name/>
					<description/>
					<styleUrl>KmlStyle [strokeColor=null, strokeWidth=null, fillColor=java.awt.Color[r=84,g=165,b=227]]</styleUrl>
					<Polygon>
						<tessellate>1</tessellate>
						<outerBoundaryIs>
							<LinearRing>
								<coordinates>121.403665,31.245066136529687,0.0 121.43619849714237,31.242628538426302,0.0 121.46774348043681,31.235389809301036,0.0 121.49734147152846,31.22356989427539,0.0 121.52409315043529,31.207527935486247,0.0 121.54718568093074,31.187751359733795,0.0 121.56591740816107,31.164841068264842,0.0 121.5797191780731,31.139493178692508,0.0 121.58817163087211,31.11247787381479,0.0 121.59101794305691,31.084616,0.0 121.58817163087211,31.05675412618521,0.0 121.5797191780731,31.029738821307493,0.0 121.56591740816107,31.00439093173516,0.0 121.54718568093074,30.981480640266206,0.0 121.52409315043529,30.961704064513754,0.0 121.49734147152846,30.94566210572461,0.0 121.46774348043681,30.933842190698964,0.0 121.43619849714237,30.9266034615737,0.0 121.403665,30.924165863470314,0.0 121.37113150285764,30.9266034615737,0.0 121.3395865195632,30.933842190698964,0.0 121.30998852847155,30.94566210572461,0.0 121.28323684956472,30.961704064513754,0.0 121.26014431906927,30.981480640266206,0.0 121.24141259183894,31.00439093173516,0.0 121.2276108219269,31.029738821307493,0.0 121.2191583691279,31.05675412618521,0.0 121.2163120569431,31.084616,0.0 121.2191583691279,31.11247787381479,0.0 121.2276108219269,31.139493178692508,0.0 121.24141259183894,31.164841068264842,0.0 121.26014431906927,31.187751359733795,0.0 121.28323684956472,31.207527935486247,0.0 121.30998852847155,31.22356989427539,0.0 121.3395865195632,31.235389809301036,0.0 121.37113150285764,31.242628538426302,0.0								 121.403665,31.245066136529687,0.0								</coordinates>
							</LinearRing>
						</outerBoundaryIs>
					</Polygon>
				</Placemark>
				<Placemark>
					<name/>
					<description/>
					<styleUrl>KmlStyle [strokeColor=null, strokeWidth=null, fillColor=java.awt.Color[r=84,g=165,b=227]]</styleUrl>
					<Polygon>
						<tessellate>1</tessellate>
						<outerBoundaryIs>
							<LinearRing>
								<coordinates>117.981509,26.246855136529685,0.0 118.01253102764566,26.2444175384263,0.0 118.04261046667922,26.237178809301035,0.0 118.07083336856657,26.225358894275388,0.0 118.09634219471532,26.209316935486246,0.0 118.11836187235106,26.189540359733794,0.0 118.1362233447113,26.16663006826484,0.0 118.14938389999672,26.141282178692506,0.0 118.15744366139455,26.11426687381479,0.0 118.16015773713313,26.086405,0.0 118.15744366139455,26.05854312618521,0.0 118.14938389999672,26.031527821307492,0.0 118.1362233447113,26.006179931735158,0.0 118.11836187235106,25.983269640266204,0.0 118.09634219471532,25.963493064513752,0.0 118.07083336856657,25.94745110572461,0.0 118.04261046667922,25.935631190698963,0.0 118.01253102764566,25.928392461573697,0.0 117.981509,25.925954863470313,0.0 117.95048697235434,25.928392461573697,0.0 117.92040753332078,25.935631190698963,0.0 117.89218463143344,25.94745110572461,0.0 117.86667580528469,25.963493064513752,0.0 117.84465612764895,25.983269640266204,0.0 117.82679465528871,26.006179931735158,0.0 117.81363410000328,26.031527821307492,0.0 117.80557433860545,26.05854312618521,0.0 117.80286026286687,26.086405,0.0 117.80557433860545,26.11426687381479,0.0 117.81363410000328,26.141282178692506,0.0 117.82679465528871,26.16663006826484,0.0 117.84465612764895,26.189540359733794,0.0 117.86667580528469,26.209316935486246,0.0 117.89218463143344,26.225358894275388,0.0 117.92040753332078,26.237178809301035,0.0 117.95048697235434,26.2444175384263,0.0								 117.981509,26.246855136529685,0.0								</coordinates>
							</LinearRing>
						</outerBoundaryIs>
					</Polygon>
				</Placemark>
				<Placemark>
					<name/>
					<description/>
					<styleUrl>KmlStyle [strokeColor=null, strokeWidth=null, fillColor=java.awt.Color[r=84,g=165,b=227]]</styleUrl>
					<Polygon>
						<tessellate>1</tessellate>
						<outerBoundaryIs>
							<LinearRing>
								<coordinates>118.148974,36.51164413652968,0.0 118.18356787707606,36.5092065384263,0.0 118.21711063670251,36.501967809301036,0.0 118.24858309910157,36.49014789427539,0.0 118.27702898942906,36.47410593548624,0.0 118.3015839937017,36.4543293597338,0.0 118.3215020205401,36.431419068264844,0.0 118.33617787077776,36.40607117869251,0.0 118.34516562613157,36.37905587381479,0.0 118.34819219820315,36.351194,0.0 118.34516562613157,36.32333212618521,0.0 118.33617787077776,36.29631682130749,0.0 118.3215020205401,36.270968931735155,0.0 118.3015839937017,36.2480586402662,0.0 118.27702898942906,36.228282064513756,0.0 118.24858309910157,36.21224010572461,0.0 118.21711063670251,36.20042019069896,0.0 118.18356787707606,36.1931814615737,0.0 118.148974,36.19074386347032,0.0 118.11438012292393,36.1931814615737,0.0 118.08083736329748,36.20042019069896,0.0 118.04936490089842,36.21224010572461,0.0 118.02091901057094,36.228282064513756,0.0 117.9963640062983,36.2480586402662,0.0 117.9764459794599,36.270968931735155,0.0 117.96177012922223,36.29631682130749,0.0 117.95278237386842,36.32333212618521,0.0 117.94975580179684,36.351194,0.0 117.9527823738684,36.37905587381479,0.0 117.96177012922223,36.40607117869251,0.0 117.9764459794599,36.431419068264844,0.0 117.9963640062983,36.4543293597338,0.0 118.02091901057094,36.47410593548624,0.0 118.04936490089842,36.49014789427539,0.0 118.08083736329748,36.501967809301036,0.0 118.11438012292393,36.5092065384263,0.0								 118.148974,36.51164413652968,0.0								</coordinates>
							</LinearRing>
						</outerBoundaryIs>
					</Polygon>
				</Placemark>
				<Placemark>
					<name/>
					<description/>
					<styleUrl>KmlStyle [strokeColor=null, strokeWidth=null, fillColor=java.awt.Color[r=84,g=165,b=227]]</styleUrl>
					<Polygon>
						<tessellate>1</tessellate>
						<outerBoundaryIs>
							<LinearRing>
								<coordinates>120.052136,29.333635136529686,0.0 120.08404559638801,29.331197538426302,0.0 120.11498563583682,29.323958809301036,0.0 120.14401602090416,29.31213889427539,0.0 120.17025467802986,29.296096935486247,0.0 120.19290435889457,29.276320359733795,0.0 120.21127686440649,29.25341006826484,0.0 120.22481395528258,29.228062178692507,0.0 120.23310431386668,29.20104687381479,0.0 120.23589604180832,29.173185,0.0 120.23310431386668,29.14532312618521,0.0 120.22481395528258,29.118307821307493,0.0 120.21127686440649,29.09295993173516,0.0 120.19290435889457,29.070049640266205,0.0 120.17025467802986,29.050273064513753,0.0 120.14401602090416,29.03423110572461,0.0 120.11498563583682,29.022411190698964,0.0 120.08404559638802,29.015172461573698,0.0 120.052136,29.012734863470314,0.0 120.02022640361199,29.015172461573698,0.0 119.98928636416319,29.022411190698964,0.0 119.96025597909585,29.03423110572461,0.0 119.93401732197015,29.050273064513753,0.0 119.91136764110544,29.070049640266205,0.0 119.89299513559352,29.09295993173516,0.0 119.87945804471742,29.118307821307493,0.0 119.87116768613333,29.14532312618521,0.0 119.86837595819169,29.173185,0.0 119.87116768613333,29.20104687381479,0.0 119.87945804471742,29.228062178692507,0.0 119.89299513559352,29.25341006826484,0.0 119.91136764110544,29.276320359733795,0.0 119.93401732197015,29.296096935486247,0.0 119.96025597909585,29.31213889427539,0.0 119.98928636416319,29.323958809301036,0.0 120.020226403612,29.331197538426302,0.0								 120.052136,29.333635136529686,0.0								</coordinates>
							</LinearRing>
						</outerBoundaryIs>
					</Polygon>
				</Placemark>
				<Placemark>
					<name/>
					<description/>
					<styleUrl>KmlStyle [strokeColor=null, strokeWidth=null, fillColor=java.awt.Color[r=84,g=165,b=227]]</styleUrl>
					<Polygon>
						<tessellate>1</tessellate>
						<outerBoundaryIs>
							<LinearRing>
								<coordinates>120.536068,32.442999136529686,0.0 120.56902407391293,32.4405615384263,0.0 120.6009787941966,32.43332280930104,0.0 120.63096123284505,32.42150289427539,0.0 120.6580603886318,32.405460935486246,0.0 120.6814528674211,32.3856843597338,0.0 120.7004279005821,32.36277406826485,0.0 120.71440894133403,32.33742617869251,0.0 120.7229711828284,32.310410873814796,0.0 120.7258544656901,32.282549,0.0 120.7229711828284,32.25468712618521,0.0 120.71440894133403,32.227671821307496,0.0 120.7004279005821,32.20232393173516,0.0 120.6814528674211,32.179413640266205,0.0 120.6580603886318,32.15963706451376,0.0 120.63096123284505,32.143595105724614,0.0 120.6009787941966,32.13177519069897,0.0 120.56902407391293,32.124536461573705,0.0 120.536068,32.12209886347032,0.0 120.50311192608707,32.124536461573705,0.0 120.4711572058034,32.13177519069897,0.0 120.44117476715495,32.143595105724614,0.0 120.4140756113682,32.15963706451376,0.0 120.3906831325789,32.179413640266205,0.0 120.3717080994179,32.20232393173516,0.0 120.35772705866597,32.227671821307496,0.0 120.3491648171716,32.25468712618521,0.0 120.3462815343099,32.282549,0.0 120.3491648171716,32.310410873814796,0.0 120.35772705866597,32.33742617869251,0.0 120.3717080994179,32.36277406826485,0.0 120.3906831325789,32.3856843597338,0.0 120.4140756113682,32.405460935486246,0.0 120.44117476715495,32.42150289427539,0.0 120.4711572058034,32.43332280930104,0.0 120.50311192608707,32.4405615384263,0.0								 120.536068,32.442999136529686,0.0								</coordinates>
							</LinearRing>
						</outerBoundaryIs>
					</Polygon>
				</Placemark>
				<Placemark>
					<name/>
					<description/>
					<styleUrl>KmlStyle [strokeColor=null, strokeWidth=null, fillColor=java.awt.Color[r=84,g=165,b=227]]</styleUrl>
					<Polygon>
						<tessellate>1</tessellate>
						<outerBoundaryIs>
							<LinearRing>
								<coordinates>121.403665,31.245066136529687,0.0 121.43619849714237,31.242628538426302,0.0 121.46774348043681,31.235389809301036,0.0 121.49734147152846,31.22356989427539,0.0 121.52409315043529,31.207527935486247,0.0 121.54718568093074,31.187751359733795,0.0 121.56591740816107,31.164841068264842,0.0 121.5797191780731,31.139493178692508,0.0 121.58817163087211,31.11247787381479,0.0 121.59101794305691,31.084616,0.0 121.58817163087211,31.05675412618521,0.0 121.5797191780731,31.029738821307493,0.0 121.56591740816107,31.00439093173516,0.0 121.54718568093074,30.981480640266206,0.0 121.52409315043529,30.961704064513754,0.0 121.49734147152846,30.94566210572461,0.0 121.46774348043681,30.933842190698964,0.0 121.43619849714237,30.9266034615737,0.0 121.403665,30.924165863470314,0.0 121.37113150285764,30.9266034615737,0.0 121.3395865195632,30.933842190698964,0.0 121.30998852847155,30.94566210572461,0.0 121.28323684956472,30.961704064513754,0.0 121.26014431906927,30.981480640266206,0.0 121.24141259183894,31.00439093173516,0.0 121.2276108219269,31.029738821307493,0.0 121.2191583691279,31.05675412618521,0.0 121.2163120569431,31.084616,0.0 121.2191583691279,31.11247787381479,0.0 121.2276108219269,31.139493178692508,0.0 121.24141259183894,31.164841068264842,0.0 121.26014431906927,31.187751359733795,0.0 121.28323684956472,31.207527935486247,0.0 121.30998852847155,31.22356989427539,0.0 121.3395865195632,31.235389809301036,0.0 121.37113150285764,31.242628538426302,0.0								 121.403665,31.245066136529687,0.0								</coordinates>
							</LinearRing>
						</outerBoundaryIs>
					</Polygon>
				</Placemark>
				<Placemark>
					<name/>
					<description/>
					<styleUrl>KmlStyle [strokeColor=null, strokeWidth=null, fillColor=java.awt.Color[r=84,g=165,b=227]]</styleUrl>
					<Polygon>
						<tessellate>1</tessellate>
						<outerBoundaryIs>
							<LinearRing>
								<coordinates>120.536068,32.442999136529686,0.0 120.56902407391293,32.4405615384263,0.0 120.6009787941966,32.43332280930104,0.0 120.63096123284505,32.42150289427539,0.0 120.6580603886318,32.405460935486246,0.0 120.6814528674211,32.3856843597338,0.0 120.7004279005821,32.36277406826485,0.0 120.71440894133403,32.33742617869251,0.0 120.7229711828284,32.310410873814796,0.0 120.7258544656901,32.282549,0.0 120.7229711828284,32.25468712618521,0.0 120.71440894133403,32.227671821307496,0.0 120.7004279005821,32.20232393173516,0.0 120.6814528674211,32.179413640266205,0.0 120.6580603886318,32.15963706451376,0.0 120.63096123284505,32.143595105724614,0.0 120.6009787941966,32.13177519069897,0.0 120.56902407391293,32.124536461573705,0.0 120.536068,32.12209886347032,0.0 120.50311192608707,32.124536461573705,0.0 120.4711572058034,32.13177519069897,0.0 120.44117476715495,32.143595105724614,0.0 120.4140756113682,32.15963706451376,0.0 120.3906831325789,32.179413640266205,0.0 120.3717080994179,32.20232393173516,0.0 120.35772705866597,32.227671821307496,0.0 120.3491648171716,32.25468712618521,0.0 120.3462815343099,32.282549,0.0 120.3491648171716,32.310410873814796,0.0 120.35772705866597,32.33742617869251,0.0 120.3717080994179,32.36277406826485,0.0 120.3906831325789,32.3856843597338,0.0 120.4140756113682,32.405460935486246,0.0 120.44117476715495,32.42150289427539,0.0 120.4711572058034,32.43332280930104,0.0 120.50311192608707,32.4405615384263,0.0								 120.536068,32.442999136529686,0.0								</coordinates>
							</LinearRing>
						</outerBoundaryIs>
					</Polygon>
				</Placemark>
				<Placemark>
					<name/>
					<description/>
					<styleUrl>KmlStyle [strokeColor=null, strokeWidth=null, fillColor=java.awt.Color[r=84,g=165,b=227]]</styleUrl>
					<Polygon>
						<tessellate>1</tessellate>
						<outerBoundaryIs>
							<LinearRing>
								<coordinates>117.981509,26.246855136529685,0.0 118.01253102764566,26.2444175384263,0.0 118.04261046667922,26.237178809301035,0.0 118.07083336856657,26.225358894275388,0.0 118.09634219471532,26.209316935486246,0.0 118.11836187235106,26.189540359733794,0.0 118.1362233447113,26.16663006826484,0.0 118.14938389999672,26.141282178692506,0.0 118.15744366139455,26.11426687381479,0.0 118.16015773713313,26.086405,0.0 118.15744366139455,26.05854312618521,0.0 118.14938389999672,26.031527821307492,0.0 118.1362233447113,26.006179931735158,0.0 118.11836187235106,25.983269640266204,0.0 118.09634219471532,25.963493064513752,0.0 118.07083336856657,25.94745110572461,0.0 118.04261046667922,25.935631190698963,0.0 118.01253102764566,25.928392461573697,0.0 117.981509,25.925954863470313,0.0 117.95048697235434,25.928392461573697,0.0 117.92040753332078,25.935631190698963,0.0 117.89218463143344,25.94745110572461,0.0 117.86667580528469,25.963493064513752,0.0 117.84465612764895,25.983269640266204,0.0 117.82679465528871,26.006179931735158,0.0 117.81363410000328,26.031527821307492,0.0 117.80557433860545,26.05854312618521,0.0 117.80286026286687,26.086405,0.0 117.80557433860545,26.11426687381479,0.0 117.81363410000328,26.141282178692506,0.0 117.82679465528871,26.16663006826484,0.0 117.84465612764895,26.189540359733794,0.0 117.86667580528469,26.209316935486246,0.0 117.89218463143344,26.225358894275388,0.0 117.92040753332078,26.237178809301035,0.0 117.95048697235434,26.2444175384263,0.0								 117.981509,26.246855136529685,0.0								</coordinates>
							</LinearRing>
						</outerBoundaryIs>
					</Polygon>
				</Placemark>
				<Placemark>
					<name/>
					<description/>
					<styleUrl>KmlStyle [strokeColor=null, strokeWidth=null, fillColor=java.awt.Color[r=84,g=165,b=227]]</styleUrl>
					<Polygon>
						<tessellate>1</tessellate>
						<outerBoundaryIs>
							<LinearRing>
								<coordinates>111.708264,27.767352136529688,0.0 111.739705566497,27.764914538426304,0.0 111.77019179690618,27.757675809301038,0.0 111.79879638254333,27.74585589427539,0.0 111.82465018754851,27.72981393548625,0.0 111.84696765713929,27.710037359733796,0.0 111.86507068629531,27.687127068264843,0.0 111.87840922363627,27.66177917869251,0.0 111.88657798445468,27.63476387381479,0.0 111.88932876508666,27.606902,0.0 111.88657798445468,27.579040126185213,0.0 111.87840922363627,27.552024821307494,0.0 111.86507068629531,27.52667693173516,0.0 111.84696765713929,27.503766640266207,0.0 111.82465018754851,27.483990064513755,0.0 111.79879638254333,27.467948105724613,0.0 111.77019179690618,27.456128190698966,0.0 111.739705566497,27.4488894615737,0.0 111.708264,27.446451863470315,0.0 111.676822433503,27.4488894615737,0.0 111.64633620309382,27.456128190698966,0.0 111.61773161745667,27.467948105724613,0.0 111.59187781245149,27.483990064513755,0.0 111.56956034286071,27.503766640266207,0.0 111.55145731370469,27.52667693173516,0.0 111.53811877636373,27.552024821307494,0.0 111.52995001554532,27.579040126185213,0.0 111.52719923491334,27.606902,0.0 111.52995001554532,27.63476387381479,0.0 111.53811877636373,27.66177917869251,0.0 111.55145731370469,27.687127068264843,0.0 111.56956034286071,27.710037359733796,0.0 111.59187781245149,27.72981393548625,0.0 111.61773161745667,27.74585589427539,0.0 111.64633620309382,27.757675809301038,0.0 111.676822433503,27.764914538426304,0.0								 111.708264,27.767352136529688,0.0								</coordinates>
							</LinearRing>
						</outerBoundaryIs>
					</Polygon>
				</Placemark>
				<Placemark>
					<name/>
					<description/>
					<styleUrl>KmlStyle [strokeColor=null, strokeWidth=null, fillColor=java.awt.Color[r=84,g=165,b=227]]</styleUrl>
					<Polygon>
						<tessellate>1</tessellate>
						<outerBoundaryIs>
							<LinearRing>
								<coordinates>113.425549,23.937306136529685,0.0 113.45599505584855,23.9348685384263,0.0 113.48551602369659,23.927629809301035,0.0 113.51321492387439,23.915809894275387,0.0 113.53825013931636,23.899767935486246,0.0 113.55986098766972,23.879991359733793,0.0 113.5773908342429,23.85708106826484,0.0 113.59030704351828,23.831733178692506,0.0 113.59821716301295,23.804717873814788,0.0 113.60088084774877,23.776856,0.0 113.59821716301295,23.74899412618521,0.0 113.59030704351828,23.72197882130749,0.0 113.5773908342429,23.696630931735157,0.0 113.55986098766972,23.673720640266204,0.0 113.53825013931636,23.65394406451375,0.0 113.51321492387439,23.63790210572461,0.0 113.48551602369659,23.626082190698963,0.0 113.45599505584855,23.618843461573697,0.0 113.425549,23.616405863470312,0.0 113.39510294415146,23.618843461573697,0.0 113.36558197630342,23.626082190698963,0.0 113.33788307612562,23.63790210572461,0.0 113.31284786068365,23.65394406451375,0.0 113.29123701233028,23.673720640266204,0.0 113.2737071657571,23.696630931735157,0.0 113.26079095648173,23.72197882130749,0.0 113.25288083698706,23.74899412618521,0.0 113.25021715225124,23.776856,0.0 113.25288083698706,23.804717873814788,0.0 113.26079095648173,23.831733178692506,0.0 113.2737071657571,23.85708106826484,0.0 113.29123701233028,23.879991359733793,0.0 113.31284786068365,23.899767935486246,0.0 113.33788307612562,23.915809894275387,0.0 113.36558197630342,23.927629809301035,0.0 113.39510294415146,23.9348685384263,0.0								 113.425549,23.937306136529685,0.0								</coordinates>
							</LinearRing>
						</outerBoundaryIs>
					</Polygon>
				</Placemark>
				<Placemark>
					<name/>
					<description/>
					<styleUrl>KmlStyle [strokeColor=null, strokeWidth=null, fillColor=java.awt.Color[r=84,g=165,b=227]]</styleUrl>
					<Polygon>
						<tessellate>1</tessellate>
						<outerBoundaryIs>
							<LinearRing>
								<coordinates>120.536068,32.442999136529686,0.0 120.56902407391293,32.4405615384263,0.0 120.6009787941966,32.43332280930104,0.0 120.63096123284505,32.42150289427539,0.0 120.6580603886318,32.405460935486246,0.0 120.6814528674211,32.3856843597338,0.0 120.7004279005821,32.36277406826485,0.0 120.71440894133403,32.33742617869251,0.0 120.7229711828284,32.310410873814796,0.0 120.7258544656901,32.282549,0.0 120.7229711828284,32.25468712618521,0.0 120.71440894133403,32.227671821307496,0.0 120.7004279005821,32.20232393173516,0.0 120.6814528674211,32.179413640266205,0.0 120.6580603886318,32.15963706451376,0.0 120.63096123284505,32.143595105724614,0.0 120.6009787941966,32.13177519069897,0.0 120.56902407391293,32.124536461573705,0.0 120.536068,32.12209886347032,0.0 120.50311192608707,32.124536461573705,0.0 120.4711572058034,32.13177519069897,0.0 120.44117476715495,32.143595105724614,0.0 120.4140756113682,32.15963706451376,0.0 120.3906831325789,32.179413640266205,0.0 120.3717080994179,32.20232393173516,0.0 120.35772705866597,32.227671821307496,0.0 120.3491648171716,32.25468712618521,0.0 120.3462815343099,32.282549,0.0 120.3491648171716,32.310410873814796,0.0 120.35772705866597,32.33742617869251,0.0 120.3717080994179,32.36277406826485,0.0 120.3906831325789,32.3856843597338,0.0 120.4140756113682,32.405460935486246,0.0 120.44117476715495,32.42150289427539,0.0 120.4711572058034,32.43332280930104,0.0 120.50311192608707,32.4405615384263,0.0								 120.536068,32.442999136529686,0.0								</coordinates>
							</LinearRing>
						</outerBoundaryIs>
					</Polygon>
				</Placemark>
				<Placemark>
					<name/>
					<description/>
					<styleUrl>KmlStyle [strokeColor=null, strokeWidth=null, fillColor=java.awt.Color[r=84,g=165,b=227]]</styleUrl>
					<Polygon>
						<tessellate>1</tessellate>
						<outerBoundaryIs>
							<LinearRing>
								<coordinates>120.052136,29.333635136529686,0.0 120.08404559638801,29.331197538426302,0.0 120.11498563583682,29.323958809301036,0.0 120.14401602090416,29.31213889427539,0.0 120.17025467802986,29.296096935486247,0.0 120.19290435889457,29.276320359733795,0.0 120.21127686440649,29.25341006826484,0.0 120.22481395528258,29.228062178692507,0.0 120.23310431386668,29.20104687381479,0.0 120.23589604180832,29.173185,0.0 120.23310431386668,29.14532312618521,0.0 120.22481395528258,29.118307821307493,0.0 120.21127686440649,29.09295993173516,0.0 120.19290435889457,29.070049640266205,0.0 120.17025467802986,29.050273064513753,0.0 120.14401602090416,29.03423110572461,0.0 120.11498563583682,29.022411190698964,0.0 120.08404559638802,29.015172461573698,0.0 120.052136,29.012734863470314,0.0 120.02022640361199,29.015172461573698,0.0 119.98928636416319,29.022411190698964,0.0 119.96025597909585,29.03423110572461,0.0 119.93401732197015,29.050273064513753,0.0 119.91136764110544,29.070049640266205,0.0 119.89299513559352,29.09295993173516,0.0 119.87945804471742,29.118307821307493,0.0 119.87116768613333,29.14532312618521,0.0 119.86837595819169,29.173185,0.0 119.87116768613333,29.20104687381479,0.0 119.87945804471742,29.228062178692507,0.0 119.89299513559352,29.25341006826484,0.0 119.91136764110544,29.276320359733795,0.0 119.93401732197015,29.296096935486247,0.0 119.96025597909585,29.31213889427539,0.0 119.98928636416319,29.323958809301036,0.0 120.020226403612,29.331197538426302,0.0								 120.052136,29.333635136529686,0.0								</coordinates>
							</LinearRing>
						</outerBoundaryIs>
					</Polygon>
				</Placemark>
				<Placemark>
					<name/>
					<description/>
					<styleUrl>KmlStyle [strokeColor=null, strokeWidth=null, fillColor=java.awt.Color[r=84,g=165,b=227]]</styleUrl>
					<Polygon>
						<tessellate>1</tessellate>
						<outerBoundaryIs>
							<LinearRing>
								<coordinates>120.536068,32.442999136529686,0.0 120.56902407391293,32.4405615384263,0.0 120.6009787941966,32.43332280930104,0.0 120.63096123284505,32.42150289427539,0.0 120.6580603886318,32.405460935486246,0.0 120.6814528674211,32.3856843597338,0.0 120.7004279005821,32.36277406826485,0.0 120.71440894133403,32.33742617869251,0.0 120.7229711828284,32.310410873814796,0.0 120.7258544656901,32.282549,0.0 120.7229711828284,32.25468712618521,0.0 120.71440894133403,32.227671821307496,0.0 120.7004279005821,32.20232393173516,0.0 120.6814528674211,32.179413640266205,0.0 120.6580603886318,32.15963706451376,0.0 120.63096123284505,32.143595105724614,0.0 120.6009787941966,32.13177519069897,0.0 120.56902407391293,32.124536461573705,0.0 120.536068,32.12209886347032,0.0 120.50311192608707,32.124536461573705,0.0 120.4711572058034,32.13177519069897,0.0 120.44117476715495,32.143595105724614,0.0 120.4140756113682,32.15963706451376,0.0 120.3906831325789,32.179413640266205,0.0 120.3717080994179,32.20232393173516,0.0 120.35772705866597,32.227671821307496,0.0 120.3491648171716,32.25468712618521,0.0 120.3462815343099,32.282549,0.0 120.3491648171716,32.310410873814796,0.0 120.35772705866597,32.33742617869251,0.0 120.3717080994179,32.36277406826485,0.0 120.3906831325789,32.3856843597338,0.0 120.4140756113682,32.405460935486246,0.0 120.44117476715495,32.42150289427539,0.0 120.4711572058034,32.43332280930104,0.0 120.50311192608707,32.4405615384263,0.0								 120.536068,32.442999136529686,0.0								</coordinates>
							</LinearRing>
						</outerBoundaryIs>
					</Polygon>
				</Placemark>
				<Placemark>
					<name/>
					<description/>
					<styleUrl>KmlStyle [strokeColor=null, strokeWidth=null, fillColor=java.awt.Color[r=84,g=165,b=227]]</styleUrl>
					<Polygon>
						<tessellate>1</tessellate>
						<outerBoundaryIs>
							<LinearRing>
								<coordinates>117.22623,31.986236136529687,0.0 117.25902196739081,31.983798538426303,0.0 117.29081756744598,31.976559809301037,0.0 117.3206507069472,31.96473989427539,0.0 117.34761492104701,31.948697935486248,0.0 117.37089091574454,31.928921359733796,0.0 117.38977146171912,31.906011068264842,0.0 117.40368288313535,31.880663178692508,0.0 117.412202488493,31.85364787381479,0.0 117.4150714138944,31.825786,0.0 117.412202488493,31.79792412618521,0.0 117.40368288313535,31.770908821307493,0.0 117.38977146171912,31.74556093173516,0.0 117.37089091574454,31.722650640266206,0.0 117.34761492104701,31.702874064513754,0.0 117.3206507069472,31.686832105724612,0.0 117.29081756744598,31.675012190698965,0.0 117.25902196739081,31.6677734615737,0.0 117.22623,31.665335863470315,0.0 117.1934380326092,31.6677734615737,0.0 117.16164243255402,31.675012190698965,0.0 117.1318092930528,31.686832105724612,0.0 117.10484507895299,31.702874064513754,0.0 117.08156908425546,31.722650640266206,0.0 117.06268853828088,31.74556093173516,0.0 117.04877711686466,31.770908821307493,0.0 117.04025751150701,31.79792412618521,0.0 117.0373885861056,31.825786,0.0 117.04025751150701,31.85364787381479,0.0 117.04877711686466,31.880663178692508,0.0 117.06268853828088,31.906011068264842,0.0 117.08156908425546,31.928921359733796,0.0 117.10484507895299,31.948697935486248,0.0 117.1318092930528,31.96473989427539,0.0 117.16164243255402,31.976559809301037,0.0 117.1934380326092,31.983798538426303,0.0								 117.22623,31.986236136529687,0.0								</coordinates>
							</LinearRing>
						</outerBoundaryIs>
					</Polygon>
				</Placemark>
				<Placemark>
					<name/>
					<description/>
					<styleUrl>KmlStyle [strokeColor=null, strokeWidth=null, fillColor=java.awt.Color[r=84,g=165,b=227]]</styleUrl>
					<Polygon>
						<tessellate>1</tessellate>
						<outerBoundaryIs>
							<LinearRing>
								<coordinates>117.22623,31.986236136529687,0.0 117.25902196739081,31.983798538426303,0.0 117.29081756744598,31.976559809301037,0.0 117.3206507069472,31.96473989427539,0.0 117.34761492104701,31.948697935486248,0.0 117.37089091574454,31.928921359733796,0.0 117.38977146171912,31.906011068264842,0.0 117.40368288313535,31.880663178692508,0.0 117.412202488493,31.85364787381479,0.0 117.4150714138944,31.825786,0.0 117.412202488493,31.79792412618521,0.0 117.40368288313535,31.770908821307493,0.0 117.38977146171912,31.74556093173516,0.0 117.37089091574454,31.722650640266206,0.0 117.34761492104701,31.702874064513754,0.0 117.3206507069472,31.686832105724612,0.0 117.29081756744598,31.675012190698965,0.0 117.25902196739081,31.6677734615737,0.0 117.22623,31.665335863470315,0.0 117.1934380326092,31.6677734615737,0.0 117.16164243255402,31.675012190698965,0.0 117.1318092930528,31.686832105724612,0.0 117.10484507895299,31.702874064513754,0.0 117.08156908425546,31.722650640266206,0.0 117.06268853828088,31.74556093173516,0.0 117.04877711686466,31.770908821307493,0.0 117.04025751150701,31.79792412618521,0.0 117.0373885861056,31.825786,0.0 117.04025751150701,31.85364787381479,0.0 117.04877711686466,31.880663178692508,0.0 117.06268853828088,31.906011068264842,0.0 117.08156908425546,31.928921359733796,0.0 117.10484507895299,31.948697935486248,0.0 117.1318092930528,31.96473989427539,0.0 117.16164243255402,31.976559809301037,0.0 117.1934380326092,31.983798538426303,0.0								 117.22623,31.986236136529687,0.0								</coordinates>
							</LinearRing>
						</outerBoundaryIs>
					</Polygon>
				</Placemark>
				<Placemark>
					<name/>
					<description/>
					<styleUrl>KmlStyle [strokeColor=null, strokeWidth=null, fillColor=java.awt.Color[r=84,g=165,b=227]]</styleUrl>
					<Polygon>
						<tessellate>1</tessellate>
						<outerBoundaryIs>
							<LinearRing>
								<coordinates>117.981509,26.246855136529685,0.0 118.01253102764566,26.2444175384263,0.0 118.04261046667922,26.237178809301035,0.0 118.07083336856657,26.225358894275388,0.0 118.09634219471532,26.209316935486246,0.0 118.11836187235106,26.189540359733794,0.0 118.1362233447113,26.16663006826484,0.0 118.14938389999672,26.141282178692506,0.0 118.15744366139455,26.11426687381479,0.0 118.16015773713313,26.086405,0.0 118.15744366139455,26.05854312618521,0.0 118.14938389999672,26.031527821307492,0.0 118.1362233447113,26.006179931735158,0.0 118.11836187235106,25.983269640266204,0.0 118.09634219471532,25.963493064513752,0.0 118.07083336856657,25.94745110572461,0.0 118.04261046667922,25.935631190698963,0.0 118.01253102764566,25.928392461573697,0.0 117.981509,25.925954863470313,0.0 117.95048697235434,25.928392461573697,0.0 117.92040753332078,25.935631190698963,0.0 117.89218463143344,25.94745110572461,0.0 117.86667580528469,25.963493064513752,0.0 117.84465612764895,25.983269640266204,0.0 117.82679465528871,26.006179931735158,0.0 117.81363410000328,26.031527821307492,0.0 117.80557433860545,26.05854312618521,0.0 117.80286026286687,26.086405,0.0 117.80557433860545,26.11426687381479,0.0 117.81363410000328,26.141282178692506,0.0 117.82679465528871,26.16663006826484,0.0 117.84465612764895,26.189540359733794,0.0 117.86667580528469,26.209316935486246,0.0 117.89218463143344,26.225358894275388,0.0 117.92040753332078,26.237178809301035,0.0 117.95048697235434,26.2444175384263,0.0								 117.981509,26.246855136529685,0.0								</coordinates>
							</LinearRing>
						</outerBoundaryIs>
					</Polygon>
				</Placemark>
				<Placemark>
					<name/>
					<description/>
					<styleUrl>KmlStyle [strokeColor=null, strokeWidth=null, fillColor=java.awt.Color[r=84,g=165,b=227]]</styleUrl>
					<Polygon>
						<tessellate>1</tessellate>
						<outerBoundaryIs>
							<LinearRing>
								<coordinates>120.536068,32.442999136529686,0.0 120.56902407391293,32.4405615384263,0.0 120.6009787941966,32.43332280930104,0.0 120.63096123284505,32.42150289427539,0.0 120.6580603886318,32.405460935486246,0.0 120.6814528674211,32.3856843597338,0.0 120.7004279005821,32.36277406826485,0.0 120.71440894133403,32.33742617869251,0.0 120.7229711828284,32.310410873814796,0.0 120.7258544656901,32.282549,0.0 120.7229711828284,32.25468712618521,0.0 120.71440894133403,32.227671821307496,0.0 120.7004279005821,32.20232393173516,0.0 120.6814528674211,32.179413640266205,0.0 120.6580603886318,32.15963706451376,0.0 120.63096123284505,32.143595105724614,0.0 120.6009787941966,32.13177519069897,0.0 120.56902407391293,32.124536461573705,0.0 120.536068,32.12209886347032,0.0 120.50311192608707,32.124536461573705,0.0 120.4711572058034,32.13177519069897,0.0 120.44117476715495,32.143595105724614,0.0 120.4140756113682,32.15963706451376,0.0 120.3906831325789,32.179413640266205,0.0 120.3717080994179,32.20232393173516,0.0 120.35772705866597,32.227671821307496,0.0 120.3491648171716,32.25468712618521,0.0 120.3462815343099,32.282549,0.0 120.3491648171716,32.310410873814796,0.0 120.35772705866597,32.33742617869251,0.0 120.3717080994179,32.36277406826485,0.0 120.3906831325789,32.3856843597338,0.0 120.4140756113682,32.405460935486246,0.0 120.44117476715495,32.42150289427539,0.0 120.4711572058034,32.43332280930104,0.0 120.50311192608707,32.4405615384263,0.0								 120.536068,32.442999136529686,0.0								</coordinates>
							</LinearRing>
						</outerBoundaryIs>
					</Polygon>
				</Placemark>
				<Placemark>
					<name/>
					<description/>
					<styleUrl>KmlStyle [strokeColor=null, strokeWidth=null, fillColor=java.awt.Color[r=84,g=165,b=227]]</styleUrl>
					<Polygon>
						<tessellate>1</tessellate>
						<outerBoundaryIs>
							<LinearRing>
								<coordinates>120.052136,29.333635136529686,0.0 120.08404559638801,29.331197538426302,0.0 120.11498563583682,29.323958809301036,0.0 120.14401602090416,29.31213889427539,0.0 120.17025467802986,29.296096935486247,0.0 120.19290435889457,29.276320359733795,0.0 120.21127686440649,29.25341006826484,0.0 120.22481395528258,29.228062178692507,0.0 120.23310431386668,29.20104687381479,0.0 120.23589604180832,29.173185,0.0 120.23310431386668,29.14532312618521,0.0 120.22481395528258,29.118307821307493,0.0 120.21127686440649,29.09295993173516,0.0 120.19290435889457,29.070049640266205,0.0 120.17025467802986,29.050273064513753,0.0 120.14401602090416,29.03423110572461,0.0 120.11498563583682,29.022411190698964,0.0 120.08404559638802,29.015172461573698,0.0 120.052136,29.012734863470314,0.0 120.02022640361199,29.015172461573698,0.0 119.98928636416319,29.022411190698964,0.0 119.96025597909585,29.03423110572461,0.0 119.93401732197015,29.050273064513753,0.0 119.91136764110544,29.070049640266205,0.0 119.89299513559352,29.09295993173516,0.0 119.87945804471742,29.118307821307493,0.0 119.87116768613333,29.14532312618521,0.0 119.86837595819169,29.173185,0.0 119.87116768613333,29.20104687381479,0.0 119.87945804471742,29.228062178692507,0.0 119.89299513559352,29.25341006826484,0.0 119.91136764110544,29.276320359733795,0.0 119.93401732197015,29.296096935486247,0.0 119.96025597909585,29.31213889427539,0.0 119.98928636416319,29.323958809301036,0.0 120.020226403612,29.331197538426302,0.0								 120.052136,29.333635136529686,0.0								</coordinates>
							</LinearRing>
						</outerBoundaryIs>
					</Polygon>
				</Placemark>
				<Placemark>
					<name/>
					<description/>
					<styleUrl>KmlStyle [strokeColor=null, strokeWidth=null, fillColor=java.awt.Color[r=84,g=165,b=227]]</styleUrl>
					<Polygon>
						<tessellate>1</tessellate>
						<outerBoundaryIs>
							<LinearRing>
								<coordinates>120.052136,29.333635136529686,0.0 120.08404559638801,29.331197538426302,0.0 120.11498563583682,29.323958809301036,0.0 120.14401602090416,29.31213889427539,0.0 120.17025467802986,29.296096935486247,0.0 120.19290435889457,29.276320359733795,0.0 120.21127686440649,29.25341006826484,0.0 120.22481395528258,29.228062178692507,0.0 120.23310431386668,29.20104687381479,0.0 120.23589604180832,29.173185,0.0 120.23310431386668,29.14532312618521,0.0 120.22481395528258,29.118307821307493,0.0 120.21127686440649,29.09295993173516,0.0 120.19290435889457,29.070049640266205,0.0 120.17025467802986,29.050273064513753,0.0 120.14401602090416,29.03423110572461,0.0 120.11498563583682,29.022411190698964,0.0 120.08404559638802,29.015172461573698,0.0 120.052136,29.012734863470314,0.0 120.02022640361199,29.015172461573698,0.0 119.98928636416319,29.022411190698964,0.0 119.96025597909585,29.03423110572461,0.0 119.93401732197015,29.050273064513753,0.0 119.91136764110544,29.070049640266205,0.0 119.89299513559352,29.09295993173516,0.0 119.87945804471742,29.118307821307493,0.0 119.87116768613333,29.14532312618521,0.0 119.86837595819169,29.173185,0.0 119.87116768613333,29.20104687381479,0.0 119.87945804471742,29.228062178692507,0.0 119.89299513559352,29.25341006826484,0.0 119.91136764110544,29.276320359733795,0.0 119.93401732197015,29.296096935486247,0.0 119.96025597909585,29.31213889427539,0.0 119.98928636416319,29.323958809301036,0.0 120.020226403612,29.331197538426302,0.0								 120.052136,29.333635136529686,0.0								</coordinates>
							</LinearRing>
						</outerBoundaryIs>
					</Polygon>
				</Placemark>
				<Placemark>
					<name/>
					<description/>
					<styleUrl>KmlStyle [strokeColor=null, strokeWidth=null, fillColor=java.awt.Color[r=84,g=165,b=227]]</styleUrl>
					<Polygon>
						<tessellate>1</tessellate>
						<outerBoundaryIs>
							<LinearRing>
								<coordinates>120.536068,32.442999136529686,0.0 120.56902407391293,32.4405615384263,0.0 120.6009787941966,32.43332280930104,0.0 120.63096123284505,32.42150289427539,0.0 120.6580603886318,32.405460935486246,0.0 120.6814528674211,32.3856843597338,0.0 120.7004279005821,32.36277406826485,0.0 120.71440894133403,32.33742617869251,0.0 120.7229711828284,32.310410873814796,0.0 120.7258544656901,32.282549,0.0 120.7229711828284,32.25468712618521,0.0 120.71440894133403,32.227671821307496,0.0 120.7004279005821,32.20232393173516,0.0 120.6814528674211,32.179413640266205,0.0 120.6580603886318,32.15963706451376,0.0 120.63096123284505,32.143595105724614,0.0 120.6009787941966,32.13177519069897,0.0 120.56902407391293,32.124536461573705,0.0 120.536068,32.12209886347032,0.0 120.50311192608707,32.124536461573705,0.0 120.4711572058034,32.13177519069897,0.0 120.44117476715495,32.143595105724614,0.0 120.4140756113682,32.15963706451376,0.0 120.3906831325789,32.179413640266205,0.0 120.3717080994179,32.20232393173516,0.0 120.35772705866597,32.227671821307496,0.0 120.3491648171716,32.25468712618521,0.0 120.3462815343099,32.282549,0.0 120.3491648171716,32.310410873814796,0.0 120.35772705866597,32.33742617869251,0.0 120.3717080994179,32.36277406826485,0.0 120.3906831325789,32.3856843597338,0.0 120.4140756113682,32.405460935486246,0.0 120.44117476715495,32.42150289427539,0.0 120.4711572058034,32.43332280930104,0.0 120.50311192608707,32.4405615384263,0.0								 120.536068,32.442999136529686,0.0								</coordinates>
							</LinearRing>
						</outerBoundaryIs>
					</Polygon>
				</Placemark>
				<Placemark>
					<name/>
					<description/>
					<styleUrl>KmlStyle [strokeColor=null, strokeWidth=null, fillColor=java.awt.Color[r=84,g=165,b=227]]</styleUrl>
					<Polygon>
						<tessellate>1</tessellate>
						<outerBoundaryIs>
							<LinearRing>
								<coordinates>108.787211,23.988323136529687,0.0 108.81766901629874,23.985885538426302,0.0 108.84720158118475,23.978646809301036,0.0 108.87491136261815,23.96682689427539,0.0 108.89995641291192,23.950784935486247,0.0 108.9215757508863,23.931008359733795,0.0 108.93911248389685,23.90809806826484,0.0 108.95203376718504,23.882750178692508,0.0 108.95994699409667,23.85573487381479,0.0 108.96261172523629,23.827873,0.0 108.95994699409667,23.80001112618521,0.0 108.95203376718504,23.772995821307493,0.0 108.93911248389685,23.74764793173516,0.0 108.9215757508863,23.724737640266206,0.0 108.89995641291192,23.704961064513753,0.0 108.87491136261815,23.68891910572461,0.0 108.84720158118475,23.677099190698964,0.0 108.81766901629874,23.6698604615737,0.0 108.787211,23.667422863470314,0.0 108.75675298370126,23.6698604615737,0.0 108.72722041881525,23.677099190698964,0.0 108.69951063738185,23.68891910572461,0.0 108.67446558708808,23.704961064513753,0.0 108.6528462491137,23.724737640266206,0.0 108.63530951610315,23.74764793173516,0.0 108.62238823281496,23.772995821307493,0.0 108.61447500590333,23.80001112618521,0.0 108.61181027476371,23.827873,0.0 108.61447500590333,23.85573487381479,0.0 108.62238823281496,23.882750178692508,0.0 108.63530951610315,23.90809806826484,0.0 108.6528462491137,23.931008359733795,0.0 108.67446558708808,23.950784935486247,0.0 108.69951063738185,23.96682689427539,0.0 108.72722041881525,23.978646809301036,0.0 108.75675298370126,23.985885538426302,0.0								 108.787211,23.988323136529687,0.0								</coordinates>
							</LinearRing>
						</outerBoundaryIs>
					</Polygon>
				</Placemark>
				<Placemark>
					<name/>
					<description/>
					<styleUrl>KmlStyle [strokeColor=null, strokeWidth=null, fillColor=java.awt.Color[r=84,g=165,b=227]]</styleUrl>
					<Polygon>
						<tessellate>1</tessellate>
						<outerBoundaryIs>
							<LinearRing>
								<coordinates>120.052136,29.333635136529686,0.0 120.08404559638801,29.331197538426302,0.0 120.11498563583682,29.323958809301036,0.0 120.14401602090416,29.31213889427539,0.0 120.17025467802986,29.296096935486247,0.0 120.19290435889457,29.276320359733795,0.0 120.21127686440649,29.25341006826484,0.0 120.22481395528258,29.228062178692507,0.0 120.23310431386668,29.20104687381479,0.0 120.23589604180832,29.173185,0.0 120.23310431386668,29.14532312618521,0.0 120.22481395528258,29.118307821307493,0.0 120.21127686440649,29.09295993173516,0.0 120.19290435889457,29.070049640266205,0.0 120.17025467802986,29.050273064513753,0.0 120.14401602090416,29.03423110572461,0.0 120.11498563583682,29.022411190698964,0.0 120.08404559638802,29.015172461573698,0.0 120.052136,29.012734863470314,0.0 120.02022640361199,29.015172461573698,0.0 119.98928636416319,29.022411190698964,0.0 119.96025597909585,29.03423110572461,0.0 119.93401732197015,29.050273064513753,0.0 119.91136764110544,29.070049640266205,0.0 119.89299513559352,29.09295993173516,0.0 119.87945804471742,29.118307821307493,0.0 119.87116768613333,29.14532312618521,0.0 119.86837595819169,29.173185,0.0 119.87116768613333,29.20104687381479,0.0 119.87945804471742,29.228062178692507,0.0 119.89299513559352,29.25341006826484,0.0 119.91136764110544,29.276320359733795,0.0 119.93401732197015,29.296096935486247,0.0 119.96025597909585,29.31213889427539,0.0 119.98928636416319,29.323958809301036,0.0 120.020226403612,29.331197538426302,0.0								 120.052136,29.333635136529686,0.0								</coordinates>
							</LinearRing>
						</outerBoundaryIs>
					</Polygon>
				</Placemark>
				<Placemark>
					<name/>
					<description/>
					<styleUrl>KmlStyle [strokeColor=null, strokeWidth=null, fillColor=java.awt.Color[r=84,g=165,b=227]]</styleUrl>
					<Polygon>
						<tessellate>1</tessellate>
						<outerBoundaryIs>
							<LinearRing>
								<coordinates>118.148974,36.51164413652968,0.0 118.18356787707606,36.5092065384263,0.0 118.21711063670251,36.501967809301036,0.0 118.24858309910157,36.49014789427539,0.0 118.27702898942906,36.47410593548624,0.0 118.3015839937017,36.4543293597338,0.0 118.3215020205401,36.431419068264844,0.0 118.33617787077776,36.40607117869251,0.0 118.34516562613157,36.37905587381479,0.0 118.34819219820315,36.351194,0.0 118.34516562613157,36.32333212618521,0.0 118.33617787077776,36.29631682130749,0.0 118.3215020205401,36.270968931735155,0.0 118.3015839937017,36.2480586402662,0.0 118.27702898942906,36.228282064513756,0.0 118.24858309910157,36.21224010572461,0.0 118.21711063670251,36.20042019069896,0.0 118.18356787707606,36.1931814615737,0.0 118.148974,36.19074386347032,0.0 118.11438012292393,36.1931814615737,0.0 118.08083736329748,36.20042019069896,0.0 118.04936490089842,36.21224010572461,0.0 118.02091901057094,36.228282064513756,0.0 117.9963640062983,36.2480586402662,0.0 117.9764459794599,36.270968931735155,0.0 117.96177012922223,36.29631682130749,0.0 117.95278237386842,36.32333212618521,0.0 117.94975580179684,36.351194,0.0 117.9527823738684,36.37905587381479,0.0 117.96177012922223,36.40607117869251,0.0 117.9764459794599,36.431419068264844,0.0 117.9963640062983,36.4543293597338,0.0 118.02091901057094,36.47410593548624,0.0 118.04936490089842,36.49014789427539,0.0 118.08083736329748,36.501967809301036,0.0 118.11438012292393,36.5092065384263,0.0								 118.148974,36.51164413652968,0.0								</coordinates>
							</LinearRing>
						</outerBoundaryIs>
					</Polygon>
				</Placemark>
				<Placemark>
					<name/>
					<description/>
					<styleUrl>KmlStyle [strokeColor=null, strokeWidth=null, fillColor=java.awt.Color[r=84,g=165,b=227]]</styleUrl>
					<Polygon>
						<tessellate>1</tessellate>
						<outerBoundaryIs>
							<LinearRing>
								<coordinates>108.787211,23.988323136529687,0.0 108.81766901629874,23.985885538426302,0.0 108.84720158118475,23.978646809301036,0.0 108.87491136261815,23.96682689427539,0.0 108.89995641291192,23.950784935486247,0.0 108.9215757508863,23.931008359733795,0.0 108.93911248389685,23.90809806826484,0.0 108.95203376718504,23.882750178692508,0.0 108.95994699409667,23.85573487381479,0.0 108.96261172523629,23.827873,0.0 108.95994699409667,23.80001112618521,0.0 108.95203376718504,23.772995821307493,0.0 108.93911248389685,23.74764793173516,0.0 108.9215757508863,23.724737640266206,0.0 108.89995641291192,23.704961064513753,0.0 108.87491136261815,23.68891910572461,0.0 108.84720158118475,23.677099190698964,0.0 108.81766901629874,23.6698604615737,0.0 108.787211,23.667422863470314,0.0 108.75675298370126,23.6698604615737,0.0 108.72722041881525,23.677099190698964,0.0 108.69951063738185,23.68891910572461,0.0 108.67446558708808,23.704961064513753,0.0 108.6528462491137,23.724737640266206,0.0 108.63530951610315,23.74764793173516,0.0 108.62238823281496,23.772995821307493,0.0 108.61447500590333,23.80001112618521,0.0 108.61181027476371,23.827873,0.0 108.61447500590333,23.85573487381479,0.0 108.62238823281496,23.882750178692508,0.0 108.63530951610315,23.90809806826484,0.0 108.6528462491137,23.931008359733795,0.0 108.67446558708808,23.950784935486247,0.0 108.69951063738185,23.96682689427539,0.0 108.72722041881525,23.978646809301036,0.0 108.75675298370126,23.985885538426302,0.0								 108.787211,23.988323136529687,0.0								</coordinates>
							</LinearRing>
						</outerBoundaryIs>
					</Polygon>
				</Placemark>
				<Placemark>
					<name/>
					<description/>
					<styleUrl>KmlStyle [strokeColor=null, strokeWidth=null, fillColor=java.awt.Color[r=84,g=165,b=227]]</styleUrl>
					<Polygon>
						<tessellate>1</tessellate>
						<outerBoundaryIs>
							<LinearRing>
								<coordinates>120.052136,29.333635136529686,0.0 120.08404559638801,29.331197538426302,0.0 120.11498563583682,29.323958809301036,0.0 120.14401602090416,29.31213889427539,0.0 120.17025467802986,29.296096935486247,0.0 120.19290435889457,29.276320359733795,0.0 120.21127686440649,29.25341006826484,0.0 120.22481395528258,29.228062178692507,0.0 120.23310431386668,29.20104687381479,0.0 120.23589604180832,29.173185,0.0 120.23310431386668,29.14532312618521,0.0 120.22481395528258,29.118307821307493,0.0 120.21127686440649,29.09295993173516,0.0 120.19290435889457,29.070049640266205,0.0 120.17025467802986,29.050273064513753,0.0 120.14401602090416,29.03423110572461,0.0 120.11498563583682,29.022411190698964,0.0 120.08404559638802,29.015172461573698,0.0 120.052136,29.012734863470314,0.0 120.02022640361199,29.015172461573698,0.0 119.98928636416319,29.022411190698964,0.0 119.96025597909585,29.03423110572461,0.0 119.93401732197015,29.050273064513753,0.0 119.91136764110544,29.070049640266205,0.0 119.89299513559352,29.09295993173516,0.0 119.87945804471742,29.118307821307493,0.0 119.87116768613333,29.14532312618521,0.0 119.86837595819169,29.173185,0.0 119.87116768613333,29.20104687381479,0.0 119.87945804471742,29.228062178692507,0.0 119.89299513559352,29.25341006826484,0.0 119.91136764110544,29.276320359733795,0.0 119.93401732197015,29.296096935486247,0.0 119.96025597909585,29.31213889427539,0.0 119.98928636416319,29.323958809301036,0.0 120.020226403612,29.331197538426302,0.0								 120.052136,29.333635136529686,0.0								</coordinates>
							</LinearRing>
						</outerBoundaryIs>
					</Polygon>
				</Placemark>
				<Placemark>
					<name/>
					<description/>
					<styleUrl>KmlStyle [strokeColor=null, strokeWidth=null, fillColor=java.awt.Color[r=84,g=165,b=227]]</styleUrl>
					<Polygon>
						<tessellate>1</tessellate>
						<outerBoundaryIs>
							<LinearRing>
								<coordinates>120.536068,32.442999136529686,0.0 120.56902407391293,32.4405615384263,0.0 120.6009787941966,32.43332280930104,0.0 120.63096123284505,32.42150289427539,0.0 120.6580603886318,32.405460935486246,0.0 120.6814528674211,32.3856843597338,0.0 120.7004279005821,32.36277406826485,0.0 120.71440894133403,32.33742617869251,0.0 120.7229711828284,32.310410873814796,0.0 120.7258544656901,32.282549,0.0 120.7229711828284,32.25468712618521,0.0 120.71440894133403,32.227671821307496,0.0 120.7004279005821,32.20232393173516,0.0 120.6814528674211,32.179413640266205,0.0 120.6580603886318,32.15963706451376,0.0 120.63096123284505,32.143595105724614,0.0 120.6009787941966,32.13177519069897,0.0 120.56902407391293,32.124536461573705,0.0 120.536068,32.12209886347032,0.0 120.50311192608707,32.124536461573705,0.0 120.4711572058034,32.13177519069897,0.0 120.44117476715495,32.143595105724614,0.0 120.4140756113682,32.15963706451376,0.0 120.3906831325789,32.179413640266205,0.0 120.3717080994179,32.20232393173516,0.0 120.35772705866597,32.227671821307496,0.0 120.3491648171716,32.25468712618521,0.0 120.3462815343099,32.282549,0.0 120.3491648171716,32.310410873814796,0.0 120.35772705866597,32.33742617869251,0.0 120.3717080994179,32.36277406826485,0.0 120.3906831325789,32.3856843597338,0.0 120.4140756113682,32.405460935486246,0.0 120.44117476715495,32.42150289427539,0.0 120.4711572058034,32.43332280930104,0.0 120.50311192608707,32.4405615384263,0.0								 120.536068,32.442999136529686,0.0								</coordinates>
							</LinearRing>
						</outerBoundaryIs>
					</Polygon>
				</Placemark>
				<Placemark>
					<name/>
					<description/>
					<styleUrl>KmlStyle [strokeColor=null, strokeWidth=null, fillColor=java.awt.Color[r=84,g=165,b=227]]</styleUrl>
					<Polygon>
						<tessellate>1</tessellate>
						<outerBoundaryIs>
							<LinearRing>
								<coordinates>113.425549,23.937306136529685,0.0 113.45599505584855,23.9348685384263,0.0 113.48551602369659,23.927629809301035,0.0 113.51321492387439,23.915809894275387,0.0 113.53825013931636,23.899767935486246,0.0 113.55986098766972,23.879991359733793,0.0 113.5773908342429,23.85708106826484,0.0 113.59030704351828,23.831733178692506,0.0 113.59821716301295,23.804717873814788,0.0 113.60088084774877,23.776856,0.0 113.59821716301295,23.74899412618521,0.0 113.59030704351828,23.72197882130749,0.0 113.5773908342429,23.696630931735157,0.0 113.55986098766972,23.673720640266204,0.0 113.53825013931636,23.65394406451375,0.0 113.51321492387439,23.63790210572461,0.0 113.48551602369659,23.626082190698963,0.0 113.45599505584855,23.618843461573697,0.0 113.425549,23.616405863470312,0.0 113.39510294415146,23.618843461573697,0.0 113.36558197630342,23.626082190698963,0.0 113.33788307612562,23.63790210572461,0.0 113.31284786068365,23.65394406451375,0.0 113.29123701233028,23.673720640266204,0.0 113.2737071657571,23.696630931735157,0.0 113.26079095648173,23.72197882130749,0.0 113.25288083698706,23.74899412618521,0.0 113.25021715225124,23.776856,0.0 113.25288083698706,23.804717873814788,0.0 113.26079095648173,23.831733178692506,0.0 113.2737071657571,23.85708106826484,0.0 113.29123701233028,23.879991359733793,0.0 113.31284786068365,23.899767935486246,0.0 113.33788307612562,23.915809894275387,0.0 113.36558197630342,23.927629809301035,0.0 113.39510294415146,23.9348685384263,0.0								 113.425549,23.937306136529685,0.0								</coordinates>
							</LinearRing>
						</outerBoundaryIs>
					</Polygon>
				</Placemark>
				<Placemark>
					<name/>
					<description/>
					<styleUrl>KmlStyle [strokeColor=null, strokeWidth=null, fillColor=java.awt.Color[r=84,g=165,b=227]]</styleUrl>
					<Polygon>
						<tessellate>1</tessellate>
						<outerBoundaryIs>
							<LinearRing>
								<coordinates>108.787211,23.988323136529687,0.0 108.81766901629874,23.985885538426302,0.0 108.84720158118475,23.978646809301036,0.0 108.87491136261815,23.96682689427539,0.0 108.89995641291192,23.950784935486247,0.0 108.9215757508863,23.931008359733795,0.0 108.93911248389685,23.90809806826484,0.0 108.95203376718504,23.882750178692508,0.0 108.95994699409667,23.85573487381479,0.0 108.96261172523629,23.827873,0.0 108.95994699409667,23.80001112618521,0.0 108.95203376718504,23.772995821307493,0.0 108.93911248389685,23.74764793173516,0.0 108.9215757508863,23.724737640266206,0.0 108.89995641291192,23.704961064513753,0.0 108.87491136261815,23.68891910572461,0.0 108.84720158118475,23.677099190698964,0.0 108.81766901629874,23.6698604615737,0.0 108.787211,23.667422863470314,0.0 108.75675298370126,23.6698604615737,0.0 108.72722041881525,23.677099190698964,0.0 108.69951063738185,23.68891910572461,0.0 108.67446558708808,23.704961064513753,0.0 108.6528462491137,23.724737640266206,0.0 108.63530951610315,23.74764793173516,0.0 108.62238823281496,23.772995821307493,0.0 108.61447500590333,23.80001112618521,0.0 108.61181027476371,23.827873,0.0 108.61447500590333,23.85573487381479,0.0 108.62238823281496,23.882750178692508,0.0 108.63530951610315,23.90809806826484,0.0 108.6528462491137,23.931008359733795,0.0 108.67446558708808,23.950784935486247,0.0 108.69951063738185,23.96682689427539,0.0 108.72722041881525,23.978646809301036,0.0 108.75675298370126,23.985885538426302,0.0								 108.787211,23.988323136529687,0.0								</coordinates>
							</LinearRing>
						</outerBoundaryIs>
					</Polygon>
				</Placemark>
				<Placemark>
					<name/>
					<description/>
					<styleUrl>KmlStyle [strokeColor=null, strokeWidth=null, fillColor=java.awt.Color[r=84,g=165,b=227]]</styleUrl>
					<Polygon>
						<tessellate>1</tessellate>
						<outerBoundaryIs>
							<LinearRing>
								<coordinates>113.425549,23.937306136529685,0.0 113.45599505584855,23.9348685384263,0.0 113.48551602369659,23.927629809301035,0.0 113.51321492387439,23.915809894275387,0.0 113.53825013931636,23.899767935486246,0.0 113.55986098766972,23.879991359733793,0.0 113.5773908342429,23.85708106826484,0.0 113.59030704351828,23.831733178692506,0.0 113.59821716301295,23.804717873814788,0.0 113.60088084774877,23.776856,0.0 113.59821716301295,23.74899412618521,0.0 113.59030704351828,23.72197882130749,0.0 113.5773908342429,23.696630931735157,0.0 113.55986098766972,23.673720640266204,0.0 113.53825013931636,23.65394406451375,0.0 113.51321492387439,23.63790210572461,0.0 113.48551602369659,23.626082190698963,0.0 113.45599505584855,23.618843461573697,0.0 113.425549,23.616405863470312,0.0 113.39510294415146,23.618843461573697,0.0 113.36558197630342,23.626082190698963,0.0 113.33788307612562,23.63790210572461,0.0 113.31284786068365,23.65394406451375,0.0 113.29123701233028,23.673720640266204,0.0 113.2737071657571,23.696630931735157,0.0 113.26079095648173,23.72197882130749,0.0 113.25288083698706,23.74899412618521,0.0 113.25021715225124,23.776856,0.0 113.25288083698706,23.804717873814788,0.0 113.26079095648173,23.831733178692506,0.0 113.2737071657571,23.85708106826484,0.0 113.29123701233028,23.879991359733793,0.0 113.31284786068365,23.899767935486246,0.0 113.33788307612562,23.915809894275387,0.0 113.36558197630342,23.927629809301035,0.0 113.39510294415146,23.9348685384263,0.0								 113.425549,23.937306136529685,0.0								</coordinates>
							</LinearRing>
						</outerBoundaryIs>
					</Polygon>
				</Placemark>
				<Placemark>
					<name/>
					<description/>
					<styleUrl>KmlStyle [strokeColor=null, strokeWidth=null, fillColor=java.awt.Color[r=84,g=165,b=227]]</styleUrl>
					<Polygon>
						<tessellate>1</tessellate>
						<outerBoundaryIs>
							<LinearRing>
								<coordinates>120.536068,32.442999136529686,0.0 120.56902407391293,32.4405615384263,0.0 120.6009787941966,32.43332280930104,0.0 120.63096123284505,32.42150289427539,0.0 120.6580603886318,32.405460935486246,0.0 120.6814528674211,32.3856843597338,0.0 120.7004279005821,32.36277406826485,0.0 120.71440894133403,32.33742617869251,0.0 120.7229711828284,32.310410873814796,0.0 120.7258544656901,32.282549,0.0 120.7229711828284,32.25468712618521,0.0 120.71440894133403,32.227671821307496,0.0 120.7004279005821,32.20232393173516,0.0 120.6814528674211,32.179413640266205,0.0 120.6580603886318,32.15963706451376,0.0 120.63096123284505,32.143595105724614,0.0 120.6009787941966,32.13177519069897,0.0 120.56902407391293,32.124536461573705,0.0 120.536068,32.12209886347032,0.0 120.50311192608707,32.124536461573705,0.0 120.4711572058034,32.13177519069897,0.0 120.44117476715495,32.143595105724614,0.0 120.4140756113682,32.15963706451376,0.0 120.3906831325789,32.179413640266205,0.0 120.3717080994179,32.20232393173516,0.0 120.35772705866597,32.227671821307496,0.0 120.3491648171716,32.25468712618521,0.0 120.3462815343099,32.282549,0.0 120.3491648171716,32.310410873814796,0.0 120.35772705866597,32.33742617869251,0.0 120.3717080994179,32.36277406826485,0.0 120.3906831325789,32.3856843597338,0.0 120.4140756113682,32.405460935486246,0.0 120.44117476715495,32.42150289427539,0.0 120.4711572058034,32.43332280930104,0.0 120.50311192608707,32.4405615384263,0.0								 120.536068,32.442999136529686,0.0								</coordinates>
							</LinearRing>
						</outerBoundaryIs>
					</Polygon>
				</Placemark>
				<Placemark>
					<name/>
					<description/>
					<styleUrl>KmlStyle [strokeColor=null, strokeWidth=null, fillColor=java.awt.Color[r=84,g=165,b=227]]</styleUrl>
					<Polygon>
						<tessellate>1</tessellate>
						<outerBoundaryIs>
							<LinearRing>
								<coordinates>117.981509,26.246855136529685,0.0 118.01253102764566,26.2444175384263,0.0 118.04261046667922,26.237178809301035,0.0 118.07083336856657,26.225358894275388,0.0 118.09634219471532,26.209316935486246,0.0 118.11836187235106,26.189540359733794,0.0 118.1362233447113,26.16663006826484,0.0 118.14938389999672,26.141282178692506,0.0 118.15744366139455,26.11426687381479,0.0 118.16015773713313,26.086405,0.0 118.15744366139455,26.05854312618521,0.0 118.14938389999672,26.031527821307492,0.0 118.1362233447113,26.006179931735158,0.0 118.11836187235106,25.983269640266204,0.0 118.09634219471532,25.963493064513752,0.0 118.07083336856657,25.94745110572461,0.0 118.04261046667922,25.935631190698963,0.0 118.01253102764566,25.928392461573697,0.0 117.981509,25.925954863470313,0.0 117.95048697235434,25.928392461573697,0.0 117.92040753332078,25.935631190698963,0.0 117.89218463143344,25.94745110572461,0.0 117.86667580528469,25.963493064513752,0.0 117.84465612764895,25.983269640266204,0.0 117.82679465528871,26.006179931735158,0.0 117.81363410000328,26.031527821307492,0.0 117.80557433860545,26.05854312618521,0.0 117.80286026286687,26.086405,0.0 117.80557433860545,26.11426687381479,0.0 117.81363410000328,26.141282178692506,0.0 117.82679465528871,26.16663006826484,0.0 117.84465612764895,26.189540359733794,0.0 117.86667580528469,26.209316935486246,0.0 117.89218463143344,26.225358894275388,0.0 117.92040753332078,26.237178809301035,0.0 117.95048697235434,26.2444175384263,0.0								 117.981509,26.246855136529685,0.0								</coordinates>
							</LinearRing>
						</outerBoundaryIs>
					</Polygon>
				</Placemark>
				<Placemark>
					<name/>
					<description/>
					<styleUrl>KmlStyle [strokeColor=null, strokeWidth=null, fillColor=java.awt.Color[r=84,g=165,b=227]]</styleUrl>
					<Polygon>
						<tessellate>1</tessellate>
						<outerBoundaryIs>
							<LinearRing>
								<coordinates>120.052136,29.333635136529686,0.0 120.08404559638801,29.331197538426302,0.0 120.11498563583682,29.323958809301036,0.0 120.14401602090416,29.31213889427539,0.0 120.17025467802986,29.296096935486247,0.0 120.19290435889457,29.276320359733795,0.0 120.21127686440649,29.25341006826484,0.0 120.22481395528258,29.228062178692507,0.0 120.23310431386668,29.20104687381479,0.0 120.23589604180832,29.173185,0.0 120.23310431386668,29.14532312618521,0.0 120.22481395528258,29.118307821307493,0.0 120.21127686440649,29.09295993173516,0.0 120.19290435889457,29.070049640266205,0.0 120.17025467802986,29.050273064513753,0.0 120.14401602090416,29.03423110572461,0.0 120.11498563583682,29.022411190698964,0.0 120.08404559638802,29.015172461573698,0.0 120.052136,29.012734863470314,0.0 120.02022640361199,29.015172461573698,0.0 119.98928636416319,29.022411190698964,0.0 119.96025597909585,29.03423110572461,0.0 119.93401732197015,29.050273064513753,0.0 119.91136764110544,29.070049640266205,0.0 119.89299513559352,29.09295993173516,0.0 119.87945804471742,29.118307821307493,0.0 119.87116768613333,29.14532312618521,0.0 119.86837595819169,29.173185,0.0 119.87116768613333,29.20104687381479,0.0 119.87945804471742,29.228062178692507,0.0 119.89299513559352,29.25341006826484,0.0 119.91136764110544,29.276320359733795,0.0 119.93401732197015,29.296096935486247,0.0 119.96025597909585,29.31213889427539,0.0 119.98928636416319,29.323958809301036,0.0 120.020226403612,29.331197538426302,0.0								 120.052136,29.333635136529686,0.0								</coordinates>
							</LinearRing>
						</outerBoundaryIs>
					</Polygon>
				</Placemark>
				<Placemark>
					<name/>
					<description/>
					<styleUrl>KmlStyle [strokeColor=null, strokeWidth=null, fillColor=java.awt.Color[r=84,g=165,b=227]]</styleUrl>
					<Polygon>
						<tessellate>1</tessellate>
						<outerBoundaryIs>
							<LinearRing>
								<coordinates>117.22623,31.986236136529687,0.0 117.25902196739081,31.983798538426303,0.0 117.29081756744598,31.976559809301037,0.0 117.3206507069472,31.96473989427539,0.0 117.34761492104701,31.948697935486248,0.0 117.37089091574454,31.928921359733796,0.0 117.38977146171912,31.906011068264842,0.0 117.40368288313535,31.880663178692508,0.0 117.412202488493,31.85364787381479,0.0 117.4150714138944,31.825786,0.0 117.412202488493,31.79792412618521,0.0 117.40368288313535,31.770908821307493,0.0 117.38977146171912,31.74556093173516,0.0 117.37089091574454,31.722650640266206,0.0 117.34761492104701,31.702874064513754,0.0 117.3206507069472,31.686832105724612,0.0 117.29081756744598,31.675012190698965,0.0 117.25902196739081,31.6677734615737,0.0 117.22623,31.665335863470315,0.0 117.1934380326092,31.6677734615737,0.0 117.16164243255402,31.675012190698965,0.0 117.1318092930528,31.686832105724612,0.0 117.10484507895299,31.702874064513754,0.0 117.08156908425546,31.722650640266206,0.0 117.06268853828088,31.74556093173516,0.0 117.04877711686466,31.770908821307493,0.0 117.04025751150701,31.79792412618521,0.0 117.0373885861056,31.825786,0.0 117.04025751150701,31.85364787381479,0.0 117.04877711686466,31.880663178692508,0.0 117.06268853828088,31.906011068264842,0.0 117.08156908425546,31.928921359733796,0.0 117.10484507895299,31.948697935486248,0.0 117.1318092930528,31.96473989427539,0.0 117.16164243255402,31.976559809301037,0.0 117.1934380326092,31.983798538426303,0.0								 117.22623,31.986236136529687,0.0								</coordinates>
							</LinearRing>
						</outerBoundaryIs>
					</Polygon>
				</Placemark>
				<Placemark>
					<name/>
					<description/>
					<styleUrl>KmlStyle [strokeColor=null, strokeWidth=null, fillColor=java.awt.Color[r=84,g=165,b=227]]</styleUrl>
					<Polygon>
						<tessellate>1</tessellate>
						<outerBoundaryIs>
							<LinearRing>
								<coordinates>121.403665,31.245066136529687,0.0 121.43619849714237,31.242628538426302,0.0 121.46774348043681,31.235389809301036,0.0 121.49734147152846,31.22356989427539,0.0 121.52409315043529,31.207527935486247,0.0 121.54718568093074,31.187751359733795,0.0 121.56591740816107,31.164841068264842,0.0 121.5797191780731,31.139493178692508,0.0 121.58817163087211,31.11247787381479,0.0 121.59101794305691,31.084616,0.0 121.58817163087211,31.05675412618521,0.0 121.5797191780731,31.029738821307493,0.0 121.56591740816107,31.00439093173516,0.0 121.54718568093074,30.981480640266206,0.0 121.52409315043529,30.961704064513754,0.0 121.49734147152846,30.94566210572461,0.0 121.46774348043681,30.933842190698964,0.0 121.43619849714237,30.9266034615737,0.0 121.403665,30.924165863470314,0.0 121.37113150285764,30.9266034615737,0.0 121.3395865195632,30.933842190698964,0.0 121.30998852847155,30.94566210572461,0.0 121.28323684956472,30.961704064513754,0.0 121.26014431906927,30.981480640266206,0.0 121.24141259183894,31.00439093173516,0.0 121.2276108219269,31.029738821307493,0.0 121.2191583691279,31.05675412618521,0.0 121.2163120569431,31.084616,0.0 121.2191583691279,31.11247787381479,0.0 121.2276108219269,31.139493178692508,0.0 121.24141259183894,31.164841068264842,0.0 121.26014431906927,31.187751359733795,0.0 121.28323684956472,31.207527935486247,0.0 121.30998852847155,31.22356989427539,0.0 121.3395865195632,31.235389809301036,0.0 121.37113150285764,31.242628538426302,0.0								 121.403665,31.245066136529687,0.0								</coordinates>
							</LinearRing>
						</outerBoundaryIs>
					</Polygon>
				</Placemark>
				<Placemark>
					<name/>
					<description/>
					<styleUrl>KmlStyle [strokeColor=null, strokeWidth=null, fillColor=java.awt.Color[r=84,g=165,b=227]]</styleUrl>
					<Polygon>
						<tessellate>1</tessellate>
						<outerBoundaryIs>
							<LinearRing>
								<coordinates>120.536068,32.442999136529686,0.0 120.56902407391293,32.4405615384263,0.0 120.6009787941966,32.43332280930104,0.0 120.63096123284505,32.42150289427539,0.0 120.6580603886318,32.405460935486246,0.0 120.6814528674211,32.3856843597338,0.0 120.7004279005821,32.36277406826485,0.0 120.71440894133403,32.33742617869251,0.0 120.7229711828284,32.310410873814796,0.0 120.7258544656901,32.282549,0.0 120.7229711828284,32.25468712618521,0.0 120.71440894133403,32.227671821307496,0.0 120.7004279005821,32.20232393173516,0.0 120.6814528674211,32.179413640266205,0.0 120.6580603886318,32.15963706451376,0.0 120.63096123284505,32.143595105724614,0.0 120.6009787941966,32.13177519069897,0.0 120.56902407391293,32.124536461573705,0.0 120.536068,32.12209886347032,0.0 120.50311192608707,32.124536461573705,0.0 120.4711572058034,32.13177519069897,0.0 120.44117476715495,32.143595105724614,0.0 120.4140756113682,32.15963706451376,0.0 120.3906831325789,32.179413640266205,0.0 120.3717080994179,32.20232393173516,0.0 120.35772705866597,32.227671821307496,0.0 120.3491648171716,32.25468712618521,0.0 120.3462815343099,32.282549,0.0 120.3491648171716,32.310410873814796,0.0 120.35772705866597,32.33742617869251,0.0 120.3717080994179,32.36277406826485,0.0 120.3906831325789,32.3856843597338,0.0 120.4140756113682,32.405460935486246,0.0 120.44117476715495,32.42150289427539,0.0 120.4711572058034,32.43332280930104,0.0 120.50311192608707,32.4405615384263,0.0								 120.536068,32.442999136529686,0.0								</coordinates>
							</LinearRing>
						</outerBoundaryIs>
					</Polygon>
				</Placemark>
				<Placemark>
					<name/>
					<description/>
					<styleUrl>KmlStyle [strokeColor=null, strokeWidth=null, fillColor=java.awt.Color[r=84,g=165,b=227]]</styleUrl>
					<Polygon>
						<tessellate>1</tessellate>
						<outerBoundaryIs>
							<LinearRing>
								<coordinates>120.052136,29.333635136529686,0.0 120.08404559638801,29.331197538426302,0.0 120.11498563583682,29.323958809301036,0.0 120.14401602090416,29.31213889427539,0.0 120.17025467802986,29.296096935486247,0.0 120.19290435889457,29.276320359733795,0.0 120.21127686440649,29.25341006826484,0.0 120.22481395528258,29.228062178692507,0.0 120.23310431386668,29.20104687381479,0.0 120.23589604180832,29.173185,0.0 120.23310431386668,29.14532312618521,0.0 120.22481395528258,29.118307821307493,0.0 120.21127686440649,29.09295993173516,0.0 120.19290435889457,29.070049640266205,0.0 120.17025467802986,29.050273064513753,0.0 120.14401602090416,29.03423110572461,0.0 120.11498563583682,29.022411190698964,0.0 120.08404559638802,29.015172461573698,0.0 120.052136,29.012734863470314,0.0 120.02022640361199,29.015172461573698,0.0 119.98928636416319,29.022411190698964,0.0 119.96025597909585,29.03423110572461,0.0 119.93401732197015,29.050273064513753,0.0 119.91136764110544,29.070049640266205,0.0 119.89299513559352,29.09295993173516,0.0 119.87945804471742,29.118307821307493,0.0 119.87116768613333,29.14532312618521,0.0 119.86837595819169,29.173185,0.0 119.87116768613333,29.20104687381479,0.0 119.87945804471742,29.228062178692507,0.0 119.89299513559352,29.25341006826484,0.0 119.91136764110544,29.276320359733795,0.0 119.93401732197015,29.296096935486247,0.0 119.96025597909585,29.31213889427539,0.0 119.98928636416319,29.323958809301036,0.0 120.020226403612,29.331197538426302,0.0								 120.052136,29.333635136529686,0.0								</coordinates>
							</LinearRing>
						</outerBoundaryIs>
					</Polygon>
				</Placemark>
				<Placemark>
					<name/>
					<description/>
					<styleUrl>KmlStyle [strokeColor=null, strokeWidth=null, fillColor=java.awt.Color[r=84,g=165,b=227]]</styleUrl>
					<Polygon>
						<tessellate>1</tessellate>
						<outerBoundaryIs>
							<LinearRing>
								<coordinates>113.425549,23.937306136529685,0.0 113.45599505584855,23.9348685384263,0.0 113.48551602369659,23.927629809301035,0.0 113.51321492387439,23.915809894275387,0.0 113.53825013931636,23.899767935486246,0.0 113.55986098766972,23.879991359733793,0.0 113.5773908342429,23.85708106826484,0.0 113.59030704351828,23.831733178692506,0.0 113.59821716301295,23.804717873814788,0.0 113.60088084774877,23.776856,0.0 113.59821716301295,23.74899412618521,0.0 113.59030704351828,23.72197882130749,0.0 113.5773908342429,23.696630931735157,0.0 113.55986098766972,23.673720640266204,0.0 113.53825013931636,23.65394406451375,0.0 113.51321492387439,23.63790210572461,0.0 113.48551602369659,23.626082190698963,0.0 113.45599505584855,23.618843461573697,0.0 113.425549,23.616405863470312,0.0 113.39510294415146,23.618843461573697,0.0 113.36558197630342,23.626082190698963,0.0 113.33788307612562,23.63790210572461,0.0 113.31284786068365,23.65394406451375,0.0 113.29123701233028,23.673720640266204,0.0 113.2737071657571,23.696630931735157,0.0 113.26079095648173,23.72197882130749,0.0 113.25288083698706,23.74899412618521,0.0 113.25021715225124,23.776856,0.0 113.25288083698706,23.804717873814788,0.0 113.26079095648173,23.831733178692506,0.0 113.2737071657571,23.85708106826484,0.0 113.29123701233028,23.879991359733793,0.0 113.31284786068365,23.899767935486246,0.0 113.33788307612562,23.915809894275387,0.0 113.36558197630342,23.927629809301035,0.0 113.39510294415146,23.9348685384263,0.0								 113.425549,23.937306136529685,0.0								</coordinates>
							</LinearRing>
						</outerBoundaryIs>
					</Polygon>
				</Placemark>
				<Placemark>
					<name/>
					<description/>
					<styleUrl>KmlStyle [strokeColor=null, strokeWidth=null, fillColor=java.awt.Color[r=84,g=165,b=227]]</styleUrl>
					<Polygon>
						<tessellate>1</tessellate>
						<outerBoundaryIs>
							<LinearRing>
								<coordinates>120.052136,29.333635136529686,0.0 120.08404559638801,29.331197538426302,0.0 120.11498563583682,29.323958809301036,0.0 120.14401602090416,29.31213889427539,0.0 120.17025467802986,29.296096935486247,0.0 120.19290435889457,29.276320359733795,0.0 120.21127686440649,29.25341006826484,0.0 120.22481395528258,29.228062178692507,0.0 120.23310431386668,29.20104687381479,0.0 120.23589604180832,29.173185,0.0 120.23310431386668,29.14532312618521,0.0 120.22481395528258,29.118307821307493,0.0 120.21127686440649,29.09295993173516,0.0 120.19290435889457,29.070049640266205,0.0 120.17025467802986,29.050273064513753,0.0 120.14401602090416,29.03423110572461,0.0 120.11498563583682,29.022411190698964,0.0 120.08404559638802,29.015172461573698,0.0 120.052136,29.012734863470314,0.0 120.02022640361199,29.015172461573698,0.0 119.98928636416319,29.022411190698964,0.0 119.96025597909585,29.03423110572461,0.0 119.93401732197015,29.050273064513753,0.0 119.91136764110544,29.070049640266205,0.0 119.89299513559352,29.09295993173516,0.0 119.87945804471742,29.118307821307493,0.0 119.87116768613333,29.14532312618521,0.0 119.86837595819169,29.173185,0.0 119.87116768613333,29.20104687381479,0.0 119.87945804471742,29.228062178692507,0.0 119.89299513559352,29.25341006826484,0.0 119.91136764110544,29.276320359733795,0.0 119.93401732197015,29.296096935486247,0.0 119.96025597909585,29.31213889427539,0.0 119.98928636416319,29.323958809301036,0.0 120.020226403612,29.331197538426302,0.0								 120.052136,29.333635136529686,0.0								</coordinates>
							</LinearRing>
						</outerBoundaryIs>
					</Polygon>
				</Placemark>
				<Placemark>
					<name/>
					<description/>
					<styleUrl>KmlStyle [strokeColor=null, strokeWidth=null, fillColor=java.awt.Color[r=84,g=165,b=227]]</styleUrl>
					<Polygon>
						<tessellate>1</tessellate>
						<outerBoundaryIs>
							<LinearRing>
								<coordinates>113.425549,23.937306136529685,0.0 113.45599505584855,23.9348685384263,0.0 113.48551602369659,23.927629809301035,0.0 113.51321492387439,23.915809894275387,0.0 113.53825013931636,23.899767935486246,0.0 113.55986098766972,23.879991359733793,0.0 113.5773908342429,23.85708106826484,0.0 113.59030704351828,23.831733178692506,0.0 113.59821716301295,23.804717873814788,0.0 113.60088084774877,23.776856,0.0 113.59821716301295,23.74899412618521,0.0 113.59030704351828,23.72197882130749,0.0 113.5773908342429,23.696630931735157,0.0 113.55986098766972,23.673720640266204,0.0 113.53825013931636,23.65394406451375,0.0 113.51321492387439,23.63790210572461,0.0 113.48551602369659,23.626082190698963,0.0 113.45599505584855,23.618843461573697,0.0 113.425549,23.616405863470312,0.0 113.39510294415146,23.618843461573697,0.0 113.36558197630342,23.626082190698963,0.0 113.33788307612562,23.63790210572461,0.0 113.31284786068365,23.65394406451375,0.0 113.29123701233028,23.673720640266204,0.0 113.2737071657571,23.696630931735157,0.0 113.26079095648173,23.72197882130749,0.0 113.25288083698706,23.74899412618521,0.0 113.25021715225124,23.776856,0.0 113.25288083698706,23.804717873814788,0.0 113.26079095648173,23.831733178692506,0.0 113.2737071657571,23.85708106826484,0.0 113.29123701233028,23.879991359733793,0.0 113.31284786068365,23.899767935486246,0.0 113.33788307612562,23.915809894275387,0.0 113.36558197630342,23.927629809301035,0.0 113.39510294415146,23.9348685384263,0.0								 113.425549,23.937306136529685,0.0								</coordinates>
							</LinearRing>
						</outerBoundaryIs>
					</Polygon>
				</Placemark>
				<Placemark>
					<name/>
					<description/>
					<styleUrl>KmlStyle [strokeColor=null, strokeWidth=null, fillColor=java.awt.Color[r=84,g=165,b=227]]</styleUrl>
					<Polygon>
						<tessellate>1</tessellate>
						<outerBoundaryIs>
							<LinearRing>
								<coordinates>120.536068,32.442999136529686,0.0 120.56902407391293,32.4405615384263,0.0 120.6009787941966,32.43332280930104,0.0 120.63096123284505,32.42150289427539,0.0 120.6580603886318,32.405460935486246,0.0 120.6814528674211,32.3856843597338,0.0 120.7004279005821,32.36277406826485,0.0 120.71440894133403,32.33742617869251,0.0 120.7229711828284,32.310410873814796,0.0 120.7258544656901,32.282549,0.0 120.7229711828284,32.25468712618521,0.0 120.71440894133403,32.227671821307496,0.0 120.7004279005821,32.20232393173516,0.0 120.6814528674211,32.179413640266205,0.0 120.6580603886318,32.15963706451376,0.0 120.63096123284505,32.143595105724614,0.0 120.6009787941966,32.13177519069897,0.0 120.56902407391293,32.124536461573705,0.0 120.536068,32.12209886347032,0.0 120.50311192608707,32.124536461573705,0.0 120.4711572058034,32.13177519069897,0.0 120.44117476715495,32.143595105724614,0.0 120.4140756113682,32.15963706451376,0.0 120.3906831325789,32.179413640266205,0.0 120.3717080994179,32.20232393173516,0.0 120.35772705866597,32.227671821307496,0.0 120.3491648171716,32.25468712618521,0.0 120.3462815343099,32.282549,0.0 120.3491648171716,32.310410873814796,0.0 120.35772705866597,32.33742617869251,0.0 120.3717080994179,32.36277406826485,0.0 120.3906831325789,32.3856843597338,0.0 120.4140756113682,32.405460935486246,0.0 120.44117476715495,32.42150289427539,0.0 120.4711572058034,32.43332280930104,0.0 120.50311192608707,32.4405615384263,0.0								 120.536068,32.442999136529686,0.0								</coordinates>
							</LinearRing>
						</outerBoundaryIs>
					</Polygon>
				</Placemark>
				<Placemark>
					<name/>
					<description/>
					<styleUrl>KmlStyle [strokeColor=null, strokeWidth=null, fillColor=java.awt.Color[r=84,g=165,b=227]]</styleUrl>
					<Polygon>
						<tessellate>1</tessellate>
						<outerBoundaryIs>
							<LinearRing>
								<coordinates>113.425549,23.937306136529685,0.0 113.45599505584855,23.9348685384263,0.0 113.48551602369659,23.927629809301035,0.0 113.51321492387439,23.915809894275387,0.0 113.53825013931636,23.899767935486246,0.0 113.55986098766972,23.879991359733793,0.0 113.5773908342429,23.85708106826484,0.0 113.59030704351828,23.831733178692506,0.0 113.59821716301295,23.804717873814788,0.0 113.60088084774877,23.776856,0.0 113.59821716301295,23.74899412618521,0.0 113.59030704351828,23.72197882130749,0.0 113.5773908342429,23.696630931735157,0.0 113.55986098766972,23.673720640266204,0.0 113.53825013931636,23.65394406451375,0.0 113.51321492387439,23.63790210572461,0.0 113.48551602369659,23.626082190698963,0.0 113.45599505584855,23.618843461573697,0.0 113.425549,23.616405863470312,0.0 113.39510294415146,23.618843461573697,0.0 113.36558197630342,23.626082190698963,0.0 113.33788307612562,23.63790210572461,0.0 113.31284786068365,23.65394406451375,0.0 113.29123701233028,23.673720640266204,0.0 113.2737071657571,23.696630931735157,0.0 113.26079095648173,23.72197882130749,0.0 113.25288083698706,23.74899412618521,0.0 113.25021715225124,23.776856,0.0 113.25288083698706,23.804717873814788,0.0 113.26079095648173,23.831733178692506,0.0 113.2737071657571,23.85708106826484,0.0 113.29123701233028,23.879991359733793,0.0 113.31284786068365,23.899767935486246,0.0 113.33788307612562,23.915809894275387,0.0 113.36558197630342,23.927629809301035,0.0 113.39510294415146,23.9348685384263,0.0								 113.425549,23.937306136529685,0.0								</coordinates>
							</LinearRing>
						</outerBoundaryIs>
					</Polygon>
				</Placemark>
				<Placemark>
					<name/>
					<description/>
					<styleUrl>KmlStyle [strokeColor=null, strokeWidth=null, fillColor=java.awt.Color[r=84,g=165,b=227]]</styleUrl>
					<Polygon>
						<tessellate>1</tessellate>
						<outerBoundaryIs>
							<LinearRing>
								<coordinates>120.536068,32.442999136529686,0.0 120.56902407391293,32.4405615384263,0.0 120.6009787941966,32.43332280930104,0.0 120.63096123284505,32.42150289427539,0.0 120.6580603886318,32.405460935486246,0.0 120.6814528674211,32.3856843597338,0.0 120.7004279005821,32.36277406826485,0.0 120.71440894133403,32.33742617869251,0.0 120.7229711828284,32.310410873814796,0.0 120.7258544656901,32.282549,0.0 120.7229711828284,32.25468712618521,0.0 120.71440894133403,32.227671821307496,0.0 120.7004279005821,32.20232393173516,0.0 120.6814528674211,32.179413640266205,0.0 120.6580603886318,32.15963706451376,0.0 120.63096123284505,32.143595105724614,0.0 120.6009787941966,32.13177519069897,0.0 120.56902407391293,32.124536461573705,0.0 120.536068,32.12209886347032,0.0 120.50311192608707,32.124536461573705,0.0 120.4711572058034,32.13177519069897,0.0 120.44117476715495,32.143595105724614,0.0 120.4140756113682,32.15963706451376,0.0 120.3906831325789,32.179413640266205,0.0 120.3717080994179,32.20232393173516,0.0 120.35772705866597,32.227671821307496,0.0 120.3491648171716,32.25468712618521,0.0 120.3462815343099,32.282549,0.0 120.3491648171716,32.310410873814796,0.0 120.35772705866597,32.33742617869251,0.0 120.3717080994179,32.36277406826485,0.0 120.3906831325789,32.3856843597338,0.0 120.4140756113682,32.405460935486246,0.0 120.44117476715495,32.42150289427539,0.0 120.4711572058034,32.43332280930104,0.0 120.50311192608707,32.4405615384263,0.0								 120.536068,32.442999136529686,0.0								</coordinates>
							</LinearRing>
						</outerBoundaryIs>
					</Polygon>
				</Placemark>
				<Placemark>
					<name/>
					<description/>
					<styleUrl>KmlStyle [strokeColor=null, strokeWidth=null, fillColor=java.awt.Color[r=84,g=165,b=227]]</styleUrl>
					<Polygon>
						<tessellate>1</tessellate>
						<outerBoundaryIs>
							<LinearRing>
								<coordinates>120.536068,32.442999136529686,0.0 120.56902407391293,32.4405615384263,0.0 120.6009787941966,32.43332280930104,0.0 120.63096123284505,32.42150289427539,0.0 120.6580603886318,32.405460935486246,0.0 120.6814528674211,32.3856843597338,0.0 120.7004279005821,32.36277406826485,0.0 120.71440894133403,32.33742617869251,0.0 120.7229711828284,32.310410873814796,0.0 120.7258544656901,32.282549,0.0 120.7229711828284,32.25468712618521,0.0 120.71440894133403,32.227671821307496,0.0 120.7004279005821,32.20232393173516,0.0 120.6814528674211,32.179413640266205,0.0 120.6580603886318,32.15963706451376,0.0 120.63096123284505,32.143595105724614,0.0 120.6009787941966,32.13177519069897,0.0 120.56902407391293,32.124536461573705,0.0 120.536068,32.12209886347032,0.0 120.50311192608707,32.124536461573705,0.0 120.4711572058034,32.13177519069897,0.0 120.44117476715495,32.143595105724614,0.0 120.4140756113682,32.15963706451376,0.0 120.3906831325789,32.179413640266205,0.0 120.3717080994179,32.20232393173516,0.0 120.35772705866597,32.227671821307496,0.0 120.3491648171716,32.25468712618521,0.0 120.3462815343099,32.282549,0.0 120.3491648171716,32.310410873814796,0.0 120.35772705866597,32.33742617869251,0.0 120.3717080994179,32.36277406826485,0.0 120.3906831325789,32.3856843597338,0.0 120.4140756113682,32.405460935486246,0.0 120.44117476715495,32.42150289427539,0.0 120.4711572058034,32.43332280930104,0.0 120.50311192608707,32.4405615384263,0.0								 120.536068,32.442999136529686,0.0								</coordinates>
							</LinearRing>
						</outerBoundaryIs>
					</Polygon>
				</Placemark>
				<Placemark>
					<name/>
					<description/>
					<styleUrl>KmlStyle [strokeColor=null, strokeWidth=null, fillColor=java.awt.Color[r=84,g=165,b=227]]</styleUrl>
					<Polygon>
						<tessellate>1</tessellate>
						<outerBoundaryIs>
							<LinearRing>
								<coordinates>118.148974,36.51164413652968,0.0 118.18356787707606,36.5092065384263,0.0 118.21711063670251,36.501967809301036,0.0 118.24858309910157,36.49014789427539,0.0 118.27702898942906,36.47410593548624,0.0 118.3015839937017,36.4543293597338,0.0 118.3215020205401,36.431419068264844,0.0 118.33617787077776,36.40607117869251,0.0 118.34516562613157,36.37905587381479,0.0 118.34819219820315,36.351194,0.0 118.34516562613157,36.32333212618521,0.0 118.33617787077776,36.29631682130749,0.0 118.3215020205401,36.270968931735155,0.0 118.3015839937017,36.2480586402662,0.0 118.27702898942906,36.228282064513756,0.0 118.24858309910157,36.21224010572461,0.0 118.21711063670251,36.20042019069896,0.0 118.18356787707606,36.1931814615737,0.0 118.148974,36.19074386347032,0.0 118.11438012292393,36.1931814615737,0.0 118.08083736329748,36.20042019069896,0.0 118.04936490089842,36.21224010572461,0.0 118.02091901057094,36.228282064513756,0.0 117.9963640062983,36.2480586402662,0.0 117.9764459794599,36.270968931735155,0.0 117.96177012922223,36.29631682130749,0.0 117.95278237386842,36.32333212618521,0.0 117.94975580179684,36.351194,0.0 117.9527823738684,36.37905587381479,0.0 117.96177012922223,36.40607117869251,0.0 117.9764459794599,36.431419068264844,0.0 117.9963640062983,36.4543293597338,0.0 118.02091901057094,36.47410593548624,0.0 118.04936490089842,36.49014789427539,0.0 118.08083736329748,36.501967809301036,0.0 118.11438012292393,36.5092065384263,0.0								 118.148974,36.51164413652968,0.0								</coordinates>
							</LinearRing>
						</outerBoundaryIs>
					</Polygon>
				</Placemark>
				<Placemark>
					<name/>
					<description/>
					<styleUrl>KmlStyle [strokeColor=null, strokeWidth=null, fillColor=java.awt.Color[r=84,g=165,b=227]]</styleUrl>
					<Polygon>
						<tessellate>1</tessellate>
						<outerBoundaryIs>
							<LinearRing>
								<coordinates>120.052136,29.333635136529686,0.0 120.08404559638801,29.331197538426302,0.0 120.11498563583682,29.323958809301036,0.0 120.14401602090416,29.31213889427539,0.0 120.17025467802986,29.296096935486247,0.0 120.19290435889457,29.276320359733795,0.0 120.21127686440649,29.25341006826484,0.0 120.22481395528258,29.228062178692507,0.0 120.23310431386668,29.20104687381479,0.0 120.23589604180832,29.173185,0.0 120.23310431386668,29.14532312618521,0.0 120.22481395528258,29.118307821307493,0.0 120.21127686440649,29.09295993173516,0.0 120.19290435889457,29.070049640266205,0.0 120.17025467802986,29.050273064513753,0.0 120.14401602090416,29.03423110572461,0.0 120.11498563583682,29.022411190698964,0.0 120.08404559638802,29.015172461573698,0.0 120.052136,29.012734863470314,0.0 120.02022640361199,29.015172461573698,0.0 119.98928636416319,29.022411190698964,0.0 119.96025597909585,29.03423110572461,0.0 119.93401732197015,29.050273064513753,0.0 119.91136764110544,29.070049640266205,0.0 119.89299513559352,29.09295993173516,0.0 119.87945804471742,29.118307821307493,0.0 119.87116768613333,29.14532312618521,0.0 119.86837595819169,29.173185,0.0 119.87116768613333,29.20104687381479,0.0 119.87945804471742,29.228062178692507,0.0 119.89299513559352,29.25341006826484,0.0 119.91136764110544,29.276320359733795,0.0 119.93401732197015,29.296096935486247,0.0 119.96025597909585,29.31213889427539,0.0 119.98928636416319,29.323958809301036,0.0 120.020226403612,29.331197538426302,0.0								 120.052136,29.333635136529686,0.0								</coordinates>
							</LinearRing>
						</outerBoundaryIs>
					</Polygon>
				</Placemark>
				<Placemark>
					<name/>
					<description/>
					<styleUrl>KmlStyle [strokeColor=null, strokeWidth=null, fillColor=java.awt.Color[r=84,g=165,b=227]]</styleUrl>
					<Polygon>
						<tessellate>1</tessellate>
						<outerBoundaryIs>
							<LinearRing>
								<coordinates>85.203633,41.27241213652968,0.0 85.24061323289776,41.2699745384263,0.0 85.27646984013182,41.262735809301034,0.0 85.3101133368357,41.25091589427539,0.0 85.34052148238646,41.23487393548624,0.0 85.36677034066884,41.2150973597338,0.0 85.38806235340647,41.19218706826484,0.0 85.4037505735666,41.166839178692506,0.0 85.41335832251829,41.13982387381479,0.0 85.41659367367139,41.111962,0.0 85.41335832251829,41.084100126185206,0.0 85.4037505735666,41.05708482130749,0.0 85.38806235340647,41.03173693173515,0.0 85.36677034066884,41.0088266402662,0.0 85.34052148238646,40.989050064513755,0.0 85.3101133368357,40.97300810572461,0.0 85.27646984013182,40.96118819069896,0.0 85.24061323289776,40.9539494615737,0.0 85.203633,40.951511863470316,0.0 85.16665276710224,40.9539494615737,0.0 85.13079615986817,40.96118819069896,0.0 85.0971526631643,40.97300810572461,0.0 85.06674451761353,40.989050064513755,0.0 85.04049565933116,41.0088266402662,0.0 85.01920364659352,41.03173693173515,0.0 85.0035154264334,41.05708482130749,0.0 84.9939076774817,41.084100126185206,0.0 84.9906723263286,41.111962,0.0 84.9939076774817,41.13982387381479,0.0 85.0035154264334,41.166839178692506,0.0 85.01920364659352,41.19218706826484,0.0 85.04049565933116,41.2150973597338,0.0 85.06674451761353,41.23487393548624,0.0 85.0971526631643,41.25091589427539,0.0 85.13079615986817,41.262735809301034,0.0 85.16665276710224,41.2699745384263,0.0								 85.203633,41.27241213652968,0.0								</coordinates>
							</LinearRing>
						</outerBoundaryIs>
					</Polygon>
				</Placemark>
				<Placemark>
					<name/>
					<description/>
					<styleUrl>KmlStyle [strokeColor=null, strokeWidth=null, fillColor=java.awt.Color[r=84,g=165,b=227]]</styleUrl>
					<Polygon>
						<tessellate>1</tessellate>
						<outerBoundaryIs>
							<LinearRing>
								<coordinates>120.052136,29.333635136529686,0.0 120.08404559638801,29.331197538426302,0.0 120.11498563583682,29.323958809301036,0.0 120.14401602090416,29.31213889427539,0.0 120.17025467802986,29.296096935486247,0.0 120.19290435889457,29.276320359733795,0.0 120.21127686440649,29.25341006826484,0.0 120.22481395528258,29.228062178692507,0.0 120.23310431386668,29.20104687381479,0.0 120.23589604180832,29.173185,0.0 120.23310431386668,29.14532312618521,0.0 120.22481395528258,29.118307821307493,0.0 120.21127686440649,29.09295993173516,0.0 120.19290435889457,29.070049640266205,0.0 120.17025467802986,29.050273064513753,0.0 120.14401602090416,29.03423110572461,0.0 120.11498563583682,29.022411190698964,0.0 120.08404559638802,29.015172461573698,0.0 120.052136,29.012734863470314,0.0 120.02022640361199,29.015172461573698,0.0 119.98928636416319,29.022411190698964,0.0 119.96025597909585,29.03423110572461,0.0 119.93401732197015,29.050273064513753,0.0 119.91136764110544,29.070049640266205,0.0 119.89299513559352,29.09295993173516,0.0 119.87945804471742,29.118307821307493,0.0 119.87116768613333,29.14532312618521,0.0 119.86837595819169,29.173185,0.0 119.87116768613333,29.20104687381479,0.0 119.87945804471742,29.228062178692507,0.0 119.89299513559352,29.25341006826484,0.0 119.91136764110544,29.276320359733795,0.0 119.93401732197015,29.296096935486247,0.0 119.96025597909585,29.31213889427539,0.0 119.98928636416319,29.323958809301036,0.0 120.020226403612,29.331197538426302,0.0								 120.052136,29.333635136529686,0.0								</coordinates>
							</LinearRing>
						</outerBoundaryIs>
					</Polygon>
				</Placemark>
				<Placemark>
					<name/>
					<description/>
					<styleUrl>KmlStyle [strokeColor=null, strokeWidth=null, fillColor=java.awt.Color[r=84,g=165,b=227]]</styleUrl>
					<Polygon>
						<tessellate>1</tessellate>
						<outerBoundaryIs>
							<LinearRing>
								<coordinates>120.536068,32.442999136529686,0.0 120.56902407391293,32.4405615384263,0.0 120.6009787941966,32.43332280930104,0.0 120.63096123284505,32.42150289427539,0.0 120.6580603886318,32.405460935486246,0.0 120.6814528674211,32.3856843597338,0.0 120.7004279005821,32.36277406826485,0.0 120.71440894133403,32.33742617869251,0.0 120.7229711828284,32.310410873814796,0.0 120.7258544656901,32.282549,0.0 120.7229711828284,32.25468712618521,0.0 120.71440894133403,32.227671821307496,0.0 120.7004279005821,32.20232393173516,0.0 120.6814528674211,32.179413640266205,0.0 120.6580603886318,32.15963706451376,0.0 120.63096123284505,32.143595105724614,0.0 120.6009787941966,32.13177519069897,0.0 120.56902407391293,32.124536461573705,0.0 120.536068,32.12209886347032,0.0 120.50311192608707,32.124536461573705,0.0 120.4711572058034,32.13177519069897,0.0 120.44117476715495,32.143595105724614,0.0 120.4140756113682,32.15963706451376,0.0 120.3906831325789,32.179413640266205,0.0 120.3717080994179,32.20232393173516,0.0 120.35772705866597,32.227671821307496,0.0 120.3491648171716,32.25468712618521,0.0 120.3462815343099,32.282549,0.0 120.3491648171716,32.310410873814796,0.0 120.35772705866597,32.33742617869251,0.0 120.3717080994179,32.36277406826485,0.0 120.3906831325789,32.3856843597338,0.0 120.4140756113682,32.405460935486246,0.0 120.44117476715495,32.42150289427539,0.0 120.4711572058034,32.43332280930104,0.0 120.50311192608707,32.4405615384263,0.0								 120.536068,32.442999136529686,0.0								</coordinates>
							</LinearRing>
						</outerBoundaryIs>
					</Polygon>
				</Placemark>
				<Placemark>
					<name/>
					<description/>
					<styleUrl>KmlStyle [strokeColor=null, strokeWidth=null, fillColor=java.awt.Color[r=84,g=165,b=227]]</styleUrl>
					<Polygon>
						<tessellate>1</tessellate>
						<outerBoundaryIs>
							<LinearRing>
								<coordinates>120.536068,32.442999136529686,0.0 120.56902407391293,32.4405615384263,0.0 120.6009787941966,32.43332280930104,0.0 120.63096123284505,32.42150289427539,0.0 120.6580603886318,32.405460935486246,0.0 120.6814528674211,32.3856843597338,0.0 120.7004279005821,32.36277406826485,0.0 120.71440894133403,32.33742617869251,0.0 120.7229711828284,32.310410873814796,0.0 120.7258544656901,32.282549,0.0 120.7229711828284,32.25468712618521,0.0 120.71440894133403,32.227671821307496,0.0 120.7004279005821,32.20232393173516,0.0 120.6814528674211,32.179413640266205,0.0 120.6580603886318,32.15963706451376,0.0 120.63096123284505,32.143595105724614,0.0 120.6009787941966,32.13177519069897,0.0 120.56902407391293,32.124536461573705,0.0 120.536068,32.12209886347032,0.0 120.50311192608707,32.124536461573705,0.0 120.4711572058034,32.13177519069897,0.0 120.44117476715495,32.143595105724614,0.0 120.4140756113682,32.15963706451376,0.0 120.3906831325789,32.179413640266205,0.0 120.3717080994179,32.20232393173516,0.0 120.35772705866597,32.227671821307496,0.0 120.3491648171716,32.25468712618521,0.0 120.3462815343099,32.282549,0.0 120.3491648171716,32.310410873814796,0.0 120.35772705866597,32.33742617869251,0.0 120.3717080994179,32.36277406826485,0.0 120.3906831325789,32.3856843597338,0.0 120.4140756113682,32.405460935486246,0.0 120.44117476715495,32.42150289427539,0.0 120.4711572058034,32.43332280930104,0.0 120.50311192608707,32.4405615384263,0.0								 120.536068,32.442999136529686,0.0								</coordinates>
							</LinearRing>
						</outerBoundaryIs>
					</Polygon>
				</Placemark>
				<Placemark>
					<name/>
					<description/>
					<styleUrl>KmlStyle [strokeColor=null, strokeWidth=null, fillColor=java.awt.Color[r=84,g=165,b=227]]</styleUrl>
					<Polygon>
						<tessellate>1</tessellate>
						<outerBoundaryIs>
							<LinearRing>
								<coordinates>120.536068,32.442999136529686,0.0 120.56902407391293,32.4405615384263,0.0 120.6009787941966,32.43332280930104,0.0 120.63096123284505,32.42150289427539,0.0 120.6580603886318,32.405460935486246,0.0 120.6814528674211,32.3856843597338,0.0 120.7004279005821,32.36277406826485,0.0 120.71440894133403,32.33742617869251,0.0 120.7229711828284,32.310410873814796,0.0 120.7258544656901,32.282549,0.0 120.7229711828284,32.25468712618521,0.0 120.71440894133403,32.227671821307496,0.0 120.7004279005821,32.20232393173516,0.0 120.6814528674211,32.179413640266205,0.0 120.6580603886318,32.15963706451376,0.0 120.63096123284505,32.143595105724614,0.0 120.6009787941966,32.13177519069897,0.0 120.56902407391293,32.124536461573705,0.0 120.536068,32.12209886347032,0.0 120.50311192608707,32.124536461573705,0.0 120.4711572058034,32.13177519069897,0.0 120.44117476715495,32.143595105724614,0.0 120.4140756113682,32.15963706451376,0.0 120.3906831325789,32.179413640266205,0.0 120.3717080994179,32.20232393173516,0.0 120.35772705866597,32.227671821307496,0.0 120.3491648171716,32.25468712618521,0.0 120.3462815343099,32.282549,0.0 120.3491648171716,32.310410873814796,0.0 120.35772705866597,32.33742617869251,0.0 120.3717080994179,32.36277406826485,0.0 120.3906831325789,32.3856843597338,0.0 120.4140756113682,32.405460935486246,0.0 120.44117476715495,32.42150289427539,0.0 120.4711572058034,32.43332280930104,0.0 120.50311192608707,32.4405615384263,0.0								 120.536068,32.442999136529686,0.0								</coordinates>
							</LinearRing>
						</outerBoundaryIs>
					</Polygon>
				</Placemark>
				<Placemark>
					<name/>
					<description/>
					<styleUrl>KmlStyle [strokeColor=null, strokeWidth=null, fillColor=java.awt.Color[r=84,g=165,b=227]]</styleUrl>
					<Polygon>
						<tessellate>1</tessellate>
						<outerBoundaryIs>
							<LinearRing>
								<coordinates>111.708264,27.767352136529688,0.0 111.739705566497,27.764914538426304,0.0 111.77019179690618,27.757675809301038,0.0 111.79879638254333,27.74585589427539,0.0 111.82465018754851,27.72981393548625,0.0 111.84696765713929,27.710037359733796,0.0 111.86507068629531,27.687127068264843,0.0 111.87840922363627,27.66177917869251,0.0 111.88657798445468,27.63476387381479,0.0 111.88932876508666,27.606902,0.0 111.88657798445468,27.579040126185213,0.0 111.87840922363627,27.552024821307494,0.0 111.86507068629531,27.52667693173516,0.0 111.84696765713929,27.503766640266207,0.0 111.82465018754851,27.483990064513755,0.0 111.79879638254333,27.467948105724613,0.0 111.77019179690618,27.456128190698966,0.0 111.739705566497,27.4488894615737,0.0 111.708264,27.446451863470315,0.0 111.676822433503,27.4488894615737,0.0 111.64633620309382,27.456128190698966,0.0 111.61773161745667,27.467948105724613,0.0 111.59187781245149,27.483990064513755,0.0 111.56956034286071,27.503766640266207,0.0 111.55145731370469,27.52667693173516,0.0 111.53811877636373,27.552024821307494,0.0 111.52995001554532,27.579040126185213,0.0 111.52719923491334,27.606902,0.0 111.52995001554532,27.63476387381479,0.0 111.53811877636373,27.66177917869251,0.0 111.55145731370469,27.687127068264843,0.0 111.56956034286071,27.710037359733796,0.0 111.59187781245149,27.72981393548625,0.0 111.61773161745667,27.74585589427539,0.0 111.64633620309382,27.757675809301038,0.0 111.676822433503,27.764914538426304,0.0								 111.708264,27.767352136529688,0.0								</coordinates>
							</LinearRing>
						</outerBoundaryIs>
					</Polygon>
				</Placemark>
				<Placemark>
					<name/>
					<description/>
					<styleUrl>KmlStyle [strokeColor=null, strokeWidth=null, fillColor=java.awt.Color[r=84,g=165,b=227]]</styleUrl>
					<Polygon>
						<tessellate>1</tessellate>
						<outerBoundaryIs>
							<LinearRing>
								<coordinates>117.981509,26.246855136529685,0.0 118.01253102764566,26.2444175384263,0.0 118.04261046667922,26.237178809301035,0.0 118.07083336856657,26.225358894275388,0.0 118.09634219471532,26.209316935486246,0.0 118.11836187235106,26.189540359733794,0.0 118.1362233447113,26.16663006826484,0.0 118.14938389999672,26.141282178692506,0.0 118.15744366139455,26.11426687381479,0.0 118.16015773713313,26.086405,0.0 118.15744366139455,26.05854312618521,0.0 118.14938389999672,26.031527821307492,0.0 118.1362233447113,26.006179931735158,0.0 118.11836187235106,25.983269640266204,0.0 118.09634219471532,25.963493064513752,0.0 118.07083336856657,25.94745110572461,0.0 118.04261046667922,25.935631190698963,0.0 118.01253102764566,25.928392461573697,0.0 117.981509,25.925954863470313,0.0 117.95048697235434,25.928392461573697,0.0 117.92040753332078,25.935631190698963,0.0 117.89218463143344,25.94745110572461,0.0 117.86667580528469,25.963493064513752,0.0 117.84465612764895,25.983269640266204,0.0 117.82679465528871,26.006179931735158,0.0 117.81363410000328,26.031527821307492,0.0 117.80557433860545,26.05854312618521,0.0 117.80286026286687,26.086405,0.0 117.80557433860545,26.11426687381479,0.0 117.81363410000328,26.141282178692506,0.0 117.82679465528871,26.16663006826484,0.0 117.84465612764895,26.189540359733794,0.0 117.86667580528469,26.209316935486246,0.0 117.89218463143344,26.225358894275388,0.0 117.92040753332078,26.237178809301035,0.0 117.95048697235434,26.2444175384263,0.0								 117.981509,26.246855136529685,0.0								</coordinates>
							</LinearRing>
						</outerBoundaryIs>
					</Polygon>
				</Placemark>
				<Placemark>
					<name/>
					<description/>
					<styleUrl>KmlStyle [strokeColor=null, strokeWidth=null, fillColor=java.awt.Color[r=84,g=165,b=227]]</styleUrl>
					<Polygon>
						<tessellate>1</tessellate>
						<outerBoundaryIs>
							<LinearRing>
								<coordinates>120.052136,29.333635136529686,0.0 120.08404559638801,29.331197538426302,0.0 120.11498563583682,29.323958809301036,0.0 120.14401602090416,29.31213889427539,0.0 120.17025467802986,29.296096935486247,0.0 120.19290435889457,29.276320359733795,0.0 120.21127686440649,29.25341006826484,0.0 120.22481395528258,29.228062178692507,0.0 120.23310431386668,29.20104687381479,0.0 120.23589604180832,29.173185,0.0 120.23310431386668,29.14532312618521,0.0 120.22481395528258,29.118307821307493,0.0 120.21127686440649,29.09295993173516,0.0 120.19290435889457,29.070049640266205,0.0 120.17025467802986,29.050273064513753,0.0 120.14401602090416,29.03423110572461,0.0 120.11498563583682,29.022411190698964,0.0 120.08404559638802,29.015172461573698,0.0 120.052136,29.012734863470314,0.0 120.02022640361199,29.015172461573698,0.0 119.98928636416319,29.022411190698964,0.0 119.96025597909585,29.03423110572461,0.0 119.93401732197015,29.050273064513753,0.0 119.91136764110544,29.070049640266205,0.0 119.89299513559352,29.09295993173516,0.0 119.87945804471742,29.118307821307493,0.0 119.87116768613333,29.14532312618521,0.0 119.86837595819169,29.173185,0.0 119.87116768613333,29.20104687381479,0.0 119.87945804471742,29.228062178692507,0.0 119.89299513559352,29.25341006826484,0.0 119.91136764110544,29.276320359733795,0.0 119.93401732197015,29.296096935486247,0.0 119.96025597909585,29.31213889427539,0.0 119.98928636416319,29.323958809301036,0.0 120.020226403612,29.331197538426302,0.0								 120.052136,29.333635136529686,0.0								</coordinates>
							</LinearRing>
						</outerBoundaryIs>
					</Polygon>
				</Placemark>
				<Placemark>
					<name/>
					<description/>
					<styleUrl>KmlStyle [strokeColor=null, strokeWidth=null, fillColor=java.awt.Color[r=84,g=165,b=227]]</styleUrl>
					<Polygon>
						<tessellate>1</tessellate>
						<outerBoundaryIs>
							<LinearRing>
								<coordinates>121.403665,31.245066136529687,0.0 121.43619849714237,31.242628538426302,0.0 121.46774348043681,31.235389809301036,0.0 121.49734147152846,31.22356989427539,0.0 121.52409315043529,31.207527935486247,0.0 121.54718568093074,31.187751359733795,0.0 121.56591740816107,31.164841068264842,0.0 121.5797191780731,31.139493178692508,0.0 121.58817163087211,31.11247787381479,0.0 121.59101794305691,31.084616,0.0 121.58817163087211,31.05675412618521,0.0 121.5797191780731,31.029738821307493,0.0 121.56591740816107,31.00439093173516,0.0 121.54718568093074,30.981480640266206,0.0 121.52409315043529,30.961704064513754,0.0 121.49734147152846,30.94566210572461,0.0 121.46774348043681,30.933842190698964,0.0 121.43619849714237,30.9266034615737,0.0 121.403665,30.924165863470314,0.0 121.37113150285764,30.9266034615737,0.0 121.3395865195632,30.933842190698964,0.0 121.30998852847155,30.94566210572461,0.0 121.28323684956472,30.961704064513754,0.0 121.26014431906927,30.981480640266206,0.0 121.24141259183894,31.00439093173516,0.0 121.2276108219269,31.029738821307493,0.0 121.2191583691279,31.05675412618521,0.0 121.2163120569431,31.084616,0.0 121.2191583691279,31.11247787381479,0.0 121.2276108219269,31.139493178692508,0.0 121.24141259183894,31.164841068264842,0.0 121.26014431906927,31.187751359733795,0.0 121.28323684956472,31.207527935486247,0.0 121.30998852847155,31.22356989427539,0.0 121.3395865195632,31.235389809301036,0.0 121.37113150285764,31.242628538426302,0.0								 121.403665,31.245066136529687,0.0								</coordinates>
							</LinearRing>
						</outerBoundaryIs>
					</Polygon>
				</Placemark>
				<Placemark>
					<name/>
					<description/>
					<styleUrl>KmlStyle [strokeColor=null, strokeWidth=null, fillColor=java.awt.Color[r=84,g=165,b=227]]</styleUrl>
					<Polygon>
						<tessellate>1</tessellate>
						<outerBoundaryIs>
							<LinearRing>
								<coordinates>111.708264,27.767352136529688,0.0 111.739705566497,27.764914538426304,0.0 111.77019179690618,27.757675809301038,0.0 111.79879638254333,27.74585589427539,0.0 111.82465018754851,27.72981393548625,0.0 111.84696765713929,27.710037359733796,0.0 111.86507068629531,27.687127068264843,0.0 111.87840922363627,27.66177917869251,0.0 111.88657798445468,27.63476387381479,0.0 111.88932876508666,27.606902,0.0 111.88657798445468,27.579040126185213,0.0 111.87840922363627,27.552024821307494,0.0 111.86507068629531,27.52667693173516,0.0 111.84696765713929,27.503766640266207,0.0 111.82465018754851,27.483990064513755,0.0 111.79879638254333,27.467948105724613,0.0 111.77019179690618,27.456128190698966,0.0 111.739705566497,27.4488894615737,0.0 111.708264,27.446451863470315,0.0 111.676822433503,27.4488894615737,0.0 111.64633620309382,27.456128190698966,0.0 111.61773161745667,27.467948105724613,0.0 111.59187781245149,27.483990064513755,0.0 111.56956034286071,27.503766640266207,0.0 111.55145731370469,27.52667693173516,0.0 111.53811877636373,27.552024821307494,0.0 111.52995001554532,27.579040126185213,0.0 111.52719923491334,27.606902,0.0 111.52995001554532,27.63476387381479,0.0 111.53811877636373,27.66177917869251,0.0 111.55145731370469,27.687127068264843,0.0 111.56956034286071,27.710037359733796,0.0 111.59187781245149,27.72981393548625,0.0 111.61773161745667,27.74585589427539,0.0 111.64633620309382,27.757675809301038,0.0 111.676822433503,27.764914538426304,0.0								 111.708264,27.767352136529688,0.0								</coordinates>
							</LinearRing>
						</outerBoundaryIs>
					</Polygon>
				</Placemark>
				<Placemark>
					<name/>
					<description/>
					<styleUrl>KmlStyle [strokeColor=null, strokeWidth=null, fillColor=java.awt.Color[r=84,g=165,b=227]]</styleUrl>
					<Polygon>
						<tessellate>1</tessellate>
						<outerBoundaryIs>
							<LinearRing>
								<coordinates>121.403665,31.245066136529687,0.0 121.43619849714237,31.242628538426302,0.0 121.46774348043681,31.235389809301036,0.0 121.49734147152846,31.22356989427539,0.0 121.52409315043529,31.207527935486247,0.0 121.54718568093074,31.187751359733795,0.0 121.56591740816107,31.164841068264842,0.0 121.5797191780731,31.139493178692508,0.0 121.58817163087211,31.11247787381479,0.0 121.59101794305691,31.084616,0.0 121.58817163087211,31.05675412618521,0.0 121.5797191780731,31.029738821307493,0.0 121.56591740816107,31.00439093173516,0.0 121.54718568093074,30.981480640266206,0.0 121.52409315043529,30.961704064513754,0.0 121.49734147152846,30.94566210572461,0.0 121.46774348043681,30.933842190698964,0.0 121.43619849714237,30.9266034615737,0.0 121.403665,30.924165863470314,0.0 121.37113150285764,30.9266034615737,0.0 121.3395865195632,30.933842190698964,0.0 121.30998852847155,30.94566210572461,0.0 121.28323684956472,30.961704064513754,0.0 121.26014431906927,30.981480640266206,0.0 121.24141259183894,31.00439093173516,0.0 121.2276108219269,31.029738821307493,0.0 121.2191583691279,31.05675412618521,0.0 121.2163120569431,31.084616,0.0 121.2191583691279,31.11247787381479,0.0 121.2276108219269,31.139493178692508,0.0 121.24141259183894,31.164841068264842,0.0 121.26014431906927,31.187751359733795,0.0 121.28323684956472,31.207527935486247,0.0 121.30998852847155,31.22356989427539,0.0 121.3395865195632,31.235389809301036,0.0 121.37113150285764,31.242628538426302,0.0								 121.403665,31.245066136529687,0.0								</coordinates>
							</LinearRing>
						</outerBoundaryIs>
					</Polygon>
				</Placemark>
				<Placemark>
					<name/>
					<description/>
					<styleUrl>KmlStyle [strokeColor=null, strokeWidth=null, fillColor=java.awt.Color[r=84,g=165,b=227]]</styleUrl>
					<Polygon>
						<tessellate>1</tessellate>
						<outerBoundaryIs>
							<LinearRing>
								<coordinates>113.613553,34.043042136529685,0.0 113.647114175409,34.0406045384263,0.0 113.67965561148598,34.03336580930104,0.0 113.7101885531625,34.02154589427539,0.0 113.73778527245612,34.005503935486246,0.0 113.76160725701573,33.9857273597338,0.0 113.78093068789498,33.96281706826485,0.0 113.79516843242473,33.93746917869251,0.0 113.80388788394211,33.910453873814795,0.0 113.806824106325,33.882592,0.0 113.80388788394211,33.85473012618521,0.0 113.79516843242473,33.827714821307495,0.0 113.78093068789498,33.80236693173516,0.0 113.76160725701573,33.779456640266204,0.0 113.73778527245612,33.75968006451376,0.0 113.7101885531625,33.743638105724614,0.0 113.67965561148598,33.73181819069897,0.0 113.647114175409,33.724579461573704,0.0 113.613553,33.72214186347032,0.0 113.57999182459099,33.724579461573704,0.0 113.54745038851401,33.73181819069897,0.0 113.5169174468375,33.743638105724614,0.0 113.48932072754387,33.75968006451376,0.0 113.46549874298427,33.779456640266204,0.0 113.44617531210501,33.80236693173516,0.0 113.43193756757526,33.827714821307495,0.0 113.42321811605788,33.85473012618521,0.0 113.420281893675,33.882592,0.0 113.42321811605788,33.910453873814795,0.0 113.43193756757526,33.93746917869251,0.0 113.44617531210501,33.96281706826485,0.0 113.46549874298427,33.9857273597338,0.0 113.48932072754387,34.005503935486246,0.0 113.5169174468375,34.02154589427539,0.0 113.54745038851401,34.03336580930104,0.0 113.57999182459099,34.0406045384263,0.0								 113.613553,34.043042136529685,0.0								</coordinates>
							</LinearRing>
						</outerBoundaryIs>
					</Polygon>
				</Placemark>
				<Placemark>
					<name/>
					<description/>
					<styleUrl>KmlStyle [strokeColor=null, strokeWidth=null, fillColor=java.awt.Color[r=84,g=165,b=227]]</styleUrl>
					<Polygon>
						<tessellate>1</tessellate>
						<outerBoundaryIs>
							<LinearRing>
								<coordinates>120.052136,29.333635136529686,0.0 120.08404559638801,29.331197538426302,0.0 120.11498563583682,29.323958809301036,0.0 120.14401602090416,29.31213889427539,0.0 120.17025467802986,29.296096935486247,0.0 120.19290435889457,29.276320359733795,0.0 120.21127686440649,29.25341006826484,0.0 120.22481395528258,29.228062178692507,0.0 120.23310431386668,29.20104687381479,0.0 120.23589604180832,29.173185,0.0 120.23310431386668,29.14532312618521,0.0 120.22481395528258,29.118307821307493,0.0 120.21127686440649,29.09295993173516,0.0 120.19290435889457,29.070049640266205,0.0 120.17025467802986,29.050273064513753,0.0 120.14401602090416,29.03423110572461,0.0 120.11498563583682,29.022411190698964,0.0 120.08404559638802,29.015172461573698,0.0 120.052136,29.012734863470314,0.0 120.02022640361199,29.015172461573698,0.0 119.98928636416319,29.022411190698964,0.0 119.96025597909585,29.03423110572461,0.0 119.93401732197015,29.050273064513753,0.0 119.91136764110544,29.070049640266205,0.0 119.89299513559352,29.09295993173516,0.0 119.87945804471742,29.118307821307493,0.0 119.87116768613333,29.14532312618521,0.0 119.86837595819169,29.173185,0.0 119.87116768613333,29.20104687381479,0.0 119.87945804471742,29.228062178692507,0.0 119.89299513559352,29.25341006826484,0.0 119.91136764110544,29.276320359733795,0.0 119.93401732197015,29.296096935486247,0.0 119.96025597909585,29.31213889427539,0.0 119.98928636416319,29.323958809301036,0.0 120.020226403612,29.331197538426302,0.0								 120.052136,29.333635136529686,0.0								</coordinates>
							</LinearRing>
						</outerBoundaryIs>
					</Polygon>
				</Placemark>
				<Placemark>
					<name/>
					<description/>
					<styleUrl>KmlStyle [strokeColor=null, strokeWidth=null, fillColor=java.awt.Color[r=84,g=165,b=227]]</styleUrl>
					<Polygon>
						<tessellate>1</tessellate>
						<outerBoundaryIs>
							<LinearRing>
								<coordinates>120.052136,29.333635136529686,0.0 120.08404559638801,29.331197538426302,0.0 120.11498563583682,29.323958809301036,0.0 120.14401602090416,29.31213889427539,0.0 120.17025467802986,29.296096935486247,0.0 120.19290435889457,29.276320359733795,0.0 120.21127686440649,29.25341006826484,0.0 120.22481395528258,29.228062178692507,0.0 120.23310431386668,29.20104687381479,0.0 120.23589604180832,29.173185,0.0 120.23310431386668,29.14532312618521,0.0 120.22481395528258,29.118307821307493,0.0 120.21127686440649,29.09295993173516,0.0 120.19290435889457,29.070049640266205,0.0 120.17025467802986,29.050273064513753,0.0 120.14401602090416,29.03423110572461,0.0 120.11498563583682,29.022411190698964,0.0 120.08404559638802,29.015172461573698,0.0 120.052136,29.012734863470314,0.0 120.02022640361199,29.015172461573698,0.0 119.98928636416319,29.022411190698964,0.0 119.96025597909585,29.03423110572461,0.0 119.93401732197015,29.050273064513753,0.0 119.91136764110544,29.070049640266205,0.0 119.89299513559352,29.09295993173516,0.0 119.87945804471742,29.118307821307493,0.0 119.87116768613333,29.14532312618521,0.0 119.86837595819169,29.173185,0.0 119.87116768613333,29.20104687381479,0.0 119.87945804471742,29.228062178692507,0.0 119.89299513559352,29.25341006826484,0.0 119.91136764110544,29.276320359733795,0.0 119.93401732197015,29.296096935486247,0.0 119.96025597909585,29.31213889427539,0.0 119.98928636416319,29.323958809301036,0.0 120.020226403612,29.331197538426302,0.0								 120.052136,29.333635136529686,0.0								</coordinates>
							</LinearRing>
						</outerBoundaryIs>
					</Polygon>
				</Placemark>
				<Placemark>
					<name/>
					<description/>
					<styleUrl>KmlStyle [strokeColor=null, strokeWidth=null, fillColor=java.awt.Color[r=84,g=165,b=227]]</styleUrl>
					<Polygon>
						<tessellate>1</tessellate>
						<outerBoundaryIs>
							<LinearRing>
								<coordinates>113.425549,23.937306136529685,0.0 113.45599505584855,23.9348685384263,0.0 113.48551602369659,23.927629809301035,0.0 113.51321492387439,23.915809894275387,0.0 113.53825013931636,23.899767935486246,0.0 113.55986098766972,23.879991359733793,0.0 113.5773908342429,23.85708106826484,0.0 113.59030704351828,23.831733178692506,0.0 113.59821716301295,23.804717873814788,0.0 113.60088084774877,23.776856,0.0 113.59821716301295,23.74899412618521,0.0 113.59030704351828,23.72197882130749,0.0 113.5773908342429,23.696630931735157,0.0 113.55986098766972,23.673720640266204,0.0 113.53825013931636,23.65394406451375,0.0 113.51321492387439,23.63790210572461,0.0 113.48551602369659,23.626082190698963,0.0 113.45599505584855,23.618843461573697,0.0 113.425549,23.616405863470312,0.0 113.39510294415146,23.618843461573697,0.0 113.36558197630342,23.626082190698963,0.0 113.33788307612562,23.63790210572461,0.0 113.31284786068365,23.65394406451375,0.0 113.29123701233028,23.673720640266204,0.0 113.2737071657571,23.696630931735157,0.0 113.26079095648173,23.72197882130749,0.0 113.25288083698706,23.74899412618521,0.0 113.25021715225124,23.776856,0.0 113.25288083698706,23.804717873814788,0.0 113.26079095648173,23.831733178692506,0.0 113.2737071657571,23.85708106826484,0.0 113.29123701233028,23.879991359733793,0.0 113.31284786068365,23.899767935486246,0.0 113.33788307612562,23.915809894275387,0.0 113.36558197630342,23.927629809301035,0.0 113.39510294415146,23.9348685384263,0.0								 113.425549,23.937306136529685,0.0								</coordinates>
							</LinearRing>
						</outerBoundaryIs>
					</Polygon>
				</Placemark>
				<Placemark>
					<name/>
					<description/>
					<styleUrl>KmlStyle [strokeColor=null, strokeWidth=null, fillColor=java.awt.Color[r=84,g=165,b=227]]</styleUrl>
					<Polygon>
						<tessellate>1</tessellate>
						<outerBoundaryIs>
							<LinearRing>
								<coordinates>121.403665,31.245066136529687,0.0 121.43619849714237,31.242628538426302,0.0 121.46774348043681,31.235389809301036,0.0 121.49734147152846,31.22356989427539,0.0 121.52409315043529,31.207527935486247,0.0 121.54718568093074,31.187751359733795,0.0 121.56591740816107,31.164841068264842,0.0 121.5797191780731,31.139493178692508,0.0 121.58817163087211,31.11247787381479,0.0 121.59101794305691,31.084616,0.0 121.58817163087211,31.05675412618521,0.0 121.5797191780731,31.029738821307493,0.0 121.56591740816107,31.00439093173516,0.0 121.54718568093074,30.981480640266206,0.0 121.52409315043529,30.961704064513754,0.0 121.49734147152846,30.94566210572461,0.0 121.46774348043681,30.933842190698964,0.0 121.43619849714237,30.9266034615737,0.0 121.403665,30.924165863470314,0.0 121.37113150285764,30.9266034615737,0.0 121.3395865195632,30.933842190698964,0.0 121.30998852847155,30.94566210572461,0.0 121.28323684956472,30.961704064513754,0.0 121.26014431906927,30.981480640266206,0.0 121.24141259183894,31.00439093173516,0.0 121.2276108219269,31.029738821307493,0.0 121.2191583691279,31.05675412618521,0.0 121.2163120569431,31.084616,0.0 121.2191583691279,31.11247787381479,0.0 121.2276108219269,31.139493178692508,0.0 121.24141259183894,31.164841068264842,0.0 121.26014431906927,31.187751359733795,0.0 121.28323684956472,31.207527935486247,0.0 121.30998852847155,31.22356989427539,0.0 121.3395865195632,31.235389809301036,0.0 121.37113150285764,31.242628538426302,0.0								 121.403665,31.245066136529687,0.0								</coordinates>
							</LinearRing>
						</outerBoundaryIs>
					</Polygon>
				</Placemark>
				<Placemark>
					<name/>
					<description/>
					<styleUrl>KmlStyle [strokeColor=null, strokeWidth=null, fillColor=java.awt.Color[r=84,g=165,b=227]]</styleUrl>
					<Polygon>
						<tessellate>1</tessellate>
						<outerBoundaryIs>
							<LinearRing>
								<coordinates>111.708264,27.767352136529688,0.0 111.739705566497,27.764914538426304,0.0 111.77019179690618,27.757675809301038,0.0 111.79879638254333,27.74585589427539,0.0 111.82465018754851,27.72981393548625,0.0 111.84696765713929,27.710037359733796,0.0 111.86507068629531,27.687127068264843,0.0 111.87840922363627,27.66177917869251,0.0 111.88657798445468,27.63476387381479,0.0 111.88932876508666,27.606902,0.0 111.88657798445468,27.579040126185213,0.0 111.87840922363627,27.552024821307494,0.0 111.86507068629531,27.52667693173516,0.0 111.84696765713929,27.503766640266207,0.0 111.82465018754851,27.483990064513755,0.0 111.79879638254333,27.467948105724613,0.0 111.77019179690618,27.456128190698966,0.0 111.739705566497,27.4488894615737,0.0 111.708264,27.446451863470315,0.0 111.676822433503,27.4488894615737,0.0 111.64633620309382,27.456128190698966,0.0 111.61773161745667,27.467948105724613,0.0 111.59187781245149,27.483990064513755,0.0 111.56956034286071,27.503766640266207,0.0 111.55145731370469,27.52667693173516,0.0 111.53811877636373,27.552024821307494,0.0 111.52995001554532,27.579040126185213,0.0 111.52719923491334,27.606902,0.0 111.52995001554532,27.63476387381479,0.0 111.53811877636373,27.66177917869251,0.0 111.55145731370469,27.687127068264843,0.0 111.56956034286071,27.710037359733796,0.0 111.59187781245149,27.72981393548625,0.0 111.61773161745667,27.74585589427539,0.0 111.64633620309382,27.757675809301038,0.0 111.676822433503,27.764914538426304,0.0								 111.708264,27.767352136529688,0.0								</coordinates>
							</LinearRing>
						</outerBoundaryIs>
					</Polygon>
				</Placemark>
				<Placemark>
					<name/>
					<description/>
					<styleUrl>KmlStyle [strokeColor=null, strokeWidth=null, fillColor=java.awt.Color[r=84,g=165,b=227]]</styleUrl>
					<Polygon>
						<tessellate>1</tessellate>
						<outerBoundaryIs>
							<LinearRing>
								<coordinates>113.613553,34.043042136529685,0.0 113.647114175409,34.0406045384263,0.0 113.67965561148598,34.03336580930104,0.0 113.7101885531625,34.02154589427539,0.0 113.73778527245612,34.005503935486246,0.0 113.76160725701573,33.9857273597338,0.0 113.78093068789498,33.96281706826485,0.0 113.79516843242473,33.93746917869251,0.0 113.80388788394211,33.910453873814795,0.0 113.806824106325,33.882592,0.0 113.80388788394211,33.85473012618521,0.0 113.79516843242473,33.827714821307495,0.0 113.78093068789498,33.80236693173516,0.0 113.76160725701573,33.779456640266204,0.0 113.73778527245612,33.75968006451376,0.0 113.7101885531625,33.743638105724614,0.0 113.67965561148598,33.73181819069897,0.0 113.647114175409,33.724579461573704,0.0 113.613553,33.72214186347032,0.0 113.57999182459099,33.724579461573704,0.0 113.54745038851401,33.73181819069897,0.0 113.5169174468375,33.743638105724614,0.0 113.48932072754387,33.75968006451376,0.0 113.46549874298427,33.779456640266204,0.0 113.44617531210501,33.80236693173516,0.0 113.43193756757526,33.827714821307495,0.0 113.42321811605788,33.85473012618521,0.0 113.420281893675,33.882592,0.0 113.42321811605788,33.910453873814795,0.0 113.43193756757526,33.93746917869251,0.0 113.44617531210501,33.96281706826485,0.0 113.46549874298427,33.9857273597338,0.0 113.48932072754387,34.005503935486246,0.0 113.5169174468375,34.02154589427539,0.0 113.54745038851401,34.03336580930104,0.0 113.57999182459099,34.0406045384263,0.0								 113.613553,34.043042136529685,0.0								</coordinates>
							</LinearRing>
						</outerBoundaryIs>
					</Polygon>
				</Placemark>
				<Placemark>
					<name/>
					<description/>
					<styleUrl>KmlStyle [strokeColor=null, strokeWidth=null, fillColor=java.awt.Color[r=84,g=165,b=227]]</styleUrl>
					<Polygon>
						<tessellate>1</tessellate>
						<outerBoundaryIs>
							<LinearRing>
								<coordinates>120.052136,29.333635136529686,0.0 120.08404559638801,29.331197538426302,0.0 120.11498563583682,29.323958809301036,0.0 120.14401602090416,29.31213889427539,0.0 120.17025467802986,29.296096935486247,0.0 120.19290435889457,29.276320359733795,0.0 120.21127686440649,29.25341006826484,0.0 120.22481395528258,29.228062178692507,0.0 120.23310431386668,29.20104687381479,0.0 120.23589604180832,29.173185,0.0 120.23310431386668,29.14532312618521,0.0 120.22481395528258,29.118307821307493,0.0 120.21127686440649,29.09295993173516,0.0 120.19290435889457,29.070049640266205,0.0 120.17025467802986,29.050273064513753,0.0 120.14401602090416,29.03423110572461,0.0 120.11498563583682,29.022411190698964,0.0 120.08404559638802,29.015172461573698,0.0 120.052136,29.012734863470314,0.0 120.02022640361199,29.015172461573698,0.0 119.98928636416319,29.022411190698964,0.0 119.96025597909585,29.03423110572461,0.0 119.93401732197015,29.050273064513753,0.0 119.91136764110544,29.070049640266205,0.0 119.89299513559352,29.09295993173516,0.0 119.87945804471742,29.118307821307493,0.0 119.87116768613333,29.14532312618521,0.0 119.86837595819169,29.173185,0.0 119.87116768613333,29.20104687381479,0.0 119.87945804471742,29.228062178692507,0.0 119.89299513559352,29.25341006826484,0.0 119.91136764110544,29.276320359733795,0.0 119.93401732197015,29.296096935486247,0.0 119.96025597909585,29.31213889427539,0.0 119.98928636416319,29.323958809301036,0.0 120.020226403612,29.331197538426302,0.0								 120.052136,29.333635136529686,0.0								</coordinates>
							</LinearRing>
						</outerBoundaryIs>
					</Polygon>
				</Placemark>
				<Placemark>
					<name/>
					<description/>
					<styleUrl>KmlStyle [strokeColor=null, strokeWidth=null, fillColor=java.awt.Color[r=84,g=165,b=227]]</styleUrl>
					<Polygon>
						<tessellate>1</tessellate>
						<outerBoundaryIs>
							<LinearRing>
								<coordinates>120.536068,32.442999136529686,0.0 120.56902407391293,32.4405615384263,0.0 120.6009787941966,32.43332280930104,0.0 120.63096123284505,32.42150289427539,0.0 120.6580603886318,32.405460935486246,0.0 120.6814528674211,32.3856843597338,0.0 120.7004279005821,32.36277406826485,0.0 120.71440894133403,32.33742617869251,0.0 120.7229711828284,32.310410873814796,0.0 120.7258544656901,32.282549,0.0 120.7229711828284,32.25468712618521,0.0 120.71440894133403,32.227671821307496,0.0 120.7004279005821,32.20232393173516,0.0 120.6814528674211,32.179413640266205,0.0 120.6580603886318,32.15963706451376,0.0 120.63096123284505,32.143595105724614,0.0 120.6009787941966,32.13177519069897,0.0 120.56902407391293,32.124536461573705,0.0 120.536068,32.12209886347032,0.0 120.50311192608707,32.124536461573705,0.0 120.4711572058034,32.13177519069897,0.0 120.44117476715495,32.143595105724614,0.0 120.4140756113682,32.15963706451376,0.0 120.3906831325789,32.179413640266205,0.0 120.3717080994179,32.20232393173516,0.0 120.35772705866597,32.227671821307496,0.0 120.3491648171716,32.25468712618521,0.0 120.3462815343099,32.282549,0.0 120.3491648171716,32.310410873814796,0.0 120.35772705866597,32.33742617869251,0.0 120.3717080994179,32.36277406826485,0.0 120.3906831325789,32.3856843597338,0.0 120.4140756113682,32.405460935486246,0.0 120.44117476715495,32.42150289427539,0.0 120.4711572058034,32.43332280930104,0.0 120.50311192608707,32.4405615384263,0.0								 120.536068,32.442999136529686,0.0								</coordinates>
							</LinearRing>
						</outerBoundaryIs>
					</Polygon>
				</Placemark>
				<Placemark>
					<name/>
					<description/>
					<styleUrl>KmlStyle [strokeColor=null, strokeWidth=null, fillColor=java.awt.Color[r=84,g=165,b=227]]</styleUrl>
					<Polygon>
						<tessellate>1</tessellate>
						<outerBoundaryIs>
							<LinearRing>
								<coordinates>117.981509,26.246855136529685,0.0 118.01253102764566,26.2444175384263,0.0 118.04261046667922,26.237178809301035,0.0 118.07083336856657,26.225358894275388,0.0 118.09634219471532,26.209316935486246,0.0 118.11836187235106,26.189540359733794,0.0 118.1362233447113,26.16663006826484,0.0 118.14938389999672,26.141282178692506,0.0 118.15744366139455,26.11426687381479,0.0 118.16015773713313,26.086405,0.0 118.15744366139455,26.05854312618521,0.0 118.14938389999672,26.031527821307492,0.0 118.1362233447113,26.006179931735158,0.0 118.11836187235106,25.983269640266204,0.0 118.09634219471532,25.963493064513752,0.0 118.07083336856657,25.94745110572461,0.0 118.04261046667922,25.935631190698963,0.0 118.01253102764566,25.928392461573697,0.0 117.981509,25.925954863470313,0.0 117.95048697235434,25.928392461573697,0.0 117.92040753332078,25.935631190698963,0.0 117.89218463143344,25.94745110572461,0.0 117.86667580528469,25.963493064513752,0.0 117.84465612764895,25.983269640266204,0.0 117.82679465528871,26.006179931735158,0.0 117.81363410000328,26.031527821307492,0.0 117.80557433860545,26.05854312618521,0.0 117.80286026286687,26.086405,0.0 117.80557433860545,26.11426687381479,0.0 117.81363410000328,26.141282178692506,0.0 117.82679465528871,26.16663006826484,0.0 117.84465612764895,26.189540359733794,0.0 117.86667580528469,26.209316935486246,0.0 117.89218463143344,26.225358894275388,0.0 117.92040753332078,26.237178809301035,0.0 117.95048697235434,26.2444175384263,0.0								 117.981509,26.246855136529685,0.0								</coordinates>
							</LinearRing>
						</outerBoundaryIs>
					</Polygon>
				</Placemark>
				<Placemark>
					<name/>
					<description/>
					<styleUrl>KmlStyle [strokeColor=null, strokeWidth=null, fillColor=java.awt.Color[r=84,g=165,b=227]]</styleUrl>
					<Polygon>
						<tessellate>1</tessellate>
						<outerBoundaryIs>
							<LinearRing>
								<coordinates>120.052136,29.333635136529686,0.0 120.08404559638801,29.331197538426302,0.0 120.11498563583682,29.323958809301036,0.0 120.14401602090416,29.31213889427539,0.0 120.17025467802986,29.296096935486247,0.0 120.19290435889457,29.276320359733795,0.0 120.21127686440649,29.25341006826484,0.0 120.22481395528258,29.228062178692507,0.0 120.23310431386668,29.20104687381479,0.0 120.23589604180832,29.173185,0.0 120.23310431386668,29.14532312618521,0.0 120.22481395528258,29.118307821307493,0.0 120.21127686440649,29.09295993173516,0.0 120.19290435889457,29.070049640266205,0.0 120.17025467802986,29.050273064513753,0.0 120.14401602090416,29.03423110572461,0.0 120.11498563583682,29.022411190698964,0.0 120.08404559638802,29.015172461573698,0.0 120.052136,29.012734863470314,0.0 120.02022640361199,29.015172461573698,0.0 119.98928636416319,29.022411190698964,0.0 119.96025597909585,29.03423110572461,0.0 119.93401732197015,29.050273064513753,0.0 119.91136764110544,29.070049640266205,0.0 119.89299513559352,29.09295993173516,0.0 119.87945804471742,29.118307821307493,0.0 119.87116768613333,29.14532312618521,0.0 119.86837595819169,29.173185,0.0 119.87116768613333,29.20104687381479,0.0 119.87945804471742,29.228062178692507,0.0 119.89299513559352,29.25341006826484,0.0 119.91136764110544,29.276320359733795,0.0 119.93401732197015,29.296096935486247,0.0 119.96025597909585,29.31213889427539,0.0 119.98928636416319,29.323958809301036,0.0 120.020226403612,29.331197538426302,0.0								 120.052136,29.333635136529686,0.0								</coordinates>
							</LinearRing>
						</outerBoundaryIs>
					</Polygon>
				</Placemark>
				<Placemark>
					<name/>
					<description/>
					<styleUrl>KmlStyle [strokeColor=null, strokeWidth=null, fillColor=java.awt.Color[r=84,g=165,b=227]]</styleUrl>
					<Polygon>
						<tessellate>1</tessellate>
						<outerBoundaryIs>
							<LinearRing>
								<coordinates>126.194004,43.824855136529685,0.0 126.23251937118793,43.8224175384263,0.0 126.26986447231205,43.81517880930104,0.0 126.30490459137219,43.80335889427539,0.0 126.33657505208191,43.787316935486245,0.0 126.36391356351857,43.7675403597338,0.0 126.38608945884607,43.74463006826485,0.0 126.40242893470649,43.71928217869251,0.0 126.41243552439396,43.692266873814795,0.0 126.41580518274439,43.664405,0.0 126.41243552439396,43.63654312618521,0.0 126.40242893470649,43.609527821307495,0.0 126.38608945884607,43.58417993173516,0.0 126.36391356351857,43.561269640266204,0.0 126.33657505208191,43.54149306451376,0.0 126.30490459137219,43.52545110572461,0.0 126.26986447231205,43.513631190698966,0.0 126.23251937118793,43.506392461573704,0.0 126.194004,43.50395486347032,0.0 126.15548862881208,43.506392461573704,0.0 126.11814352768796,43.513631190698966,0.0 126.08310340862782,43.52545110572461,0.0 126.0514329479181,43.54149306451376,0.0 126.02409443648145,43.561269640266204,0.0 126.00191854115394,43.58417993173516,0.0 125.98557906529352,43.609527821307495,0.0 125.97557247560606,43.63654312618521,0.0 125.97220281725562,43.664405,0.0 125.97557247560606,43.692266873814795,0.0 125.98557906529352,43.71928217869251,0.0 126.00191854115394,43.74463006826485,0.0 126.02409443648145,43.7675403597338,0.0 126.0514329479181,43.787316935486245,0.0 126.08310340862782,43.80335889427539,0.0 126.11814352768796,43.81517880930104,0.0 126.15548862881208,43.8224175384263,0.0								 126.194004,43.824855136529685,0.0								</coordinates>
							</LinearRing>
						</outerBoundaryIs>
					</Polygon>
				</Placemark>
				<Placemark>
					<name/>
					<description/>
					<styleUrl>KmlStyle [strokeColor=null, strokeWidth=null, fillColor=java.awt.Color[r=84,g=165,b=227]]</styleUrl>
					<Polygon>
						<tessellate>1</tessellate>
						<outerBoundaryIs>
							<LinearRing>
								<coordinates>113.613553,34.043042136529685,0.0 113.647114175409,34.0406045384263,0.0 113.67965561148598,34.03336580930104,0.0 113.7101885531625,34.02154589427539,0.0 113.73778527245612,34.005503935486246,0.0 113.76160725701573,33.9857273597338,0.0 113.78093068789498,33.96281706826485,0.0 113.79516843242473,33.93746917869251,0.0 113.80388788394211,33.910453873814795,0.0 113.806824106325,33.882592,0.0 113.80388788394211,33.85473012618521,0.0 113.79516843242473,33.827714821307495,0.0 113.78093068789498,33.80236693173516,0.0 113.76160725701573,33.779456640266204,0.0 113.73778527245612,33.75968006451376,0.0 113.7101885531625,33.743638105724614,0.0 113.67965561148598,33.73181819069897,0.0 113.647114175409,33.724579461573704,0.0 113.613553,33.72214186347032,0.0 113.57999182459099,33.724579461573704,0.0 113.54745038851401,33.73181819069897,0.0 113.5169174468375,33.743638105724614,0.0 113.48932072754387,33.75968006451376,0.0 113.46549874298427,33.779456640266204,0.0 113.44617531210501,33.80236693173516,0.0 113.43193756757526,33.827714821307495,0.0 113.42321811605788,33.85473012618521,0.0 113.420281893675,33.882592,0.0 113.42321811605788,33.910453873814795,0.0 113.43193756757526,33.93746917869251,0.0 113.44617531210501,33.96281706826485,0.0 113.46549874298427,33.9857273597338,0.0 113.48932072754387,34.005503935486246,0.0 113.5169174468375,34.02154589427539,0.0 113.54745038851401,34.03336580930104,0.0 113.57999182459099,34.0406045384263,0.0								 113.613553,34.043042136529685,0.0								</coordinates>
							</LinearRing>
						</outerBoundaryIs>
					</Polygon>
				</Placemark>
				<Placemark>
					<name/>
					<description/>
					<styleUrl>KmlStyle [strokeColor=null, strokeWidth=null, fillColor=java.awt.Color[r=84,g=165,b=227]]</styleUrl>
					<Polygon>
						<tessellate>1</tessellate>
						<outerBoundaryIs>
							<LinearRing>
								<coordinates>117.22623,31.986236136529687,0.0 117.25902196739081,31.983798538426303,0.0 117.29081756744598,31.976559809301037,0.0 117.3206507069472,31.96473989427539,0.0 117.34761492104701,31.948697935486248,0.0 117.37089091574454,31.928921359733796,0.0 117.38977146171912,31.906011068264842,0.0 117.40368288313535,31.880663178692508,0.0 117.412202488493,31.85364787381479,0.0 117.4150714138944,31.825786,0.0 117.412202488493,31.79792412618521,0.0 117.40368288313535,31.770908821307493,0.0 117.38977146171912,31.74556093173516,0.0 117.37089091574454,31.722650640266206,0.0 117.34761492104701,31.702874064513754,0.0 117.3206507069472,31.686832105724612,0.0 117.29081756744598,31.675012190698965,0.0 117.25902196739081,31.6677734615737,0.0 117.22623,31.665335863470315,0.0 117.1934380326092,31.6677734615737,0.0 117.16164243255402,31.675012190698965,0.0 117.1318092930528,31.686832105724612,0.0 117.10484507895299,31.702874064513754,0.0 117.08156908425546,31.722650640266206,0.0 117.06268853828088,31.74556093173516,0.0 117.04877711686466,31.770908821307493,0.0 117.04025751150701,31.79792412618521,0.0 117.0373885861056,31.825786,0.0 117.04025751150701,31.85364787381479,0.0 117.04877711686466,31.880663178692508,0.0 117.06268853828088,31.906011068264842,0.0 117.08156908425546,31.928921359733796,0.0 117.10484507895299,31.948697935486248,0.0 117.1318092930528,31.96473989427539,0.0 117.16164243255402,31.976559809301037,0.0 117.1934380326092,31.983798538426303,0.0								 117.22623,31.986236136529687,0.0								</coordinates>
							</LinearRing>
						</outerBoundaryIs>
					</Polygon>
				</Placemark>
				<Placemark>
					<name/>
					<description/>
					<styleUrl>KmlStyle [strokeColor=null, strokeWidth=null, fillColor=java.awt.Color[r=84,g=165,b=227]]</styleUrl>
					<Polygon>
						<tessellate>1</tessellate>
						<outerBoundaryIs>
							<LinearRing>
								<coordinates>120.536068,32.442999136529686,0.0 120.56902407391293,32.4405615384263,0.0 120.6009787941966,32.43332280930104,0.0 120.63096123284505,32.42150289427539,0.0 120.6580603886318,32.405460935486246,0.0 120.6814528674211,32.3856843597338,0.0 120.7004279005821,32.36277406826485,0.0 120.71440894133403,32.33742617869251,0.0 120.7229711828284,32.310410873814796,0.0 120.7258544656901,32.282549,0.0 120.7229711828284,32.25468712618521,0.0 120.71440894133403,32.227671821307496,0.0 120.7004279005821,32.20232393173516,0.0 120.6814528674211,32.179413640266205,0.0 120.6580603886318,32.15963706451376,0.0 120.63096123284505,32.143595105724614,0.0 120.6009787941966,32.13177519069897,0.0 120.56902407391293,32.124536461573705,0.0 120.536068,32.12209886347032,0.0 120.50311192608707,32.124536461573705,0.0 120.4711572058034,32.13177519069897,0.0 120.44117476715495,32.143595105724614,0.0 120.4140756113682,32.15963706451376,0.0 120.3906831325789,32.179413640266205,0.0 120.3717080994179,32.20232393173516,0.0 120.35772705866597,32.227671821307496,0.0 120.3491648171716,32.25468712618521,0.0 120.3462815343099,32.282549,0.0 120.3491648171716,32.310410873814796,0.0 120.35772705866597,32.33742617869251,0.0 120.3717080994179,32.36277406826485,0.0 120.3906831325789,32.3856843597338,0.0 120.4140756113682,32.405460935486246,0.0 120.44117476715495,32.42150289427539,0.0 120.4711572058034,32.43332280930104,0.0 120.50311192608707,32.4405615384263,0.0								 120.536068,32.442999136529686,0.0								</coordinates>
							</LinearRing>
						</outerBoundaryIs>
					</Polygon>
				</Placemark>
				<Placemark>
					<name/>
					<description/>
					<styleUrl>KmlStyle [strokeColor=null, strokeWidth=null, fillColor=java.awt.Color[r=84,g=165,b=227]]</styleUrl>
					<Polygon>
						<tessellate>1</tessellate>
						<outerBoundaryIs>
							<LinearRing>
								<coordinates>120.536068,32.442999136529686,0.0 120.56902407391293,32.4405615384263,0.0 120.6009787941966,32.43332280930104,0.0 120.63096123284505,32.42150289427539,0.0 120.6580603886318,32.405460935486246,0.0 120.6814528674211,32.3856843597338,0.0 120.7004279005821,32.36277406826485,0.0 120.71440894133403,32.33742617869251,0.0 120.7229711828284,32.310410873814796,0.0 120.7258544656901,32.282549,0.0 120.7229711828284,32.25468712618521,0.0 120.71440894133403,32.227671821307496,0.0 120.7004279005821,32.20232393173516,0.0 120.6814528674211,32.179413640266205,0.0 120.6580603886318,32.15963706451376,0.0 120.63096123284505,32.143595105724614,0.0 120.6009787941966,32.13177519069897,0.0 120.56902407391293,32.124536461573705,0.0 120.536068,32.12209886347032,0.0 120.50311192608707,32.124536461573705,0.0 120.4711572058034,32.13177519069897,0.0 120.44117476715495,32.143595105724614,0.0 120.4140756113682,32.15963706451376,0.0 120.3906831325789,32.179413640266205,0.0 120.3717080994179,32.20232393173516,0.0 120.35772705866597,32.227671821307496,0.0 120.3491648171716,32.25468712618521,0.0 120.3462815343099,32.282549,0.0 120.3491648171716,32.310410873814796,0.0 120.35772705866597,32.33742617869251,0.0 120.3717080994179,32.36277406826485,0.0 120.3906831325789,32.3856843597338,0.0 120.4140756113682,32.405460935486246,0.0 120.44117476715495,32.42150289427539,0.0 120.4711572058034,32.43332280930104,0.0 120.50311192608707,32.4405615384263,0.0								 120.536068,32.442999136529686,0.0								</coordinates>
							</LinearRing>
						</outerBoundaryIs>
					</Polygon>
				</Placemark>
				<Placemark>
					<name/>
					<description/>
					<styleUrl>KmlStyle [strokeColor=null, strokeWidth=null, fillColor=java.awt.Color[r=84,g=165,b=227]]</styleUrl>
					<Polygon>
						<tessellate>1</tessellate>
						<outerBoundaryIs>
							<LinearRing>
								<coordinates>120.052136,29.333635136529686,0.0 120.08404559638801,29.331197538426302,0.0 120.11498563583682,29.323958809301036,0.0 120.14401602090416,29.31213889427539,0.0 120.17025467802986,29.296096935486247,0.0 120.19290435889457,29.276320359733795,0.0 120.21127686440649,29.25341006826484,0.0 120.22481395528258,29.228062178692507,0.0 120.23310431386668,29.20104687381479,0.0 120.23589604180832,29.173185,0.0 120.23310431386668,29.14532312618521,0.0 120.22481395528258,29.118307821307493,0.0 120.21127686440649,29.09295993173516,0.0 120.19290435889457,29.070049640266205,0.0 120.17025467802986,29.050273064513753,0.0 120.14401602090416,29.03423110572461,0.0 120.11498563583682,29.022411190698964,0.0 120.08404559638802,29.015172461573698,0.0 120.052136,29.012734863470314,0.0 120.02022640361199,29.015172461573698,0.0 119.98928636416319,29.022411190698964,0.0 119.96025597909585,29.03423110572461,0.0 119.93401732197015,29.050273064513753,0.0 119.91136764110544,29.070049640266205,0.0 119.89299513559352,29.09295993173516,0.0 119.87945804471742,29.118307821307493,0.0 119.87116768613333,29.14532312618521,0.0 119.86837595819169,29.173185,0.0 119.87116768613333,29.20104687381479,0.0 119.87945804471742,29.228062178692507,0.0 119.89299513559352,29.25341006826484,0.0 119.91136764110544,29.276320359733795,0.0 119.93401732197015,29.296096935486247,0.0 119.96025597909585,29.31213889427539,0.0 119.98928636416319,29.323958809301036,0.0 120.020226403612,29.331197538426302,0.0								 120.052136,29.333635136529686,0.0								</coordinates>
							</LinearRing>
						</outerBoundaryIs>
					</Polygon>
				</Placemark>
				<Placemark>
					<name/>
					<description/>
					<styleUrl>KmlStyle [strokeColor=null, strokeWidth=null, fillColor=java.awt.Color[r=84,g=165,b=227]]</styleUrl>
					<Polygon>
						<tessellate>1</tessellate>
						<outerBoundaryIs>
							<LinearRing>
								<coordinates>113.425549,23.937306136529685,0.0 113.45599505584855,23.9348685384263,0.0 113.48551602369659,23.927629809301035,0.0 113.51321492387439,23.915809894275387,0.0 113.53825013931636,23.899767935486246,0.0 113.55986098766972,23.879991359733793,0.0 113.5773908342429,23.85708106826484,0.0 113.59030704351828,23.831733178692506,0.0 113.59821716301295,23.804717873814788,0.0 113.60088084774877,23.776856,0.0 113.59821716301295,23.74899412618521,0.0 113.59030704351828,23.72197882130749,0.0 113.5773908342429,23.696630931735157,0.0 113.55986098766972,23.673720640266204,0.0 113.53825013931636,23.65394406451375,0.0 113.51321492387439,23.63790210572461,0.0 113.48551602369659,23.626082190698963,0.0 113.45599505584855,23.618843461573697,0.0 113.425549,23.616405863470312,0.0 113.39510294415146,23.618843461573697,0.0 113.36558197630342,23.626082190698963,0.0 113.33788307612562,23.63790210572461,0.0 113.31284786068365,23.65394406451375,0.0 113.29123701233028,23.673720640266204,0.0 113.2737071657571,23.696630931735157,0.0 113.26079095648173,23.72197882130749,0.0 113.25288083698706,23.74899412618521,0.0 113.25021715225124,23.776856,0.0 113.25288083698706,23.804717873814788,0.0 113.26079095648173,23.831733178692506,0.0 113.2737071657571,23.85708106826484,0.0 113.29123701233028,23.879991359733793,0.0 113.31284786068365,23.899767935486246,0.0 113.33788307612562,23.915809894275387,0.0 113.36558197630342,23.927629809301035,0.0 113.39510294415146,23.9348685384263,0.0								 113.425549,23.937306136529685,0.0								</coordinates>
							</LinearRing>
						</outerBoundaryIs>
					</Polygon>
				</Placemark>
				<Placemark>
					<name/>
					<description/>
					<styleUrl>KmlStyle [strokeColor=null, strokeWidth=null, fillColor=java.awt.Color[r=84,g=165,b=227]]</styleUrl>
					<Polygon>
						<tessellate>1</tessellate>
						<outerBoundaryIs>
							<LinearRing>
								<coordinates>117.22623,31.986236136529687,0.0 117.25902196739081,31.983798538426303,0.0 117.29081756744598,31.976559809301037,0.0 117.3206507069472,31.96473989427539,0.0 117.34761492104701,31.948697935486248,0.0 117.37089091574454,31.928921359733796,0.0 117.38977146171912,31.906011068264842,0.0 117.40368288313535,31.880663178692508,0.0 117.412202488493,31.85364787381479,0.0 117.4150714138944,31.825786,0.0 117.412202488493,31.79792412618521,0.0 117.40368288313535,31.770908821307493,0.0 117.38977146171912,31.74556093173516,0.0 117.37089091574454,31.722650640266206,0.0 117.34761492104701,31.702874064513754,0.0 117.3206507069472,31.686832105724612,0.0 117.29081756744598,31.675012190698965,0.0 117.25902196739081,31.6677734615737,0.0 117.22623,31.665335863470315,0.0 117.1934380326092,31.6677734615737,0.0 117.16164243255402,31.675012190698965,0.0 117.1318092930528,31.686832105724612,0.0 117.10484507895299,31.702874064513754,0.0 117.08156908425546,31.722650640266206,0.0 117.06268853828088,31.74556093173516,0.0 117.04877711686466,31.770908821307493,0.0 117.04025751150701,31.79792412618521,0.0 117.0373885861056,31.825786,0.0 117.04025751150701,31.85364787381479,0.0 117.04877711686466,31.880663178692508,0.0 117.06268853828088,31.906011068264842,0.0 117.08156908425546,31.928921359733796,0.0 117.10484507895299,31.948697935486248,0.0 117.1318092930528,31.96473989427539,0.0 117.16164243255402,31.976559809301037,0.0 117.1934380326092,31.983798538426303,0.0								 117.22623,31.986236136529687,0.0								</coordinates>
							</LinearRing>
						</outerBoundaryIs>
					</Polygon>
				</Placemark>
				<Placemark>
					<name/>
					<description/>
					<styleUrl>KmlStyle [strokeColor=null, strokeWidth=null, fillColor=java.awt.Color[r=84,g=165,b=227]]</styleUrl>
					<Polygon>
						<tessellate>1</tessellate>
						<outerBoundaryIs>
							<LinearRing>
								<coordinates>120.536068,32.442999136529686,0.0 120.56902407391293,32.4405615384263,0.0 120.6009787941966,32.43332280930104,0.0 120.63096123284505,32.42150289427539,0.0 120.6580603886318,32.405460935486246,0.0 120.6814528674211,32.3856843597338,0.0 120.7004279005821,32.36277406826485,0.0 120.71440894133403,32.33742617869251,0.0 120.7229711828284,32.310410873814796,0.0 120.7258544656901,32.282549,0.0 120.7229711828284,32.25468712618521,0.0 120.71440894133403,32.227671821307496,0.0 120.7004279005821,32.20232393173516,0.0 120.6814528674211,32.179413640266205,0.0 120.6580603886318,32.15963706451376,0.0 120.63096123284505,32.143595105724614,0.0 120.6009787941966,32.13177519069897,0.0 120.56902407391293,32.124536461573705,0.0 120.536068,32.12209886347032,0.0 120.50311192608707,32.124536461573705,0.0 120.4711572058034,32.13177519069897,0.0 120.44117476715495,32.143595105724614,0.0 120.4140756113682,32.15963706451376,0.0 120.3906831325789,32.179413640266205,0.0 120.3717080994179,32.20232393173516,0.0 120.35772705866597,32.227671821307496,0.0 120.3491648171716,32.25468712618521,0.0 120.3462815343099,32.282549,0.0 120.3491648171716,32.310410873814796,0.0 120.35772705866597,32.33742617869251,0.0 120.3717080994179,32.36277406826485,0.0 120.3906831325789,32.3856843597338,0.0 120.4140756113682,32.405460935486246,0.0 120.44117476715495,32.42150289427539,0.0 120.4711572058034,32.43332280930104,0.0 120.50311192608707,32.4405615384263,0.0								 120.536068,32.442999136529686,0.0								</coordinates>
							</LinearRing>
						</outerBoundaryIs>
					</Polygon>
				</Placemark>
				<Placemark>
					<name/>
					<description/>
					<styleUrl>KmlStyle [strokeColor=null, strokeWidth=null, fillColor=java.awt.Color[r=84,g=165,b=227]]</styleUrl>
					<Polygon>
						<tessellate>1</tessellate>
						<outerBoundaryIs>
							<LinearRing>
								<coordinates>113.425549,23.937306136529685,0.0 113.45599505584855,23.9348685384263,0.0 113.48551602369659,23.927629809301035,0.0 113.51321492387439,23.915809894275387,0.0 113.53825013931636,23.899767935486246,0.0 113.55986098766972,23.879991359733793,0.0 113.5773908342429,23.85708106826484,0.0 113.59030704351828,23.831733178692506,0.0 113.59821716301295,23.804717873814788,0.0 113.60088084774877,23.776856,0.0 113.59821716301295,23.74899412618521,0.0 113.59030704351828,23.72197882130749,0.0 113.5773908342429,23.696630931735157,0.0 113.55986098766972,23.673720640266204,0.0 113.53825013931636,23.65394406451375,0.0 113.51321492387439,23.63790210572461,0.0 113.48551602369659,23.626082190698963,0.0 113.45599505584855,23.618843461573697,0.0 113.425549,23.616405863470312,0.0 113.39510294415146,23.618843461573697,0.0 113.36558197630342,23.626082190698963,0.0 113.33788307612562,23.63790210572461,0.0 113.31284786068365,23.65394406451375,0.0 113.29123701233028,23.673720640266204,0.0 113.2737071657571,23.696630931735157,0.0 113.26079095648173,23.72197882130749,0.0 113.25288083698706,23.74899412618521,0.0 113.25021715225124,23.776856,0.0 113.25288083698706,23.804717873814788,0.0 113.26079095648173,23.831733178692506,0.0 113.2737071657571,23.85708106826484,0.0 113.29123701233028,23.879991359733793,0.0 113.31284786068365,23.899767935486246,0.0 113.33788307612562,23.915809894275387,0.0 113.36558197630342,23.927629809301035,0.0 113.39510294415146,23.9348685384263,0.0								 113.425549,23.937306136529685,0.0								</coordinates>
							</LinearRing>
						</outerBoundaryIs>
					</Polygon>
				</Placemark>
				<Placemark>
					<name/>
					<description/>
					<styleUrl>KmlStyle [strokeColor=null, strokeWidth=null, fillColor=java.awt.Color[r=84,g=165,b=227]]</styleUrl>
					<Polygon>
						<tessellate>1</tessellate>
						<outerBoundaryIs>
							<LinearRing>
								<coordinates>120.536068,32.442999136529686,0.0 120.56902407391293,32.4405615384263,0.0 120.6009787941966,32.43332280930104,0.0 120.63096123284505,32.42150289427539,0.0 120.6580603886318,32.405460935486246,0.0 120.6814528674211,32.3856843597338,0.0 120.7004279005821,32.36277406826485,0.0 120.71440894133403,32.33742617869251,0.0 120.7229711828284,32.310410873814796,0.0 120.7258544656901,32.282549,0.0 120.7229711828284,32.25468712618521,0.0 120.71440894133403,32.227671821307496,0.0 120.7004279005821,32.20232393173516,0.0 120.6814528674211,32.179413640266205,0.0 120.6580603886318,32.15963706451376,0.0 120.63096123284505,32.143595105724614,0.0 120.6009787941966,32.13177519069897,0.0 120.56902407391293,32.124536461573705,0.0 120.536068,32.12209886347032,0.0 120.50311192608707,32.124536461573705,0.0 120.4711572058034,32.13177519069897,0.0 120.44117476715495,32.143595105724614,0.0 120.4140756113682,32.15963706451376,0.0 120.3906831325789,32.179413640266205,0.0 120.3717080994179,32.20232393173516,0.0 120.35772705866597,32.227671821307496,0.0 120.3491648171716,32.25468712618521,0.0 120.3462815343099,32.282549,0.0 120.3491648171716,32.310410873814796,0.0 120.35772705866597,32.33742617869251,0.0 120.3717080994179,32.36277406826485,0.0 120.3906831325789,32.3856843597338,0.0 120.4140756113682,32.405460935486246,0.0 120.44117476715495,32.42150289427539,0.0 120.4711572058034,32.43332280930104,0.0 120.50311192608707,32.4405615384263,0.0								 120.536068,32.442999136529686,0.0								</coordinates>
							</LinearRing>
						</outerBoundaryIs>
					</Polygon>
				</Placemark>
				<Placemark>
					<name/>
					<description/>
					<styleUrl>KmlStyle [strokeColor=null, strokeWidth=null, fillColor=java.awt.Color[r=84,g=165,b=227]]</styleUrl>
					<Polygon>
						<tessellate>1</tessellate>
						<outerBoundaryIs>
							<LinearRing>
								<coordinates>121.403665,31.245066136529687,0.0 121.43619849714237,31.242628538426302,0.0 121.46774348043681,31.235389809301036,0.0 121.49734147152846,31.22356989427539,0.0 121.52409315043529,31.207527935486247,0.0 121.54718568093074,31.187751359733795,0.0 121.56591740816107,31.164841068264842,0.0 121.5797191780731,31.139493178692508,0.0 121.58817163087211,31.11247787381479,0.0 121.59101794305691,31.084616,0.0 121.58817163087211,31.05675412618521,0.0 121.5797191780731,31.029738821307493,0.0 121.56591740816107,31.00439093173516,0.0 121.54718568093074,30.981480640266206,0.0 121.52409315043529,30.961704064513754,0.0 121.49734147152846,30.94566210572461,0.0 121.46774348043681,30.933842190698964,0.0 121.43619849714237,30.9266034615737,0.0 121.403665,30.924165863470314,0.0 121.37113150285764,30.9266034615737,0.0 121.3395865195632,30.933842190698964,0.0 121.30998852847155,30.94566210572461,0.0 121.28323684956472,30.961704064513754,0.0 121.26014431906927,30.981480640266206,0.0 121.24141259183894,31.00439093173516,0.0 121.2276108219269,31.029738821307493,0.0 121.2191583691279,31.05675412618521,0.0 121.2163120569431,31.084616,0.0 121.2191583691279,31.11247787381479,0.0 121.2276108219269,31.139493178692508,0.0 121.24141259183894,31.164841068264842,0.0 121.26014431906927,31.187751359733795,0.0 121.28323684956472,31.207527935486247,0.0 121.30998852847155,31.22356989427539,0.0 121.3395865195632,31.235389809301036,0.0 121.37113150285764,31.242628538426302,0.0								 121.403665,31.245066136529687,0.0								</coordinates>
							</LinearRing>
						</outerBoundaryIs>
					</Polygon>
				</Placemark>
				<Placemark>
					<name/>
					<description/>
					<styleUrl>KmlStyle [strokeColor=null, strokeWidth=null, fillColor=java.awt.Color[r=84,g=165,b=227]]</styleUrl>
					<Polygon>
						<tessellate>1</tessellate>
						<outerBoundaryIs>
							<LinearRing>
								<coordinates>117.22623,31.986236136529687,0.0 117.25902196739081,31.983798538426303,0.0 117.29081756744598,31.976559809301037,0.0 117.3206507069472,31.96473989427539,0.0 117.34761492104701,31.948697935486248,0.0 117.37089091574454,31.928921359733796,0.0 117.38977146171912,31.906011068264842,0.0 117.40368288313535,31.880663178692508,0.0 117.412202488493,31.85364787381479,0.0 117.4150714138944,31.825786,0.0 117.412202488493,31.79792412618521,0.0 117.40368288313535,31.770908821307493,0.0 117.38977146171912,31.74556093173516,0.0 117.37089091574454,31.722650640266206,0.0 117.34761492104701,31.702874064513754,0.0 117.3206507069472,31.686832105724612,0.0 117.29081756744598,31.675012190698965,0.0 117.25902196739081,31.6677734615737,0.0 117.22623,31.665335863470315,0.0 117.1934380326092,31.6677734615737,0.0 117.16164243255402,31.675012190698965,0.0 117.1318092930528,31.686832105724612,0.0 117.10484507895299,31.702874064513754,0.0 117.08156908425546,31.722650640266206,0.0 117.06268853828088,31.74556093173516,0.0 117.04877711686466,31.770908821307493,0.0 117.04025751150701,31.79792412618521,0.0 117.0373885861056,31.825786,0.0 117.04025751150701,31.85364787381479,0.0 117.04877711686466,31.880663178692508,0.0 117.06268853828088,31.906011068264842,0.0 117.08156908425546,31.928921359733796,0.0 117.10484507895299,31.948697935486248,0.0 117.1318092930528,31.96473989427539,0.0 117.16164243255402,31.976559809301037,0.0 117.1934380326092,31.983798538426303,0.0								 117.22623,31.986236136529687,0.0								</coordinates>
							</LinearRing>
						</outerBoundaryIs>
					</Polygon>
				</Placemark>
			</Folder>
			<Folder>
				<name>lines</name>
				<Folder>
					<name>Shanghai to Anhui</name>
					<description/>
					<Placemark>
						<TimeSpan>
							<begin>2012-08-06</begin>
						</TimeSpan>
						<styleUrl>KmlStyle [strokeColor=java.awt.Color[r=97,g=200,b=255], strokeWidth=2.0, fillColor=null]</styleUrl>
						<LineString>
							<tessellate>1</tessellate>
							<altitudeMode>relativeToGround</altitudeMode>
							<coordinates>121.403665,31.084616,0.0 121.19398564857636,31.121507355155416,50000.0							</coordinates>
						</LineString>
					</Placemark>
					<Placemark>
						<TimeSpan>
							<begin>2012-08-09</begin>
						</TimeSpan>
						<styleUrl>KmlStyle [strokeColor=java.awt.Color[r=97,g=200,b=255], strokeWidth=2.0, fillColor=null]</styleUrl>
						<LineString>
							<tessellate>1</tessellate>
							<altitudeMode>relativeToGround</altitudeMode>
							<coordinates>121.19398564857636,31.121507355155416,50000.0 120.98438768528666,31.158407397522105,94736.84210526316							</coordinates>
						</LineString>
					</Placemark>
					<Placemark>
						<TimeSpan>
							<begin>2012-08-13</begin>
						</TimeSpan>
						<styleUrl>KmlStyle [strokeColor=java.awt.Color[r=97,g=200,b=255], strokeWidth=2.0, fillColor=null]</styleUrl>
						<LineString>
							<tessellate>1</tessellate>
							<altitudeMode>relativeToGround</altitudeMode>
							<coordinates>120.98438768528666,31.158407397522105,94736.84210526316 120.77487145817801,31.195316622385434,134210.52631578947							</coordinates>
						</LineString>
					</Placemark>
					<Placemark>
						<TimeSpan>
							<begin>2012-08-17</begin>
						</TimeSpan>
						<styleUrl>KmlStyle [strokeColor=java.awt.Color[r=97,g=200,b=255], strokeWidth=2.0, fillColor=null]</styleUrl>
						<LineString>
							<tessellate>1</tessellate>
							<altitudeMode>relativeToGround</altitudeMode>
							<coordinates>120.77487145817801,31.195316622385434,134210.52631578947 120.56543733089639,31.23223558324205,168421.05263157893							</coordinates>
						</LineString>
					</Placemark>
					<Placemark>
						<TimeSpan>
							<begin>2012-08-20</begin>
						</TimeSpan>
						<styleUrl>KmlStyle [strokeColor=java.awt.Color[r=97,g=200,b=255], strokeWidth=2.0, fillColor=null]</styleUrl>
						<LineString>
							<tessellate>1</tessellate>
							<altitudeMode>relativeToGround</altitudeMode>
							<coordinates>120.56543733089639,31.23223558324205,168421.05263157893 120.35608568553778,31.269164902713126,197368.42105263154							</coordinates>
						</LineString>
					</Placemark>
					<Placemark>
						<TimeSpan>
							<begin>2012-08-24</begin>
						</TimeSpan>
						<styleUrl>KmlStyle [strokeColor=java.awt.Color[r=97,g=200,b=255], strokeWidth=2.0, fillColor=null]</styleUrl>
						<LineString>
							<tessellate>1</tessellate>
							<altitudeMode>relativeToGround</altitudeMode>
							<coordinates>120.35608568553778,31.269164902713126,197368.42105263154 120.14681692625044,31.306105286367554,221052.63157894736							</coordinates>
						</LineString>
					</Placemark>
					<Placemark>
						<TimeSpan>
							<begin>2012-08-28</begin>
						</TimeSpan>
						<styleUrl>KmlStyle [strokeColor=java.awt.Color[r=97,g=200,b=255], strokeWidth=2.0, fillColor=null]</styleUrl>
						<LineString>
							<tessellate>1</tessellate>
							<altitudeMode>relativeToGround</altitudeMode>
							<coordinates>120.14681692625044,31.306105286367554,221052.63157894736 119.93763148385386,31.343057540494332,239473.6842105263							</coordinates>
						</LineString>
					</Placemark>
					<Placemark>
						<TimeSpan>
							<begin>2012-08-31</begin>
						</TimeSpan>
						<styleUrl>KmlStyle [strokeColor=java.awt.Color[r=97,g=200,b=255], strokeWidth=2.0, fillColor=null]</styleUrl>
						<LineString>
							<tessellate>1</tessellate>
							<altitudeMode>relativeToGround</altitudeMode>
							<coordinates>119.93763148385386,31.343057540494332,239473.6842105263 119.72852982186225,31.38002259534271,252631.5789473684							</coordinates>
						</LineString>
					</Placemark>
					<Placemark>
						<TimeSpan>
							<begin>2012-09-04</begin>
						</TimeSpan>
						<styleUrl>KmlStyle [strokeColor=java.awt.Color[r=97,g=200,b=255], strokeWidth=2.0, fillColor=null]</styleUrl>
						<LineString>
							<tessellate>1</tessellate>
							<altitudeMode>relativeToGround</altitudeMode>
							<coordinates>119.72852982186225,31.38002259534271,252631.5789473684 119.51951244449488,31.417001536108437,260526.31578947365							</coordinates>
						</LineString>
					</Placemark>
					<Placemark>
						<TimeSpan>
							<begin>2012-09-08</begin>
						</TimeSpan>
						<styleUrl>KmlStyle [strokeColor=java.awt.Color[r=97,g=200,b=255], strokeWidth=2.0, fillColor=null]</styleUrl>
						<LineString>
							<tessellate>1</tessellate>
							<altitudeMode>relativeToGround</altitudeMode>
							<coordinates>119.51951244449488,31.417001536108437,260526.31578947365 119.31057990757013,31.453995645186726,263157.894736842							</coordinates>
						</LineString>
					</Placemark>
					<Placemark>
						<TimeSpan>
							<begin>2012-09-11</begin>
						</TimeSpan>
						<styleUrl>KmlStyle [strokeColor=java.awt.Color[r=97,g=200,b=255], strokeWidth=2.0, fillColor=null]</styleUrl>
						<LineString>
							<tessellate>1</tessellate>
							<altitudeMode>relativeToGround</altitudeMode>
							<coordinates>119.31057990757013,31.453995645186726,263157.894736842 119.10173283371718,31.491006461324574,260526.3157894736							</coordinates>
						</LineString>
					</Placemark>
					<Placemark>
						<TimeSpan>
							<begin>2012-09-15</begin>
						</TimeSpan>
						<styleUrl>KmlStyle [strokeColor=java.awt.Color[r=97,g=200,b=255], strokeWidth=2.0, fillColor=null]</styleUrl>
						<LineString>
							<tessellate>1</tessellate>
							<altitudeMode>relativeToGround</altitudeMode>
							<coordinates>119.10173283371718,31.491006461324574,260526.3157894736 118.8929719342915,31.528035865060737,252631.57894736837							</coordinates>
						</LineString>
					</Placemark>
					<Placemark>
						<TimeSpan>
							<begin>2012-09-19</begin>
						</TimeSpan>
						<styleUrl>KmlStyle [strokeColor=java.awt.Color[r=97,g=200,b=255], strokeWidth=2.0, fillColor=null]</styleUrl>
						<LineString>
							<tessellate>1</tessellate>
							<altitudeMode>relativeToGround</altitudeMode>
							<coordinates>118.8929719342915,31.528035865060737,252631.57894736837 118.68429804216326,31.565086206881446,239473.68421052623							</coordinates>
						</LineString>
					</Placemark>
					<Placemark>
						<TimeSpan>
							<begin>2012-09-22</begin>
						</TimeSpan>
						<styleUrl>KmlStyle [strokeColor=java.awt.Color[r=97,g=200,b=255], strokeWidth=2.0, fillColor=null]</styleUrl>
						<LineString>
							<tessellate>1</tessellate>
							<altitudeMode>relativeToGround</altitudeMode>
							<coordinates>118.68429804216326,31.565086206881446,239473.68421052623 118.47571216311178,31.602160508601013,221052.6315789473							</coordinates>
						</LineString>
					</Placemark>
					<Placemark>
						<TimeSpan>
							<begin>2012-09-26</begin>
						</TimeSpan>
						<styleUrl>KmlStyle [strokeColor=java.awt.Color[r=97,g=200,b=255], strokeWidth=2.0, fillColor=null]</styleUrl>
						<LineString>
							<tessellate>1</tessellate>
							<altitudeMode>relativeToGround</altitudeMode>
							<coordinates>118.47571216311178,31.602160508601013,221052.6315789473 118.26721556127022,31.63926279898302,197368.42105263146							</coordinates>
						</LineString>
					</Placemark>
					<Placemark>
						<TimeSpan>
							<begin>2012-09-30</begin>
						</TimeSpan>
						<styleUrl>KmlStyle [strokeColor=java.awt.Color[r=97,g=200,b=255], strokeWidth=2.0, fillColor=null]</styleUrl>
						<LineString>
							<tessellate>1</tessellate>
							<altitudeMode>relativeToGround</altitudeMode>
							<coordinates>118.26721556127022,31.63926279898302,197368.42105263146 118.05880991255135,31.67639871783249,168421.05263157887							</coordinates>
						</LineString>
					</Placemark>
					<Placemark>
						<TimeSpan>
							<begin>2012-10-03</begin>
						</TimeSpan>
						<styleUrl>KmlStyle [strokeColor=java.awt.Color[r=97,g=200,b=255], strokeWidth=2.0, fillColor=null]</styleUrl>
						<LineString>
							<tessellate>1</tessellate>
							<altitudeMode>relativeToGround</altitudeMode>
							<coordinates>118.05880991255135,31.67639871783249,168421.05263157887 117.8504976107729,31.713576724121175,134210.52631578944							</coordinates>
						</LineString>
					</Placemark>
					<Placemark>
						<TimeSpan>
							<begin>2012-10-07</begin>
						</TimeSpan>
						<styleUrl>KmlStyle [strokeColor=java.awt.Color[r=97,g=200,b=255], strokeWidth=2.0, fillColor=null]</styleUrl>
						<LineString>
							<tessellate>1</tessellate>
							<altitudeMode>relativeToGround</altitudeMode>
							<coordinates>117.8504976107729,31.713576724121175,134210.52631578944 117.64228248031957,31.750810914788232,94736.84210526303							</coordinates>
						</LineString>
					</Placemark>
					<Placemark>
						<TimeSpan>
							<begin>2012-10-11</begin>
						</TimeSpan>
						<styleUrl>KmlStyle [strokeColor=java.awt.Color[r=97,g=200,b=255], strokeWidth=2.0, fillColor=null]</styleUrl>
						<LineString>
							<tessellate>1</tessellate>
							<altitudeMode>relativeToGround</altitudeMode>
							<coordinates>117.64228248031957,31.750810914788232,94736.84210526303 117.43417190948321,31.788129480585656,49999.99999999988							</coordinates>
						</LineString>
					</Placemark>
					<Placemark>
						<TimeSpan>
							<begin>2012-10-14</begin>
						</TimeSpan>
						<styleUrl>KmlStyle [strokeColor=java.awt.Color[r=97,g=200,b=255], strokeWidth=2.0, fillColor=null]</styleUrl>
						<LineString>
							<tessellate>1</tessellate>
							<altitudeMode>relativeToGround</altitudeMode>
							<coordinates>117.43417190948321,31.788129480585656,49999.99999999988 117.22623,31.825786,-2.3283064365386963E-10							</coordinates>
						</LineString>
					</Placemark>
				</Folder>
				<Folder>
					<name>Shanghai to Zhejiang</name>
					<description/>
					<Placemark>
						<TimeSpan>
							<begin>2013-01-18</begin>
						</TimeSpan>
						<styleUrl>KmlStyle [strokeColor=java.awt.Color[r=97,g=200,b=255], strokeWidth=2.0, fillColor=null]</styleUrl>
						<LineString>
							<tessellate>1</tessellate>
							<altitudeMode>relativeToGround</altitudeMode>
							<coordinates>121.403665,31.084616,0.0 121.33678206615822,30.9890265154975,50000.0							</coordinates>
						</LineString>
					</Placemark>
					<Placemark>
						<TimeSpan>
							<begin>2013-01-18</begin>
						</TimeSpan>
						<styleUrl>KmlStyle [strokeColor=java.awt.Color[r=97,g=200,b=255], strokeWidth=2.0, fillColor=null]</styleUrl>
						<LineString>
							<tessellate>1</tessellate>
							<altitudeMode>relativeToGround</altitudeMode>
							<coordinates>121.33678206615822,30.9890265154975,50000.0 121.2698252191149,30.89343800562081,94736.84210526316							</coordinates>
						</LineString>
					</Placemark>
					<Placemark>
						<TimeSpan>
							<begin>2013-01-19</begin>
						</TimeSpan>
						<styleUrl>KmlStyle [strokeColor=java.awt.Color[r=97,g=200,b=255], strokeWidth=2.0, fillColor=null]</styleUrl>
						<LineString>
							<tessellate>1</tessellate>
							<altitudeMode>relativeToGround</altitudeMode>
							<coordinates>121.2698252191149,30.89343800562081,94736.84210526316 121.20279479543261,30.797850521256603,134210.52631578947							</coordinates>
						</LineString>
					</Placemark>
					<Placemark>
						<TimeSpan>
							<begin>2013-01-20</begin>
						</TimeSpan>
						<styleUrl>KmlStyle [strokeColor=java.awt.Color[r=97,g=200,b=255], strokeWidth=2.0, fillColor=null]</styleUrl>
						<LineString>
							<tessellate>1</tessellate>
							<altitudeMode>relativeToGround</altitudeMode>
							<coordinates>121.20279479543261,30.797850521256603,134210.52631578947 121.13569112116457,30.70226411924567,168421.05263157893							</coordinates>
						</LineString>
					</Placemark>
					<Placemark>
						<TimeSpan>
							<begin>2013-01-21</begin>
						</TimeSpan>
						<styleUrl>KmlStyle [strokeColor=java.awt.Color[r=97,g=200,b=255], strokeWidth=2.0, fillColor=null]</styleUrl>
						<LineString>
							<tessellate>1</tessellate>
							<altitudeMode>relativeToGround</altitudeMode>
							<coordinates>121.13569112116457,30.70226411924567,168421.05263157893 121.06851450978616,30.606678863499578,197368.42105263154							</coordinates>
						</LineString>
					</Placemark>
					<Placemark>
						<TimeSpan>
							<begin>2013-01-21</begin>
						</TimeSpan>
						<styleUrl>KmlStyle [strokeColor=java.awt.Color[r=97,g=200,b=255], strokeWidth=2.0, fillColor=null]</styleUrl>
						<LineString>
							<tessellate>1</tessellate>
							<altitudeMode>relativeToGround</altitudeMode>
							<coordinates>121.06851450978616,30.606678863499578,197368.42105263154 121.00126525957764,30.51109482641544,221052.63157894736							</coordinates>
						</LineString>
					</Placemark>
					<Placemark>
						<TimeSpan>
							<begin>2013-01-22</begin>
						</TimeSpan>
						<styleUrl>KmlStyle [strokeColor=java.awt.Color[r=97,g=200,b=255], strokeWidth=2.0, fillColor=null]</styleUrl>
						<LineString>
							<tessellate>1</tessellate>
							<altitudeMode>relativeToGround</altitudeMode>
							<coordinates>121.00126525957764,30.51109482641544,221052.63157894736 120.93394365026202,30.415512090694797,239473.6842105263							</coordinates>
						</LineString>
					</Placemark>
					<Placemark>
						<TimeSpan>
							<begin>2013-01-23</begin>
						</TimeSpan>
						<styleUrl>KmlStyle [strokeColor=java.awt.Color[r=97,g=200,b=255], strokeWidth=2.0, fillColor=null]</styleUrl>
						<LineString>
							<tessellate>1</tessellate>
							<altitudeMode>relativeToGround</altitudeMode>
							<coordinates>120.93394365026202,30.415512090694797,239473.6842105263 120.86654993861185,30.319930751722342,252631.5789473684							</coordinates>
						</LineString>
					</Placemark>
					<Placemark>
						<TimeSpan>
							<begin>2013-01-24</begin>
						</TimeSpan>
						<styleUrl>KmlStyle [strokeColor=java.awt.Color[r=97,g=200,b=255], strokeWidth=2.0, fillColor=null]</styleUrl>
						<LineString>
							<tessellate>1</tessellate>
							<altitudeMode>relativeToGround</altitudeMode>
							<coordinates>120.86654993861185,30.319930751722342,252631.5789473684 120.79908435259534,30.224350920737812,260526.31578947365							</coordinates>
						</LineString>
					</Placemark>
					<Placemark>
						<TimeSpan>
							<begin>2013-01-25</begin>
						</TimeSpan>
						<styleUrl>KmlStyle [strokeColor=java.awt.Color[r=97,g=200,b=255], strokeWidth=2.0, fillColor=null]</styleUrl>
						<LineString>
							<tessellate>1</tessellate>
							<altitudeMode>relativeToGround</altitudeMode>
							<coordinates>120.79908435259534,30.224350920737812,260526.31578947365 120.73154708339854,30.128772729161412,263157.894736842							</coordinates>
						</LineString>
					</Placemark>
					<Placemark>
						<TimeSpan>
							<begin>2013-01-25</begin>
						</TimeSpan>
						<styleUrl>KmlStyle [strokeColor=java.awt.Color[r=97,g=200,b=255], strokeWidth=2.0, fillColor=null]</styleUrl>
						<LineString>
							<tessellate>1</tessellate>
							<altitudeMode>relativeToGround</altitudeMode>
							<coordinates>120.73154708339854,30.128772729161412,263157.894736842 120.6639382742614,30.033196334649922,260526.3157894736							</coordinates>
						</LineString>
					</Placemark>
					<Placemark>
						<TimeSpan>
							<begin>2013-01-26</begin>
						</TimeSpan>
						<styleUrl>KmlStyle [strokeColor=java.awt.Color[r=97,g=200,b=255], strokeWidth=2.0, fillColor=null]</styleUrl>
						<LineString>
							<tessellate>1</tessellate>
							<altitudeMode>relativeToGround</altitudeMode>
							<coordinates>120.6639382742614,30.033196334649922,260526.3157894736 120.59625800435857,29.937621929845054,252631.57894736837							</coordinates>
						</LineString>
					</Placemark>
					<Placemark>
						<TimeSpan>
							<begin>2013-01-27</begin>
						</TimeSpan>
						<styleUrl>KmlStyle [strokeColor=java.awt.Color[r=97,g=200,b=255], strokeWidth=2.0, fillColor=null]</styleUrl>
						<LineString>
							<tessellate>1</tessellate>
							<altitudeMode>relativeToGround</altitudeMode>
							<coordinates>120.59625800435857,29.937621929845054,252631.57894736837 120.52850626462889,29.842049755496852,239473.68421052623							</coordinates>
						</LineString>
					</Placemark>
					<Placemark>
						<TimeSpan>
							<begin>2013-01-28</begin>
						</TimeSpan>
						<styleUrl>KmlStyle [strokeColor=java.awt.Color[r=97,g=200,b=255], strokeWidth=2.0, fillColor=null]</styleUrl>
						<LineString>
							<tessellate>1</tessellate>
							<altitudeMode>relativeToGround</altitudeMode>
							<coordinates>120.52850626462889,29.842049755496852,239473.68421052623 120.46068291980424,29.746480121088034,221052.6315789473							</coordinates>
						</LineString>
					</Placemark>
					<Placemark>
						<TimeSpan>
							<begin>2013-01-29</begin>
						</TimeSpan>
						<styleUrl>KmlStyle [strokeColor=java.awt.Color[r=97,g=200,b=255], strokeWidth=2.0, fillColor=null]</styleUrl>
						<LineString>
							<tessellate>1</tessellate>
							<altitudeMode>relativeToGround</altitudeMode>
							<coordinates>120.46068291980424,29.746480121088034,221052.6315789473 120.39278764513939,29.65091343921103,197368.42105263146							</coordinates>
						</LineString>
					</Placemark>
					<Placemark>
						<TimeSpan>
							<begin>2013-01-29</begin>
						</TimeSpan>
						<styleUrl>KmlStyle [strokeColor=java.awt.Color[r=97,g=200,b=255], strokeWidth=2.0, fillColor=null]</styleUrl>
						<LineString>
							<tessellate>1</tessellate>
							<altitudeMode>relativeToGround</altitudeMode>
							<coordinates>120.39278764513939,29.65091343921103,197368.42105263146 120.3248198125508,29.555350287453006,168421.05263157887							</coordinates>
						</LineString>
					</Placemark>
					<Placemark>
						<TimeSpan>
							<begin>2013-01-30</begin>
						</TimeSpan>
						<styleUrl>KmlStyle [strokeColor=java.awt.Color[r=97,g=200,b=255], strokeWidth=2.0, fillColor=null]</styleUrl>
						<LineString>
							<tessellate>1</tessellate>
							<altitudeMode>relativeToGround</altitudeMode>
							<coordinates>120.3248198125508,29.555350287453006,168421.05263157887 120.2567782629373,29.459791532180173,134210.52631578944							</coordinates>
						</LineString>
					</Placemark>
					<Placemark>
						<TimeSpan>
							<begin>2013-01-31</begin>
						</TimeSpan>
						<styleUrl>KmlStyle [strokeColor=java.awt.Color[r=97,g=200,b=255], strokeWidth=2.0, fillColor=null]</styleUrl>
						<LineString>
							<tessellate>1</tessellate>
							<altitudeMode>relativeToGround</altitudeMode>
							<coordinates>120.2567782629373,29.459791532180173,134210.52631578944 120.1886607750165,29.364238617406027,94736.84210526303							</coordinates>
						</LineString>
					</Placemark>
					<Placemark>
						<TimeSpan>
							<begin>2013-02-01</begin>
						</TimeSpan>
						<styleUrl>KmlStyle [strokeColor=java.awt.Color[r=97,g=200,b=255], strokeWidth=2.0, fillColor=null]</styleUrl>
						<LineString>
							<tessellate>1</tessellate>
							<altitudeMode>relativeToGround</altitudeMode>
							<coordinates>120.1886607750165,29.364238617406027,94736.84210526303 120.12046247207748,29.26869443152991,49999.99999999988							</coordinates>
						</LineString>
					</Placemark>
					<Placemark>
						<TimeSpan>
							<begin>2013-02-01</begin>
						</TimeSpan>
						<styleUrl>KmlStyle [strokeColor=java.awt.Color[r=97,g=200,b=255], strokeWidth=2.0, fillColor=null]</styleUrl>
						<LineString>
							<tessellate>1</tessellate>
							<altitudeMode>relativeToGround</altitudeMode>
							<coordinates>120.12046247207748,29.26869443152991,49999.99999999988 120.052136,29.173185,-2.3283064365386963E-10							</coordinates>
						</LineString>
					</Placemark>
				</Folder>
				<Folder>
					<name>Zhejiang to Anhui</name>
					<description/>
					<Placemark>
						<TimeSpan>
							<begin>2013-01-14</begin>
						</TimeSpan>
						<styleUrl>KmlStyle [strokeColor=java.awt.Color[r=97,g=200,b=255], strokeWidth=2.0, fillColor=null]</styleUrl>
						<LineString>
							<tessellate>1</tessellate>
							<altitudeMode>relativeToGround</altitudeMode>
							<coordinates>120.052136,29.173185,0.0 119.90907663019004,29.30574266965117,50000.0							</coordinates>
						</LineString>
					</Placemark>
					<Placemark>
						<TimeSpan>
							<begin>2013-01-14</begin>
						</TimeSpan>
						<styleUrl>KmlStyle [strokeColor=java.awt.Color[r=97,g=200,b=255], strokeWidth=2.0, fillColor=null]</styleUrl>
						<LineString>
							<tessellate>1</tessellate>
							<altitudeMode>relativeToGround</altitudeMode>
							<coordinates>119.90907663019004,29.30574266965117,50000.0 119.76618687171376,29.43830394748569,94736.84210526316							</coordinates>
						</LineString>
					</Placemark>
					<Placemark>
						<TimeSpan>
							<begin>2013-01-15</begin>
						</TimeSpan>
						<styleUrl>KmlStyle [strokeColor=java.awt.Color[r=97,g=200,b=255], strokeWidth=2.0, fillColor=null]</styleUrl>
						<LineString>
							<tessellate>1</tessellate>
							<altitudeMode>relativeToGround</altitudeMode>
							<coordinates>119.76618687171376,29.43830394748569,94736.84210526316 119.62346882473877,29.570869058214164,134210.52631578947							</coordinates>
						</LineString>
					</Placemark>
					<Placemark>
						<TimeSpan>
							<begin>2013-01-16</begin>
						</TimeSpan>
						<styleUrl>KmlStyle [strokeColor=java.awt.Color[r=97,g=200,b=255], strokeWidth=2.0, fillColor=null]</styleUrl>
						<LineString>
							<tessellate>1</tessellate>
							<altitudeMode>relativeToGround</altitudeMode>
							<coordinates>119.62346882473877,29.570869058214164,134210.52631578947 119.4809246229879,29.703438252692298,168421.05263157893							</coordinates>
						</LineString>
					</Placemark>
					<Placemark>
						<TimeSpan>
							<begin>2013-01-17</begin>
						</TimeSpan>
						<styleUrl>KmlStyle [strokeColor=java.awt.Color[r=97,g=200,b=255], strokeWidth=2.0, fillColor=null]</styleUrl>
						<LineString>
							<tessellate>1</tessellate>
							<altitudeMode>relativeToGround</altitudeMode>
							<coordinates>119.4809246229879,29.703438252692298,168421.05263157893 119.33855644011477,29.83601181281971,197368.42105263154							</coordinates>
						</LineString>
					</Placemark>
					<Placemark>
						<TimeSpan>
							<begin>2013-01-18</begin>
						</TimeSpan>
						<styleUrl>KmlStyle [strokeColor=java.awt.Color[r=97,g=200,b=255], strokeWidth=2.0, fillColor=null]</styleUrl>
						<LineString>
							<tessellate>1</tessellate>
							<altitudeMode>relativeToGround</altitudeMode>
							<coordinates>119.33855644011477,29.83601181281971,197368.42105263154 119.19636649779643,29.968590057744564,221052.63157894736							</coordinates>
						</LineString>
					</Placemark>
					<Placemark>
						<TimeSpan>
							<begin>2013-01-19</begin>
						</TimeSpan>
						<styleUrl>KmlStyle [strokeColor=java.awt.Color[r=97,g=200,b=255], strokeWidth=2.0, fillColor=null]</styleUrl>
						<LineString>
							<tessellate>1</tessellate>
							<altitudeMode>relativeToGround</altitudeMode>
							<coordinates>119.19636649779643,29.968590057744564,221052.63157894736 119.05435707615742,30.10117335184039,239473.6842105263							</coordinates>
						</LineString>
					</Placemark>
					<Placemark>
						<TimeSpan>
							<begin>2013-01-20</begin>
						</TimeSpan>
						<styleUrl>KmlStyle [strokeColor=java.awt.Color[r=97,g=200,b=255], strokeWidth=2.0, fillColor=null]</styleUrl>
						<LineString>
							<tessellate>1</tessellate>
							<altitudeMode>relativeToGround</altitudeMode>
							<coordinates>119.05435707615742,30.10117335184039,239473.6842105263 118.91253052742123,30.23376211513643,252631.5789473684							</coordinates>
						</LineString>
					</Placemark>
					<Placemark>
						<TimeSpan>
							<begin>2013-01-21</begin>
						</TimeSpan>
						<styleUrl>KmlStyle [strokeColor=java.awt.Color[r=97,g=200,b=255], strokeWidth=2.0, fillColor=null]</styleUrl>
						<LineString>
							<tessellate>1</tessellate>
							<altitudeMode>relativeToGround</altitudeMode>
							<coordinates>118.91253052742123,30.23376211513643,252631.5789473684 118.77088929413468,30.366356837223414,260526.31578947365							</coordinates>
						</LineString>
					</Placemark>
					<Placemark>
						<TimeSpan>
							<begin>2013-01-22</begin>
						</TimeSpan>
						<styleUrl>KmlStyle [strokeColor=java.awt.Color[r=97,g=200,b=255], strokeWidth=2.0, fillColor=null]</styleUrl>
						<LineString>
							<tessellate>1</tessellate>
							<altitudeMode>relativeToGround</altitudeMode>
							<coordinates>118.77088929413468,30.366356837223414,260526.31578947365 118.62943593404498,30.498958096214395,263157.894736842							</coordinates>
						</LineString>
					</Placemark>
					<Placemark>
						<TimeSpan>
							<begin>2013-01-23</begin>
						</TimeSpan>
						<styleUrl>KmlStyle [strokeColor=java.awt.Color[r=97,g=200,b=255], strokeWidth=2.0, fillColor=null]</styleUrl>
						<LineString>
							<tessellate>1</tessellate>
							<altitudeMode>relativeToGround</altitudeMode>
							<coordinates>118.62943593404498,30.498958096214395,263157.894736842 118.48817315495509,30.63156658528699,260526.3157894736							</coordinates>
						</LineString>
					</Placemark>
					<Placemark>
						<TimeSpan>
							<begin>2013-01-24</begin>
						</TimeSpan>
						<styleUrl>KmlStyle [strokeColor=java.awt.Color[r=97,g=200,b=255], strokeWidth=2.0, fillColor=null]</styleUrl>
						<LineString>
							<tessellate>1</tessellate>
							<altitudeMode>relativeToGround</altitudeMode>
							<coordinates>118.48817315495509,30.63156658528699,260526.3157894736 118.34710386510282,30.76418315101801,252631.57894736837							</coordinates>
						</LineString>
					</Placemark>
					<Placemark>
						<TimeSpan>
							<begin>2013-01-25</begin>
						</TimeSpan>
						<styleUrl>KmlStyle [strokeColor=java.awt.Color[r=97,g=200,b=255], strokeWidth=2.0, fillColor=null]</styleUrl>
						<LineString>
							<tessellate>1</tessellate>
							<altitudeMode>relativeToGround</altitudeMode>
							<coordinates>118.34710386510282,30.76418315101801,252631.57894736837 118.20623124876742,30.896808850878536,239473.68421052623							</coordinates>
						</LineString>
					</Placemark>
					<Placemark>
						<TimeSpan>
							<begin>2013-01-26</begin>
						</TimeSpan>
						<styleUrl>KmlStyle [strokeColor=java.awt.Color[r=97,g=200,b=255], strokeWidth=2.0, fillColor=null]</styleUrl>
						<LineString>
							<tessellate>1</tessellate>
							<altitudeMode>relativeToGround</altitudeMode>
							<coordinates>118.20623124876742,30.896808850878536,239473.68421052623 118.06555888512437,31.02944504357129,221052.6315789473							</coordinates>
						</LineString>
					</Placemark>
					<Placemark>
						<TimeSpan>
							<begin>2013-01-27</begin>
						</TimeSpan>
						<styleUrl>KmlStyle [strokeColor=java.awt.Color[r=97,g=200,b=255], strokeWidth=2.0, fillColor=null]</styleUrl>
						<LineString>
							<tessellate>1</tessellate>
							<altitudeMode>relativeToGround</altitudeMode>
							<coordinates>118.06555888512437,31.02944504357129,221052.6315789473 117.92509094639558,31.16209353957138,197368.42105263146							</coordinates>
						</LineString>
					</Placemark>
					<Placemark>
						<TimeSpan>
							<begin>2013-01-28</begin>
						</TimeSpan>
						<styleUrl>KmlStyle [strokeColor=java.awt.Color[r=97,g=200,b=255], strokeWidth=2.0, fillColor=null]</styleUrl>
						<LineString>
							<tessellate>1</tessellate>
							<altitudeMode>relativeToGround</altitudeMode>
							<coordinates>117.92509094639558,31.16209353957138,197368.42105263146 117.78483255459538,31.294756872056052,168421.05263157887							</coordinates>
						</LineString>
					</Placemark>
					<Placemark>
						<TimeSpan>
							<begin>2013-01-29</begin>
						</TimeSpan>
						<styleUrl>KmlStyle [strokeColor=java.awt.Color[r=97,g=200,b=255], strokeWidth=2.0, fillColor=null]</styleUrl>
						<LineString>
							<tessellate>1</tessellate>
							<altitudeMode>relativeToGround</altitudeMode>
							<coordinates>117.78483255459538,31.294756872056052,168421.05263157887 117.64479049513722,31.4274388386662,134210.52631578944							</coordinates>
						</LineString>
					</Placemark>
					<Placemark>
						<TimeSpan>
							<begin>2013-01-30</begin>
						</TimeSpan>
[truncated: 879,270 more chars]
