# Supplementary material for: Characterising routes of H5N1 and H7N9 spread in China using Bayesian phylogeographical analysis
Source: Emerg Microbes Infect. 2018 Nov 21;7:184. doi: 10.1038/s41426-018-0185-z (PMC6246557; doi:10.1038/s41426-018-0185-z)
Supplement: Supplementary file 7 — Supplementary File 4. Acknowledgement of all sources of H5N1 sequences [file 41426_2018_185_MOESM7_ESM.xls]

## Sheet: Acknowledge Table
We acknowledge the authors, originating and submitting laboratories of the sequences from GISAID’s EpiFlu™ Database on which this research is based. The list is detailed below.
All submitters of data may be contacted directly via the GISAID website www.gisaid.org
Segment ID	Segment	Country	Collection date	Isolate name	Originating Lab	Submitting Lab	Authors
EPI395461	HA	Japan	2011-Feb-12	A/peregrine falcon/Nagasaki/4202A039/2011		Other Database Import	Soda,K.; Usui,T.; Ito,H.; Yamaguchi,T.; Ito,T.; Mimura,W.
EPI308986	HA	Japan	2011-Feb-01	A/peregrine falcon/Tochigi/15/2011		Other Database Import	Sakoda,Y.; Ito,H.; Uchida,Y.; Okamatsu,M.; Yamamoto,N.; Soda,K.; Nomura,N.; Kuribayashi,S.; Shichinohe,S.; Sunden,Y.; Umemura,T.; Usui,T.; Ozaki,H.; Yamaguchi,T.; Murase,T.; Ito,T.; Saito,T.; Takada,A.; Kida,H.; Jizou,M.
EPI681273	HA	China	2014-Nov-20	A/goose/Zhejiang/112071/2014		Other Database Import	Wu,H.; Peng,X.; Cheng,L.; Lu,X.; Jin,C.; Xie,T.; Yao,H.; Wu,N.
EPI593747	HA	China	2009-Dec-10	A/goose/Shandong/k1201/2009		Other Database Import	Zhao,K.; Gu,M.; Chen,C.; Huang,J.; Wang,X.; Liu,X.
EPI236702	HA	Hong Kong (SAR)	2001-Nov-22	A/goose/Hong Kong/668.1/2001		Other Database Import	Kim,L.M.; Scott,M.A.; Suarez,D.L.; Spackman,E.; Swayne,D.E.; Afonso,C.L.
EPI236695	HA	China	2001-Nov-22	A/goose/Guangdong/xb/2001		Other Database Import	Liao,X.; Zhang,X.; Wang,J.; Yu,J.; Liu,J.
EPI164317	HA	China	2006-Jan-01	A/goose/Yunnan/4389/2006		Other Database Import
EPI236718	HA	Vietnam	2001-Jan-01	A/goose/Viet Nam/324/2001		Other Database Import	Kim,L.M.; Scott,M.A.; Suarez,D.L.; Spackman,E.; Swayne,D.E.; Afonso,C.L.
EPI236710	HA	Vietnam	2001-Jan-01	A/goose/Viet Nam/113/2001		Other Database Import	Kim,L.M.; Scott,M.A.; Suarez,D.L.; Spackman,E.; Swayne,D.E.; Afonso,C.L.
EPI106133	HA	China	2004-Jan-01	A/goose/Huadong/220/2004		Other Database Import
EPI101859	HA	Vietnam	2005-Jan-01	A/goose/Vietnam/3/05		Other Database Import
EPI99340	HA	China	2000-Jan-01	A/Goose/Huadong/1/2000		Other Database Import
EPI8799	HA	China	1997-Jan-01	A/goose/Guangdong/3/1997		Other Database Import
EPI5797	HA	China	1996-Jan-01	A/Goose/Guangdong/1/96		Other Database Import
EPI4983	HA	Hong Kong (SAR)	1997-Jan-01	A/Goose/Hong Kong/w355/97		Other Database Import
EPI669848	HA	China	2015-May-12	A/Black-necked Grebe/Inner Mongolia/Trachea3/2015_H5N1	CAS Key Laboratory of Pathogenic Microbiology and Immunology, Institute of Microbiology, Chinese Academy of Sciences	Institute of Microbiology, Chinese Academy of Sciences	Yuhai, Bi
EPI669824	HA	China	2015-May-12	A/Black-necked Grebe/Inner Mongolia/Brain3/2015_H5N1	CAS Key Laboratory of Pathogenic Microbiology and Immunology, Institute of Microbiology, Chinese Academy of Sciences	Institute of Microbiology, Chinese Academy of Sciences	Yuhai, Bi
EPI669816	HA	China	2015-May-12	A/Black-necked Grebe/Inner Mongolia/Liver3/2015_H5N1	Institute of Pathogen Biology, Taishan Medical College	Institute of Microbiology, Chinese Academy of Sciences	Weifeng, Shi
EPI669808	HA	China	2015-May-12	A/Black-necked Grebe/Inner Mongolia/Lung3/2015_H5N1	Institute of Pathogen Biology, Taishan Medical College	Institute of Microbiology, Chinese Academy of Sciences	Weifeng, Shi
EPI669800	HA	China	2015-May-12	A/Black-necked Grebe/Inner Mongolia/Lung2/2015_H5N1	Institute of Pathogen Biology, Taishan Medical College	Institute of Microbiology, Chinese Academy of Sciences	Weifeng, Shi
EPI669792	HA	China	2015-May-12	A/Black-necked Grebe/Inner Mongolia/Brain2/2015_H5N1	Institute of Pathogen Biology, Taishan Medical College	Institute of Microbiology, Chinese Academy of Sciences	Weifeng, Shi
EPI669784	HA	China	2015-May-12	A/Black-necked Grebe/Inner Mongolia/Brain1/2015_H5N1	Institute of Pathogen Biology, Taishan Medical College	Institute of Microbiology, Chinese Academy of Sciences	Weifeng, Shi
EPI669776	HA	China	2015-Jul-14	A/Great black-headed Gull/Qinghai/YO6/2015_H5N1	State Key Laboratory of Virology and Wuhan Institute of Virology, Chinese Academy of Sciences	Institute of Microbiology, Chinese Academy of Sciences	Jianjun, Chen
EPI669768	HA	China	2015-Jul-14	A/Great black-headed Gull/Qinghai/YO1/2015_H5N1	State Key Laboratory of Virology and Wuhan Institute of Virology, Chinese Academy of Sciences	Institute of Microbiology, Chinese Academy of Sciences	Jianjun, Chen
EPI354422	HA	China	2007-May-01	A/bar-headed goose/Qinghai/3/2007		Other Database Import	Hu,X.; Liu,D.; Wang,M.; Yang,L.; Zhu,Q.; Li,L.; Gao,G.F.
EPI171528	HA	China	2007-May-10	A/bar-headed goose/Qinghai/2/2007		Other Database Import	Wang,C.; He,H.
EPI502782	HA	China	2009-Jun-01	A/brown-headed gull/Qinghai/19/2009		Other Database Import	Kou,Z.; Zhang,Z.; Li,T.
EPI354424	HA	China	2009-May-01	A/brown-headed gull/Qinghai/2/2009		Other Database Import	Hu,X.; Liu,D.; Wang,M.; Yang,L.; Zhu,Q.; Li,L.; Gao,G.F.
EPI171529	HA	China	2007-May-17	A/brown-headed gull/Qinghai/3/2007		Other Database Import
EPI354430	HA	China	2009-May-01	A/great black-headed gull/Qinghai/6/2009		Other Database Import	Hu,X.; Liu,D.; Wang,M.; Yang,L.; Zhu,Q.; Li,L.; Gao,G.F.
EPI354428	HA	China	2009-May-01	A/great black-headed gull/Qinghai/4/2009		Other Database Import	Hu,X.; Liu,D.; Wang,M.; Yang,L.; Zhu,Q.; Li,L.; Gao,G.F.
EPI354427	HA	China	2009-May-01	A/great black-headed gull/Qinghai/3/2009		Other Database Import	Hu,X.; Liu,D.; Wang,M.; Yang,L.; Zhu,Q.; Li,L.; Gao,G.F.
EPI371698	HA	China	2011-Dec-13	A/black headed gull/Hong Kong/07035-1/2011		Other Database Import	Xu,L.; Yuan,J.; Bao,L.; Lv,Q.; Li,F.; Chen,H.; Qin,C.
EPI1009342	HA	Indonesia	2016-Jan-22	A/quail/Deliserdang/01160025/2016		Other Database Import	Wibawa,H.; Poermadjaja,B.; Mulyawan,H.; Dharmawan,R.; Mahawan,T.; Hutagaol,N.M.; Miswati,Y.; Srihanto,E.A.; Hartawan,D.H.W.; Hendrawati,F.; Riyadi,A.; Deswarni; Tri Harsono,A.; Hartaningsih,N.; Azhar,M.; Stegemen,A.; Mc Grane,J.; Rasa,F.S.T.
EPI775034	HA	Vietnam	2013-Feb-04	A/pheasant/TienGiang/0024/2013		Other Database Import	Cao,B.V.; Le Ha,T.D.; Mai,V.N.; Dang Trinh,M.A.; Le Phan,K.N.; Vo Tran,N.T.; Hoang,T.
EPI359885	HA	Korea, Republic of	2011-Jan-01	A/pheasant/Korea/PT411/2011		Other Database Import	Kim,H.R.; Lee,Y.J.; Park,C.K.; Oem,J.K.; Lee,O.S.; Kang,H.M.; Choi,J.G.; Bae,Y.C.
EPI154807	HA	Thailand	2008-Jan-01	A/Kalij pheasant/Thailand/vsmu-1/2008		Other Database Import
EPI114692	HA	Thailand	2005-Jan-01	A/golden pheasant/Thailand/VSMU-21-SPB/2005		Other Database Import
EPI168071	HA	Kazakhstan	2006-Mar-20	A/swan/Mangystau/3/2006		Other Database Import	Chervyakova,O.V.; Strochkov,V.M.; Sultankulova,K.T.; Sandybayev,N.T.; Zaitsev,V.L.; Mamadaliyev,S.M.
EPI318109	HA	Japan	2011-Mar-11	A/whistling swan/Fukushima/207/2011		Other Database Import	Hatamachi,J.; Kida,H.; Sakoda,Y.; Okamatsu,M.
EPI359890	HA	Korea, Republic of	2011-Jan-01	A/whooper swan/Korea/Q28/2011		Other Database Import	Kim,H.R.; Lee,Y.J.; Park,C.K.; Oem,J.K.; Lee,O.S.; Kang,H.M.; Choi,J.G.; Bae,Y.C.
EPI340761	HA	Japan	2011-Jan-01	A/whooper swan/Hokkaido/6/2011		Other Database Import	Sakoda,Y.; Ito,H.; Uchida,Y.; Okamatsu,M.; Yamamoto,N.; Soda,K.; Nomura,N.; Kuribayashi,S.; Shichinohe,S.; Sunden,Y.; Umemura,T.; Usui,T.; Ozaki,H.; Yamaguchi,T.; Murase,T.; Ito,T.; Saito,T.; Takada,A.; Kida,H.; Hatamachi,J.
EPI340395	HA	Japan	2011-Jan-01	A/whooper swan/Hokkaido/3/2011		Other Database Import	Sakoda,Y.; Ito,H.; Uchida,Y.; Okamatsu,M.; Yamamoto,N.; Soda,K.; Nomura,N.; Kuribayashi,S.; Shichinohe,S.; Sunden,Y.; Umemura,T.; Usui,T.; Ozaki,H.; Yamaguchi,T.; Murase,T.; Ito,T.; Saito,T.; Takada,A.; Kida,H.; Hatamachi,J.
EPI269984	HA	Mongolia	2010-Jan-01	A/whooper swan/Mongolia/21/2010		Other Database Import	Jizou,M.; Kida,H.; Sakoda,Y.; Okamatsu,M.
EPI267938	HA	Mongolia	2010-Jan-01	A/whooper swan/Mongolia/7/2010		Other Database Import	Jizou,M.; Kida,H.; Sakoda,Y.; Okamatsu,M.
EPI164590	HA	Japan	2008-Jan-01	A/whooper swan/Aomori/2/2008		Other Database Import
EPI1256	HA	Mongolia	2005-Jan-01	A/whooper swan/Mongolia/6/05		Other Database Import
EPI401514	HA	Japan	2010-Dec-01	A/mute swan/Toyama/1/2010		Other Database Import	Uchida,Y.; Suzuki,Y.; Shirakura,M.; Kawaguchi,A.; Nobusawa,E.; Tanikawa,T.; Hikono,H.; Takemae,N.; Mase,M.; Kanehira,K.; Hayashi,T.; Tagawa,Y.; Tashiro,M.; Saito,T.
EPI168524	HA	Kazakhstan	2006-Jan-01	A/mute swan/Aktau/1460/2006		Other Database Import
EPI644376	HA	India	2012-Oct-19	A/turkey/India/10CA04/2012		Other Database Import	Nagarajan,S.; Tripathi,S.; Tosh,C.; Murugkar,H.V.; Kumar,M.; Kulkarni,D.D.
EPI102703	HA	Turkey	2005-Jan-01	A/turkey/Turkey/1/2005		Other Database Import	Londt,B.Z.; Brown,I.H.
EPI222692	HA	Pakistan	2007-Jan-01	A/turkey/Islamabad-Pakistan/NARC-7871/02/2007		Other Database Import	Naeem,K.; Ahmed,Z.; Siddique,N.; Ayaz,M.; Franks,J.; Webster,R.G.
EPI175723	HA	Pakistan	2007-Jan-01	A/turkey/Islamabad/NARC7873/2007		Other Database Import
EPI116410	HA	Israel	2006-Jan-01	A/turkey/Israel/345/2006		Other Database Import
EPI603569	HA	United Arab Emirates	2014-Dec-07	A/Stone curlew/Dubai/AR3444-25042/2014		Friedrich-Loeffler-Institut	Naguib, M.M.; Wernery, U.; Harder, T.
EPI398737	HA	Japan	2010-Jan-01	A/hooded crane/Kagoshima/1/2010		Other Database Import	Hashimoto,Y.; Ito,H.; Nagai,Y.; Soda,K.; Ito,T.
EPI395460	HA	Japan	2011-Feb-08	A/little grebe/Miyazaki/22M718/2011		Other Database Import	Soda,K.; Usui,T.; Ito,H.; Yamaguchi,T.; Ito,T.; Mimura,W.
EPI384245	HA	China	2005-Feb-01	A/parrot/Guangdong/C99/2005		Other Database Import	Jiao,P.; Song,Y.; Yuan,R.; Wei,L.; Cao,L.; Luo,K.; Liao,M.
EPI321750	HA	Indonesia	2007-Aug-23	A/peaceful dove/Denpasar/BBVD-480/2007		Other Database Import	Soegiarto,S.; Santhia,K.; Suatmodjo,M.; Axell,A.; Selleck,P.; Davies,K.R.; Stevens,V.; Kim,M.; Daniels,P.; Wong,F.Y.K.
EPI259006	HA	China	2009-May-15	A/great crested-grebe/Qinghai/1/2009		Other Database Import	Li,Y.; Liu,L.; Zhang,Y.; Duan,Z.; Tian,G.; Zeng,X.; Shi,J.; Zhang,L.; Chen,H.
EPI255774	HA	India	2008-Dec-01	A/crow/Assam/142119/2008		Other Database Import	Nagarajan,S.; Jain,R.; Tosh,C.; Venkatesh,G.; Murugkar,H.V.; Dubey,S.C.
EPI227426	HA	Thailand	2005-Jan-01	A/quail/Thailand/Nakhon Pathom/QA-161/2005		Other Database Import	Amonsin,A.; Songserm,T.; Pariyothorn,N.; Puranaveja,S.; Jam-on,R.; Sae-Heng,N.; Payungporn,S.; Theamboonlers,A.; Chutinimitkul,S.; Chaisingh,A.; Damrongwatanapokin,S.; Tantilertcharoen,R.; Suradhat,S.; Thanawongnuwech,R.; Poovorawan,Y.
EPI224760	HA	Indonesia	2006-Jun-01	A/Quail/Central Java/SMRG/2006		Other Database Import	Komadina,N.; Selleck,P.
EPI220563	HA	Hong Kong (SAR)	2008-Jan-01	A/house crow/Hong Kong/7677/2008		Other Database Import	Jizou,M.; Kida,H.; Sakoda,Y.; Okamatsu,M.
EPI219333	HA	Hong Kong (SAR)	2009-Jan-01	A/grey heron/Hong Kong/779/2009		Other Database Import	Jizou,M.; Kida,H.; Sakoda,Y.; Okamatsu,M.
EPI219331	HA	Hong Kong (SAR)	2009-Jan-01	A/crested myna/Hong Kong/1178/2009		Other Database Import	Jizou,M.; Kida,H.; Sakoda,Y.; Okamatsu,M.
EPI168056	HA	Hong Kong (SAR)	2008-Jan-01	A/magpie robin/Hong Kong/1897/2008		Other Database Import
EPI168008	HA	Hong Kong (SAR)	2007-Jan-01	A/grey heron/Hong Kong/3088/2007		Other Database Import
EPI167149	HA	Thailand	2005-Jan-01	A/tree sparrow/Thailand/VSMU-12-KRI/2005		Other Database Import
EPI167150	HA	Thailand	2005-Jan-01	A/tree sparrow/Thailand/VSMU-14-KRI/2005		Other Database Import
EPI167148	HA	Thailand	2005-Jan-01	A/pigeon/Thailand/VSMU-13-KRI/2005		Other Database Import
EPI110926	HA	Thailand	2005-Jan-01	A/open-billed stork/Nakhonsawan/BBA0627May/05		Other Database Import
EPI110924	HA	Thailand	2005-Jan-01	A/open-billed stork/Nakhonsawan/BBD3616M/05		Other Database Import
EPI110912	HA	Thailand	2005-Jan-01	A/open-billed stork/Nakhonsawan/BBA2811M/05		Other Database Import
EPI110906	HA	Thailand	2005-Jan-01	A/open-billed stork/Nakhonsawan/BBD3309M/05		Other Database Import
EPI110898	HA	Thailand	2005-Jan-01	A/open-billed stork/Nakhonsawan/BBD2316F/05		Other Database Import
EPI110896	HA	Thailand	2005-Jan-01	A/open-billed stork/Nakhonsawan/BBD1821J/05		Other Database Import
EPI110888	HA	Thailand	2005-Jan-01	A/open-billed stork/Nakhonsawan/BBD1221J/05		Other Database Import
EPI110886	HA	Thailand	2004-Jan-01	A/open-billed stork/Bangkok/LBD0511F/04		Other Database Import
EPI110884	HA	Thailand	2004-Jan-01	A/open-billed stork/Bangkok/LBD0111F/04		Other Database Import
EPI107260	HA	Thailand	2005-Jan-01	A/open-billed stork/Nakhonsawan/BBD2616F/2005		Other Database Import
EPI99757	HA	Thailand	2004-Jan-01	A/pigeon/Thailand/KU-03/04		Other Database Import
EPI47751	HA	Vietnam	2005-Jan-01	A/quail/Viet Nam/15/2005		Other Database Import
EPI25084	HA	China	2004-Jan-01	A/tree sparrow/Henan/3/2004		Other Database Import
EPI227431	HA	China	2005-Jan-01	A/raccoon dog/Shandong/sd1/2005		Other Database Import	Qi,X.; Li,X.; Gu,H.; Xu,L.; Fan,W.
EPI760116	HA	China	2014-Apr-08	A/tiger/Yunnan/tig1404/2014		Other Database Import	Hu,T.; Zhao,H.; Zhang,Y.; Zhang,W.; Kong,Q.; Zhang,Z.; Cui,Q.; Qiu,W.; Deng,B.; Fan,Q.; Zhang,F.
EPI542896	HA	Cambodia	2013-Mar-13	A/civet cat/Cambodia/X0313306/2013		Other Database Import	Buchy,P.
EPI489677	HA	China	2013-Jan-20	A/tiger/Jiangsu/01/2013		Other Database Import	He,S.; Shi,J.Z.; Qi,X.; Chen,H.L.; Lu,C.P.
EPI26657	HA	Thailand	2004-Jan-01	A/tiger/Thailand/CU-T6/04		Other Database Import
EPI26009	HA	Thailand	2004-Jan-01	A/tiger/Thailand/CU-T7/2004		Other Database Import
EPI271746	HA	Indonesia	2007-Jan-01	A/swine/East Java/UT6012/2007		Other Database Import	Takano,R.
EPI271738	HA	Indonesia	2007-Jan-01	A/swine/East Java/UT6010/2007		Other Database Import	Takano,R.
EPI271722	HA	Indonesia	2006-Jan-01	A/swine/East Java/UT6005/2006		Other Database Import	Takano,R.
EPI271666	HA	Indonesia	2005-Jan-01	A/swine/Banten/UT2071/2005		Other Database Import	Takano,R.
EPI222468	HA	China	2007-Dec-03	A/pika/Qinghai/HMH/2007		Other Database Import	Zhou,J.Y.; Sun,W.B.; Guo,J.Q.; Huang,J.; Wang,J.H.; Yin,W.; Wu,N.P.; Li,L.J.; Yan,Y.; Liao,M.; Huang,Y.; Luo,K.J.; Jiang,X.; Chen,H.L.
EPI961386	HA	China	2014-Apr-03	A/environment/Changsha/155/2014		Other Database Import	Zhang,R.S.; Yao,D.; Ye,W.; Chen,J.F.; Liu,X.L.; Ou,X.H.
EPI961428	HA	China	2014-Mar-11	A/environment/Changsha/115/2014		Other Database Import	Zhang,R.S.; Yao,D.; Ye,W.; Chen,J.F.; Liu,X.L.; Ou,X.H.
EPI749449	HA	China	2014-Mar-17	A/Environment/Chongqing/28959/2014		WHO Chinese National Influenza Center	Wang,Dayan;Li,Xiaodan;Zou,Shumei;Zhang,Ye;Bo,Hong;Li,Xiyan;Chen,Wenbing;Yang,Lei;Shu,Yuelong
EPI749441	HA	China	2014-Mar-20	A/Environment/Chongqing/28976/2014		WHO Chinese National Influenza Center	Wang,Dayan;Li,Xiaodan;Zou,Shumei;Zhang,Ye;Bo,Hong;Li,Xiyan;Chen,Wenbing;Yang,Lei;Shu,Yuelong
EPI749425	HA	China	2014-Mar-25	A/Environment/Hunan/25952/2014		WHO Chinese National Influenza Center	Wang,Dayan;Li,Xiaodan;Zou,Shumei;Zhang,Ye;Bo,Hong;Li,Xiyan;Chen,Wenbing;Yang,Lei;Shu,Yuelong
EPI749401	HA	China	2014-Oct-09	A/Environment/Jilin/99001/2014		WHO Chinese National Influenza Center	Wang,Dayan;Li,Xiaodan;Zou,Shumei;Zhang,Ye;Bo,Hong;Li,Xiyan;Chen,Wenbing;Yang,Lei;Shu,Yuelong
EPI749353	HA	China	2012-Aug-08	A/environment/Guangxi/03235/2012		WHO Chinese National Influenza Center	Wang,Dayan;Li,Xiaodan;Zou,Shumei;Zhang,Ye;Bo,Hong;Li,Xiyan;Chen,Wenbing;Yang,Lei;Shu,Yuelong
EPI749345	HA	China	2013-Nov-18	A/environment/Chongqing/20363/2013		WHO Chinese National Influenza Center	Wang,Dayan;Li,Xiaodan;Zou,Shumei;Zhang,Ye;Bo,Hong;Li,Xiyan;Chen,Wenbing;Yang,Lei;Shu,Yuelong
EPI749329	HA	China	2012-Oct-16	A/environment/Shaanxi/03243/2012		WHO Chinese National Influenza Center	Wang,Dayan;Li,Xiaodan;Zou,Shumei;Zhang,Ye;Bo,Hong;Li,Xiyan;Chen,Wenbing;Yang,Lei;Shu,Yuelong
EPI749305	HA	China	2015-Feb-12	A/Environment/Chongqing/45138/2015		WHO Chinese National Influenza Center	Wang,Dayan;Li,Xiaodan;Zou,Shumei;Zhang,Ye;Bo,Hong;Li,Xiyan;Chen,Wenbing;Yang,Lei;Shu,Yuelong
EPI749289	HA	China	2015-Jan-20	A/Environment/Chongqing/45121/2015		WHO Chinese National Influenza Center	Wang,Dayan;Li,Xiaodan;Zou,Shumei;Zhang,Ye;Bo,Hong;Li,Xiyan;Chen,Wenbing;Yang,Lei;Shu,Yuelong
EPI749281	HA	China	2015-Jan-20	A/Environment/Chongqing/45133/2015		WHO Chinese National Influenza Center	Wang,Dayan;Li,Xiaodan;Zou,Shumei;Zhang,Ye;Bo,Hong;Li,Xiyan;Chen,Wenbing;Yang,Lei;Shu,Yuelong
EPI749265	HA	China	2015-Feb-12	A/Environment/Chongqing/45160/2015		WHO Chinese National Influenza Center	Wang,Dayan;Li,Xiaodan;Zou,Shumei;Zhang,Ye;Bo,Hong;Li,Xiyan;Chen,Wenbing;Yang,Lei;Shu,Yuelong
EPI749225	HA	China	2015-Mar-11	A/Environment/Chongqing/45182/2015		WHO Chinese National Influenza Center	Wang,Dayan;Li,Xiaodan;Zou,Shumei;Zhang,Ye;Bo,Hong;Li,Xiyan;Chen,Wenbing;Yang,Lei;Shu,Yuelong
EPI749217	HA	China	2015-Mar-19	A/Environment/Chongqing/45203/2015		WHO Chinese National Influenza Center	Wang,Dayan;Li,Xiaodan;Zou,Shumei;Zhang,Ye;Bo,Hong;Li,Xiyan;Chen,Wenbing;Yang,Lei;Shu,Yuelong
EPI749209	HA	China	2015-Mar-19	A/Environment/Chongqing/45204/2015		WHO Chinese National Influenza Center	Wang,Dayan;Li,Xiaodan;Zou,Shumei;Zhang,Ye;Bo,Hong;Li,Xiyan;Chen,Wenbing;Yang,Lei;Shu,Yuelong
EPI749177	HA	China	2015-Apr-17	A/Environment/Chongqing/45239/2015		WHO Chinese National Influenza Center	Wang,Dayan;Li,Xiaodan;Zou,Shumei;Zhang,Ye;Bo,Hong;Li,Xiyan;Chen,Wenbing;Yang,Lei;Shu,Yuelong
EPI749161	HA	China	2015-Aug-20	A/Environment/Chongqing/45352/2015		WHO Chinese National Influenza Center	Wang,Dayan;Li,Xiaodan;Zou,Shumei;Zhang,Ye;Bo,Hong;Li,Xiyan;Chen,Wenbing;Yang,Lei;Shu,Yuelong
EPI749145	HA	China	2015-Nov-18	A/Environment/Chongqing/47495/2015		WHO Chinese National Influenza Center	Wang,Dayan;Li,Xiaodan;Zou,Shumei;Zhang,Ye;Bo,Hong;Li,Xiyan;Chen,Wenbing;Yang,Lei;Shu,Yuelong
EPI593036	HA	China	2013-Nov-26	A/Environment/Jiangxi/20983/2013	WHO Chinese National Influenza Center	WHO Chinese National Influenza Center	Li, Xiaodan; Zhang, Ye; Dong, Libo; Gao, Rongbao; Bo, Hong; Wang, dayan; Shu, Yuelong
EPI542890	HA	Cambodia	2013-Feb-26	A/environment/Cambodia/E328W9M4/2013		Other Database Import	Buchy,P.
EPI510480	HA	Bangladesh	2012-Jan-18	A/environment/Bangladesh/15105/2012		Other Database Import	Marinova-Petkova,A.; Feeroz,M.M.; Alam,S.M.R.; Hasan,M.K.; Akhtar,S.; Jones-Engel,L.; Walker,D.; McClenaghan,L.; Rubrum,A.; Franks,J.; Seiler,P.; Jeevan,T.; McKenzie,P.; Krauss,S.; Webby,R.J.; Webster,R.G.
EPI510401	HA	Bangladesh	2012-Mar-31	A/environment/Bangladesh/16298/2012		Other Database Import	Marinova-Petkova,A.; Feeroz,M.M.; Alam,S.M.R.; Hasan,M.K.; Akhtar,S.; Jones-Engel,L.; Walker,D.; McClenaghan,L.; Rubrum,A.; Franks,J.; Seiler,P.; Jeevan,T.; McKenzie,P.; Krauss,S.; Webby,R.J.; Webster,R.G.
EPI399721	HA	China	2011-Mar-07	A/environment/Hunan/3/2011		Other Database Import	Wang,B.; Chen,Q.; Chen,Z.
EPI361404	HA	Cambodia	2011-Apr-27	A/environment/Cambodia/C453W/2011		Other Database Import	Buchy,P.; Sorn,S.; Allal,L.
EPI361400	HA	Cambodia	2011-Mar-30	A/environment/Cambodia/C85W/2011		Other Database Import	Buchy,P.; Sorn,S.; Allal,L.
EPI337311	HA	China	2009-Jan-16	A/environment/Xinjiang/6/2009		Other Database Import	Lan,Y.; Dong,L.; Li,Z.; Li,X.; Zhao,X.; Cheng,Y.; Tan,m.; Yang,L.; Zou,S.; Wen,L.; Wang,D.; Li,D.; Shu,Y.
EPI337287	HA	China	2009-Jan-16	A/environment/Guizhou/7/2009		Other Database Import	Lan,Y.; Dong,L.; Li,Z.; Li,X.; Zhao,X.; Cheng,Y.; Tan,m.; Yang,L.; Zou,S.; Wen,L.; Wang,D.; Li,D.; Shu,Y.
EPI337263	HA	China	2009-Jan-06	A/duck feces/Hebei/5/2009		Other Database Import	Lan,Y.; Dong,L.; Li,Z.; Li,X.; Zhao,X.; Cheng,Y.; Tan,m.; Yang,L.; Zou,S.; Wen,L.; Wang,D.; Li,D.; Shu,Y.
EPI327155	HA	Thailand	2010-Jan-26	A/environment/Thailand/ICRC-6670/2010		Other Database Import	Chaichoun,K.; Phonarknguen,R.; Chatsiriwech,J.; Suksai,P.; Sariya,L.; Wiriyarat,W.; Ratanakorn,P.; Auewarakul,P.; Puthavathana,P.; Thitithanyanont,A.; Suwanpakdee,S.; Yongyuttawichai,P.; Taowan,N.-A.
EPI280280	HA	China	2009-Jan-16	A/water/Hunan/7/2009	WHO Chinese National Influenza Center	WHO Chinese National Influenza Center	Lan,Yu,Dong,Libo,Li,Zi,Li,Xiyan,Zhao,Xiang,Cheng,Yanhui,Tan,minju,Yang,Lei,Zou,Shumei,Wen,Leying,Wang,Dayan,Li,Dexin,Shu,Yuelong
EPI280272	HA	China	2009-Jan-16	A/water/Hunan/3/2009	WHO Chinese National Influenza Center	WHO Chinese National Influenza Center	Lan,Yu,Dong,Libo,Li,Zi,Li,Xiyan,Zhao,Xiang,Cheng,Yanhui,Tan,minju,Yang,Lei,Zou,Shumei,Wen,Leying,Wang,Dayan,Li,Dexin,Shu,Yuelong
EPI280264	HA	China	2009-Jan-16	A/environment/Xinjiang/6/2009	WHO Chinese National Influenza Center	WHO Chinese National Influenza Center	Lan,Yu,Dong,Libo,Li,Zi,Li,Xiyan,Zhao,Xiang,Cheng,Yanhui,Tan,minju,Yang,Lei,Zou,Shumei,Wen,Leying,Wang,Dayan,Li,Dexin,Shu,Yuelong
EPI280224	HA	China	2009-Jan-16	A/environment/Guizhou/2/2009	WHO Chinese National Influenza Center	WHO Chinese National Influenza Center	Lan,Yu,Dong,Libo,Li,Zi,Li,Xiyan,Zhao,Xiang,Cheng,Yanhui,Tan,minju,Yang,Lei,Zou,Shumei,Wen,Leying,Wang,Dayan,Li,Dexin,Shu,Yuelong
EPI280216	HA	China	2009-Jan-06	A/duck feces/Hebei/5/2009	WHO Chinese National Influenza Center	WHO Chinese National Influenza Center	Lan,Yu,Dong,Libo,Li,Zi,Li,Xiyan,Zhao,Xiang,Cheng,Yanhui,Tan,minju,Yang,Lei,Zou,Shumei,Wen,Leying,Wang,Dayan,Li,Dexin,Shu,Yuelong
EPI280200	HA	China	2009-Jan-06	A/water/Hebei/2/2009	WHO Chinese National Influenza Center	WHO Chinese National Influenza Center	Lan,Yu,Dong,Libo,Li,Zi,Li,Xiyan,Zhao,Xiang,Cheng,Yanhui,Tan,minju,Yang,Lei,Zou,Shumei,Wen,Leying,Wang,Dayan,Li,Dexin,Shu,Yuelong
EPI280192	HA	China	2009-Jan-06	A/water/Hebei/1/2009	WHO Chinese National Influenza Center	WHO Chinese National Influenza Center	Lan,Yu,Dong,Libo,Li,Zi,Li,Xiyan,Zhao,Xiang,Cheng,Yanhui,Tan,minju,Yang,Lei,Zou,Shumei,Wen,Leying,Wang,Dayan,Li,Dexin,Shu,Yuelong
EPI222026	HA	China	2007-Dec-01	A/environment/Hunan/5-25/2007		Other Database Import	Zhang,H.; Chen,Z.
EPI222018	HA	China	2007-Apr-01	A/environment/Hunan/2-16/2007		Other Database Import	Zhang,H.; Chen,Z.
EPI222010	HA	China	2007-Apr-01	A/environment/Hunan/2-1/2007		Other Database Import	Zhang,H.; Chen,Z.
EPI126326	HA	Korea, Republic of	2006-Jan-01	A/environment/Korea/W150/2006		Other Database Import
EPI6629	HA	China	1999-Jan-01	A/Environment/Hong Kong/437-8/99		Other Database Import
EPI6611	HA	China	1999-Jan-01	A/Environment/Hong Kong/437-6/99		Other Database Import
EPI432533	HA	China	2010-Apr-27	r8	Harbin Veterinary Research Institute (CAAS)	Harbin Veterinary Research Institute (CAAS)
EPI432525	HA	China	2010-Apr-27	r78	Harbin Veterinary Research Institute (CAAS)	Harbin Veterinary Research Institute (CAAS)
EPI432485	HA	China	2010-Apr-21	r6	Harbin Veterinary Research Institute (CAAS)	Harbin Veterinary Research Institute (CAAS)
EPI432389	HA	China	2010-Apr-16	r368	Harbin Veterinary Research Institute (CAAS)	Harbin Veterinary Research Institute (CAAS)
EPI432349	HA	China	2010-Apr-10	r3578	Harbin Veterinary Research Institute (CAAS)	Harbin Veterinary Research Institute (CAAS)
EPI432309	HA	China	2010-Apr-03	r356	Harbin Veterinary Research Institute (CAAS)	Harbin Veterinary Research Institute (CAAS)
EPI432301	HA	China	2010-Apr-03	r35	Harbin Veterinary Research Institute (CAAS)	Harbin Veterinary Research Institute (CAAS)
EPI432285	HA	China	2010-Mar-28	r28	Harbin Veterinary Research Institute (CAAS)	Harbin Veterinary Research Institute (CAAS)
EPI432261	HA	China	2010-Mar-28	r268	Harbin Veterinary Research Institute (CAAS)	Harbin Veterinary Research Institute (CAAS)
EPI432245	HA	China	2010-Mar-28	r267	Harbin Veterinary Research Institute (CAAS)	Harbin Veterinary Research Institute (CAAS)
EPI432237	HA	China	2010-Mar-22	r26	Harbin Veterinary Research Institute (CAAS)	Harbin Veterinary Research Institute (CAAS)
EPI432221	HA	China	2010-Mar-22	r2578	Harbin Veterinary Research Institute (CAAS)	Harbin Veterinary Research Institute (CAAS)
EPI432173	HA	China	2010-Mar-17	r25	Harbin Veterinary Research Institute (CAAS)	Harbin Veterinary Research Institute (CAAS)
EPI432141	HA	China	2010-Mar-12	r2368	Harbin Veterinary Research Institute (CAAS)	Harbin Veterinary Research Institute (CAAS)
EPI432125	HA	China	2010-Mar-12	r2367	Harbin Veterinary Research Institute (CAAS)	Harbin Veterinary Research Institute (CAAS)
EPI432117	HA	China	2010-Mar-12	r236	Harbin Veterinary Research Institute (CAAS)	Harbin Veterinary Research Institute (CAAS)
EPI432061	HA	China	2010-Mar-07	r2356	Harbin Veterinary Research Institute (CAAS)	Harbin Veterinary Research Institute (CAAS)
EPI432005	HA	China	2010-Mar-02	r168	Harbin Veterinary Research Institute (CAAS)	Harbin Veterinary Research Institute (CAAS)
EPI431989	HA	China	2012-Feb-25	r167	Harbin Veterinary Research Institute (CAAS)	Harbin Veterinary Research Institute (CAAS)
EPI431973	HA	China	2012-Feb-25	r158	Harbin Veterinary Research Institute (CAAS)	Harbin Veterinary Research Institute (CAAS)
EPI431941	HA	China	2010-Feb-18	r15678	Harbin Veterinary Research Institute (CAAS)	Harbin Veterinary Research Institute (CAAS)
EPI431925	HA	China	2010-Feb-18	r156	Harbin Veterinary Research Institute (CAAS)	Harbin Veterinary Research Institute (CAAS)
EPI431845	HA	China	2010-Feb-05	r13578	Harbin Veterinary Research Institute (CAAS)	Harbin Veterinary Research Institute (CAAS)
EPI431821	HA	China	2010-Feb-05	r135678	Harbin Veterinary Research Institute (CAAS)	Harbin Veterinary Research Institute (CAAS)
EPI431781	HA	China	2010-Jan-31	r128	Harbin Veterinary Research Institute (CAAS)	Harbin Veterinary Research Institute (CAAS)
EPI431765	HA	China	2010-Jan-31	r127	Harbin Veterinary Research Institute (CAAS)	Harbin Veterinary Research Institute (CAAS)
EPI431709	HA	China	2010-Jan-20	r1257	Harbin Veterinary Research Institute (CAAS)	Harbin Veterinary Research Institute (CAAS)
EPI431589	HA	China	2010-Jan-10	r12357	Harbin Veterinary Research Institute (CAAS)	Harbin Veterinary Research Institute (CAAS)
EPI431581	HA	China	2010-Jan-10	r123568	Harbin Veterinary Research Institute (CAAS)	Harbin Veterinary Research Institute (CAAS)
EPI431533	HA	China	2010-Jan-04	r12	Harbin Veterinary Research Institute (CAAS)	Harbin Veterinary Research Institute (CAAS)
EPI243272	HA	Mongolia	2006-Jan-01	A/R(duck/Mongolia/54/01-duck/Mongolia/47/01)		Other Database Import	Tanaka,Y.; Kida,H.; Sakoda,Y.
EPI643069	HA	Indonesia	2015-Mar-24	A/Indonesia/NIHRD/15023/2015	National Institute of Health Research and Development	National Institute of Health Research and Development	HA,Pawestri;AA,Nugraha;KD,Puspa;HD,Ikawati;V,Setiawaty
EPI624930	HA	Vietnam	2013-Apr-04	A/Vietnam/VP13-28H/2013	Pasteur Institute of Ho Chi Minh City	National Institute of Infectious Diseases (NIID)	Ikuyo, Takayama; Nguyen Trung, Hieu; Masayuki, Shirakura; Mina, Nakauchi; Seiichiro, Fujisaki; Hitoshi, Takahashi; Shiho, Nagata; Nguyen Thanh, Long; Takato, Odagiri; Masato, Tashiro; Tsutomu, Kageyama
EPI624914	HA	Vietnam	2014-Jan-18	A/Vietnam/14011801/2014	Pasteur Institute of Ho Chi Minh City	National Institute of Infectious Diseases (NIID)	Ikuyo, Takayama; Nguyen Trung, Hieu; Masayuki, Shirakura; Mina, Nakauchi; Seiichiro, Fujisaki; Hitoshi, Takahashi; Shiho, Nagata; Nguyen Thanh, Long; Takato, Odagiri; Masato, Tashiro; Tsutomu, Kageyama
EPI573556	HA	Vietnam	2010-Apr-02	A/Vietnam/36285/2010		Other Database Import	Yamaji,R.; Yamada,S.; Le,M.Q.; Li,C.; Chen,H.; Qurnianingsih,E.; Nidom,C.A.; Ito,M.; Sakai-Tagawa,Y.; Kawaoka,Y.
EPI573521	HA	Vietnam	2010-Feb-20	A/Vietnam/UT36236/2010		Other Database Import	Yamaji,R.; Yamada,S.; Le,M.Q.; Li,C.; Chen,H.; Qurnianingsih,E.; Nidom,C.A.; Ito,M.; Sakai-Tagawa,Y.; Kawaoka,Y.
EPI573519	HA	Vietnam	2008-Dec-19	A/Vietnam/UT31641-2/2008		Other Database Import	Yamaji,R.; Yamada,S.; Le,M.Q.; Li,C.; Chen,H.; Qurnianingsih,E.; Nidom,C.A.; Ito,M.; Sakai-Tagawa,Y.; Kawaoka,Y.
EPI573518	HA	Vietnam	2009-Feb-05	A/Vietnam/UT31604-1/2009		Other Database Import	Yamaji,R.; Yamada,S.; Le,M.Q.; Li,C.; Chen,H.; Qurnianingsih,E.; Nidom,C.A.; Ito,M.; Sakai-Tagawa,Y.; Kawaoka,Y.
EPI542828	HA	Cambodia	2013-Feb-11	A/Cambodia/X0212301/2013		Other Database Import	Buchy,P.
EPI542804	HA	Cambodia	2013-Jan-09	A/Cambodia/X0123311/2013		Other Database Import	Buchy,P.
EPI531959	HA	Indonesia	2014-Apr-19	A/Indonesia/NIHRD14122/2014	National Institute of Health Research and Development	National Institute of Health Research and Development	HA,Pawestri;AA,Nugraha;KD,Puspa;HD,Ikawati;V,Setiawaty
EPI531332	HA	Cambodia	2013-Oct-22	A/Cambodia/X1024307/2013		Other Database Import	Rith,S.; Horm,S.V.; Buchy,P.
EPI531266	HA	Cambodia	2013-Jun-28	A/Cambodia/X0628313/2013		Other Database Import	Rith,S.; Horm,S.V.; Buchy,P.
EPI489378	HA	Indonesia	2011-Apr-08	A/Indonesia/NIHRD11454/2011	National Institute of Health Research and Development	National Institute of Health Research and Development	HA,Pawestri
EPI485587	HA	Cambodia	2013-Aug-09	A/Cambodia/X0810301/2013	Institut Pasteur in Cambodia	Institut Pasteur in Cambodia	Rith, S.; Horm, SV.; Buchy, P.
EPI442759	HA	Indonesia	2012-Jun-29	A/Indonesia/NIHRD12377/2012	National Institute of Health Research and Development	National Institute of Health Research and Development	Pawestri,H.A;Ikawati,H.D;Setiawaty,V
EPI420391	HA	China	2013-Feb-09	A/Guizhou/2/2013	WHO Chinese National Influenza Center	WHO Chinese National Influenza Center
EPI420386	HA	China	2013-Feb-08	A/Guizhou/1/2013	WHO Chinese National Influenza Center	WHO Chinese National Influenza Center
EPI376537	HA	Indonesia	2005-Jan-01	A/Indonesia/5/2005		Other Database Import	Herfst,S.; Schrauwen,E.J.; Linster,M.; Chutinimitkul,S.; de Wit,E.; Munster,V.J.; Sorrell,E.M.; Bestebroer,T.M.; Burke,D.F.; Smith,D.J.; Rimmelzwaan,G.F.; Osterhaus,A.D.; Fouchier,R.A.; Wit,Ed.
EPI361524	HA	Vietnam	2004-Jan-01	A/Viet Nam/1203/2004		Other Database Import	Butler,J.; Middleton,D.; Klippel,J.; Rockman,S.; Brown,L.; Sapats,S.
EPI341632	HA	Indonesia	2011-Oct-07	A/Indonesia/NIHRD11767/2011(H5N1)	National Institute of Health Research and Development	National Institute of Health Research and Development	Pawestri,H.A;Setiawaty,V;Sampurno,O.D;Takamaya,I;Shirakura,M;Kagayama,T;Tashiro,M
EPI341367	HA	Cambodia	2011-Feb-17	A/Cambodia/V0219301/2011		Other Database Import	Buchy,P.; Mardy,S.
EPI341365	HA	Cambodia	2011-Apr-16	A/Cambodia/V0417301/2011		Other Database Import	Buchy,P.; Mardy,S.
EPI337231	HA	China	2010-May-21	A/Hubei/1/2010		Other Database Import	Lan,Y.; Dong,L.; Li,Z.; Li,X.; Zhao,X.; Cheng,Y.; Tan,m.; Yang,L.; Zou,S.; Wen,L.; Wang,D.; Li,D.; Shu,Y.
EPI337224	HA	China	2009-Jan-23	A/Hunan/2/2009		Other Database Import	Lan,Y.; Dong,L.; Li,Z.; Li,X.; Zhao,X.; Cheng,Y.; Tan,m.; Yang,L.; Zou,S.; Wen,L.; Wang,D.; Li,D.; Shu,Y.
EPI337210	HA	China	2009-Jan-15	A/Guizhou/1/2009		Other Database Import	Lan,Y.; Dong,L.; Li,Z.; Li,X.; Zhao,X.; Cheng,Y.; Tan,m.; Yang,L.; Zou,S.; Wen,L.; Wang,D.; Li,D.; Shu,Y.
EPI337168	HA	China	2008-Feb-12	A/Guangxi/1/2008		Other Database Import	Lan,Y.; Dong,L.; Li,Z.; Li,X.; Zhao,X.; Cheng,Y.; Tan,m.; Yang,L.; Zou,S.; Wen,L.; Wang,D.; Li,D.; Shu,Y.
EPI337114	HA	China	2006-Apr-01	A/Hubei/1/2006		Other Database Import	Lan,Y.; Dong,L.; Li,Z.; Li,X.; Zhao,X.; Cheng,Y.; Tan,m.; Yang,L.; Zou,S.; Wen,L.; Wang,D.; Li,D.; Shu,Y.
EPI337107	HA	China	2006-Mar-13	A/Shanghai/1/2006		Other Database Import	Lan,Y.; Dong,L.; Li,Z.; Li,X.; Zhao,X.; Cheng,Y.; Tan,m.; Yang,L.; Zou,S.; Wen,L.; Wang,D.; Li,D.; Shu,Y.
EPI284001	HA	Cambodia	2008-Dec-11	A/Cambodia/S1211394/2008		Other Database Import	Buchy,P.; Mardy,S.
EPI280176	HA	China	2009-Jan-23	A/Hunan/2/2009	WHO Chinese National Influenza Center	WHO Chinese National Influenza Center	Lan,Yu,Dong,Libo,Li,Zi,Li,Xiyan,Zhao,Xiang,Cheng,Yanhui,Tan,minju,Yang,Lei,Zou,Shumei,Wen,Leying,Wang,Dayan,Li,Dexin,Shu,Yuelong
EPI270268	HA	Vietnam	2008-Feb-21	A/Vietnam/HN31432M/2008		Other Database Import	Takano,R.
EPI270260	HA	Vietnam	2008-Feb-13	A/Vietnam/UT31413II/2008		Other Database Import	Takano,R.
EPI270204	HA	Vietnam	2007-Jan-01	A/Vietnam/UT31239/2007		Other Database Import	Takano,R.
EPI270196	HA	Vietnam	2007-May-19	A/Vietnam/UT31203A/2007		Other Database Import	Takano,R.
EPI280067	HA	China	2009-Jan-05	A/Shandong/1/2009	WHO Chinese National Influenza Center	WHO Chinese National Influenza Center	Lan,Yu; Dong,Libo; Li,Zi; Li,Xiyan; Zhao,Xiang; Cheng,Yanhui; Tan,minju; Yang,Lei; Zou,Shumei; Wen,Leying; Wang,Dayan; Li,Dexin; Shu,Yuelong
EPI280060	HA	China	2008-Feb-16	A/Guangdong/1/2008	WHO Chinese National Influenza Center	WHO Chinese National Influenza Center	Lan,Yu; Dong,Libo; Li,Zi; Li,Xiyan; Zhao,Xiang; Cheng,Yanhui; Tan,minju; Yang,Lei; Zou,Shumei; Wen,Leying; Wang,Dayan; Li,Dexin; Shu,Yuelong
EPI280053	HA	China	2008-Feb-12	A/Guangxi/1/2008	WHO Chinese National Influenza Center	WHO Chinese National Influenza Center	Lan,Yu; Dong,Libo; Li,Zi; Li,Xiyan; Zhao,Xiang; Cheng,Yanhui; Tan,minju; Yang,Lei; Zou,Shumei; Wen,Leying; Wang,Dayan; Li,Dexin; Shu,Yuelong
EPI337959	HA	China	2005-Nov-23	A/Guangxi/1/2005		Other Database Import	Lan,Y.; Dong,L.; Li,Z.; Li,X.; Zhao,X.; Cheng,Y.; Tan,m.; Yang,L.; Zou,S.; Wen,L.; Wang,D.; Li,D.; Shu,Y.
EPI280039	HA	China	2007-Mar-17	A/Anhui/1/2007	WHO Chinese National Influenza Center	WHO Chinese National Influenza Center	Lan,Yu; Dong,Libo; Li,Zi; Li,Xiyan; Zhao,Xiang; Cheng,Yanhui; Tan,minju; Yang,Lei; Zou,Shumei; Wen,Leying; Wang,Dayan; Li,Dexin; Shu,Yuelong
EPI279949	HA	China	2006-Feb-10	A/Zhejiang/1/2006	WHO Chinese National Influenza Center	WHO Chinese National Influenza Center	Lan,Yu; Dong,Libo; Li,Zi; Li,Xiyan; Zhao,Xiang; Cheng,Yanhui; Tan,minju; Yang,Lei; Zou,Shumei; Wen,Leying; Wang,Dayan; Li,Dexin; Shu,Yuelong
EPI181302	HA	China	2005-Dec-10	A/Jiangxi/1/2005		Other Database Import
EPI181299	HA	China	2005-Dec-12	A/Fujian/1/2005		Other Database Import
EPI181297	HA	China	2006-Feb-21	A/Zhejiang/1/2006		WHO Chinese National Influenza Center
EPI164755	HA	Indonesia	2008-Jan-01	A/Indonesia/7379/2008	Ministry of Health, NIHRD	Eijkman Institute for Molecular Biology
EPI164208	HA	Indonesia	2008-May-08	A/Indonesia/8228/2008	Ministry of Health, NIHRD	Eijkman Institute for Molecular Biology
EPI116501	HA	China	2003-Jan-01	A/Hong Kong/213/2003		Other Database Import
EPI116515	HA	Thailand	2004-Jan-01	A/Thailand/16/2004		Other Database Import
EPI116505	HA	Vietnam	2004-Jan-01	A/Viet Nam/1203/2004		Other Database Import
EPI141271	HA	China	2007-Jan-01	A/Jiangsu/2/2007		Other Database Import
EPI126828	HA	Vietnam	2007-Jan-01	A/Viet Nam/HN31242/2007		Other Database Import
EPI124217	HA	Indonesia	2006-Jan-01	A/Indonesia/286H/2006		Other Database Import
EPI120008	HA	Indonesia	2006-Jan-01	A/Indonesia/TLL012/2006		Other Database Import
EPI120006	HA	Indonesia	2006-Jan-01	A/Indonesia/TLL011/2006		Other Database Import
EPI120000	HA	Indonesia	2006-Jan-01	A/Indonesia/TLL008/2006		Other Database Import
EPI119998	HA	Indonesia	2006-Jan-01	A/Indonesia/TLL007/2006		Other Database Import
EPI116521	HA	Thailand	2004-Jan-01	A/Thailand/Kan353/2004		Other Database Import
EPI115165	HA	Vietnam	2004-Jan-01	A/Viet Nam/JP178/2004		Other Database Import
EPI110710	HA	Thailand	2004-Jan-01	A/Thailand/1(KAN-1A)/2004		Other Database Import
EPI275378	HA	China	2005-Nov-08	A/Anhui/1/2005		Other Database Import	Li,Y.; Shi,J.; Zhong,G.; Deng,G.; Tian,G.; Ge,J.; Zeng,X.; Song,J.; Zhao,D.; Liu,L.; Jiang,Y.; Guan,Y.; Bu,Z.; Chen,H.
EPI101747	HA	Thailand	2005-Jan-01	A/Thailand/676/2005		Other Database Import
EPI55719	HA	Indonesia	2007-Jan-11	A/Indonesia/CDC1046/2007		Other Database Import
EPI49221	HA	Indonesia	2006-Sep-24	A/Indonesia/CDC836/2006		Other Database Import
EPI41801	HA	Indonesia	2006-Jun-13	A/Indonesia/CDC669/2006		Other Database Import
EPI41763	HA	Indonesia	2006-May-22	A/Indonesia/CDC625L/2006		Other Database Import
EPI41344	HA	Indonesia	2006-May-10	A/Indonesia/CDC596/2006		Other Database Import
EPI24675	HA	Thailand	2004-Jan-01	A/Thailand/LFPN-2004/2004		Other Database Import
EPI21925	HA	Thailand	2004-Jan-01	A/Thailand/5(KK-494)/2004		Other Database Import	Puthavathana,P.; Auewarakul,P.; Charoenying,P.C.; Sangsiriwut,K.; Pooruk,P.; Boonnak,K.; Khanyok,R.; Thawachsupa,P.; Kijphati,R.; Sawanpanyalert,P.; Prasertsophon,J.; Thawatsupha,P.; Kanyok,R.; Auwanit,W.; Chor charoenying,P.; Chittaganpitch,M.; Waicharoen,S.; Maneewong,P.
EPI21909	HA	Thailand	2004-Jan-01	A/Thailand/4(SP-528)/2004		Other Database Import
EPI940815	HA	China	2015-Apr-05	A/wild bird/Jiangsu/H184/2015		Other Database Import	Jiang,W.; Hou,G.; Li,J.; Peng,C.; Wang,S.; Chen,J.
EPI940809	HA	China	2015-Apr-05	A/wild bird/Jiangsu/H410/2015		Other Database Import	Jiang,W.; Hou,G.; Li,J.; Peng,C.; Wang,S.; Chen,J.
EPI940805	HA	China	2015-Apr-05	A/wild bird/Jiangsu/H436/2015		Other Database Import	Jiang,W.; Hou,G.; Li,J.; Peng,C.; Wang,S.; Chen,J.
EPI898669	HA	Vietnam	2012-Sep-26	A/muscovy duck/Vietnam/NCVD-1983/2012		Other Database Import	Davis,T.; Jang,Y.
EPI760584	HA	Bangladesh	2013-Jan-02	A/poultry/Bangladesh/91392/2013	Institute of Epidemiology Disease Control and Research (IEDCR) & Bangladesh National Influenza Centre (NIC)	Centers for Disease Control and Prevention
EPI760130	HA	China	2015-Jun-02	A/peacock/Yunnan/3/2015		Other Database Import	Hu,T.; Zhao,H.; Zhang,Y.; Zhang,W.; Kong,Q.; Zhang,Z.; Cui,Q.; Qiu,W.; Deng,B.; Fan,Q.; Zhang,F.
EPI760123	HA	China	2015-Jun-02	A/peacock/Yunnan/1/2015		Other Database Import	Hu,T.; Zhao,H.; Zhang,Y.; Zhang,W.; Kong,Q.; Zhang,Z.; Cui,Q.; Qiu,W.; Deng,B.; Fan,Q.; Zhang,F.
EPI681277	HA	China	2014-Nov-20	A/pigeon/Zhejiang/112090/2014		Other Database Import	Wu,H.; Peng,X.; Cheng,L.; Lu,X.; Jin,C.; Xie,T.; Yao,H.; Wu,N.
EPI681276	HA	China	2014-Nov-20	A/pigeon/Zhejiang/112089/2014		Other Database Import	Wu,H.; Peng,X.; Cheng,L.; Lu,X.; Jin,C.; Xie,T.; Yao,H.; Wu,N.
EPI681275	HA	China	2014-Jul-27	A/pigeon/Zhejiang/727097/2014		Other Database Import	Wu,H.; Peng,X.; Cheng,L.; Lu,X.; Jin,C.; Xie,T.; Yao,H.; Wu,N.
EPI621148	HA	India	2012-Jan-03	A/crow/India/01CA08/2012		Other Database Import	Nagarajan,S.; Senthil Kumar,D.; Tosh,C.; Murugkar,H.V.; Kumar,M.; Kulkarni,D.D.
EPI527360	HA	Bhutan	2012-Jan-27	A/wild bird/Bhutan/325/2012		Other Database Import	Franks,J.S.; Tenzin,S.; Tshering,D.; Rai,P.; Lhamo,K.; Dahal,N.; Dukpa,K.
EPI527352	HA	Bhutan	2012-Jan-27	A/wild bird/Bhutan/326/2012		Other Database Import	Franks,J.S.; Tenzin,S.; Tshering,D.; Rai,P.; Lhamo,K.; Dahal,N.; Dukpa,K.
EPI448271	HA	Bangladesh	2012-Jan-08	A/chicken/Bangladesh/42010/2012	Institute of Epidemiology Disease Control and Research (IEDCR) & Bangladesh National Influenza Centre (NIC)	Centers for Disease Control and Prevention	Gerloff, Nancy; Simpson, Natosha; Poh, Mee;Davis, Todd
EPI448207	HA	Bangladesh	2011-Jul-15	A/chicken/Bangladesh/4070T/2011	Institute of Epidemiology Disease Control and Research (IEDCR) & Bangladesh National Influenza Centre (NIC)	Centers for Disease Control and Prevention	Gerloff, Nancy; Simpson, Natosha; Poh, Mee;Davis, Todd
EPI448199	HA	Bangladesh	2011-Jul-14	A/chicken/Bangladesh/4058/2011	Institute of Epidemiology Disease Control and Research (IEDCR) & Bangladesh National Influenza Centre (NIC)	Centers for Disease Control and Prevention	Gerloff, Nancy; Simpson, Natosha; Poh, Mee;Davis, Todd
EPI448191	HA	Bangladesh	2011-Jul-01	A/goose/Bangladesh/4051T/2011	Institute of Epidemiology Disease Control and Research (IEDCR) & Bangladesh National Influenza Centre (NIC)	Centers for Disease Control and Prevention	Gerloff, Nancy; Simpson, Natosha; Poh, Mee;Davis, Todd
EPI448183	HA	Bangladesh	2011-May-24	A/chicken/Bangladesh/3075/2011	Institute of Epidemiology Disease Control and Research (IEDCR) & Bangladesh National Influenza Centre (NIC)	Centers for Disease Control and Prevention	Gerloff, Nancy; Simpson, Natosha; Poh, Mee; Davis, Todd
EPI448159	HA	Bangladesh	2011-Feb-07	A/crow/Bangladesh/313T/2011	Institute of Epidemiology Disease Control and Research (IEDCR) & Bangladesh National Influenza Centre (NIC)	Centers for Disease Control and Prevention	Gerloff, Nancy; Simpson, Natosha; Poh, Mee;Davis, Todd
EPI448111	HA	Bangladesh	2011-Jun-29	A/waterfowl/Bangladesh/33025/2011	Institute of Epidemiology Disease Control and Research (IEDCR) & Bangladesh National Influenza Centre (NIC)	Centers for Disease Control and Prevention	Gerloff, Nancy; Simpson, Natosha; Poh, Mee;Davis, Todd
EPI448055	HA	Bangladesh	2011-Feb-13	A/crow/Bangladesh/1054/2011	Institute of Epidemiology Disease Control and Research (IEDCR) & Bangladesh National Influenza Centre (NIC)	Centers for Disease Control and Prevention	Gerloff, Nancy; Simpson, Natosha; Poh, Mee; Davis, Todd
EPI448047	HA	Bangladesh	2011-Jan-20	A/crow/Bangladesh/1020/2011	Institute of Epidemiology Disease Control and Research (IEDCR) & Bangladesh National Influenza Centre (NIC)	Centers for Disease Control and Prevention	Gerloff, Nancy; Simpson, Natosha; Poh, Mee; Davis, Todd
EPI448039	HA	Bangladesh	2011-Jan-20	A/crow/Bangladesh/1019/2011	Institute of Epidemiology Disease Control and Research (IEDCR) & Bangladesh National Influenza Centre (NIC)	Centers for Disease Control and Prevention	Gerloff, Nancy; Simpson, Natosha; Poh, Mee; Davis, Todd
EPI425931	HA	Vietnam	2012-Jul-12	A/duck/Vietnam/NCVD-1544/2012	National Centre of Veterinary Diagnostics	Centers for Disease Control and Prevention
EPI425907	HA	Vietnam	2012-Feb-17	A/chicken/Vietnam/NCVD-1254/2011	National Centre of Veterinary Diagnostics	Centers for Disease Control and Prevention
EPI425899	HA	Vietnam	2012-Feb-16	A/duck/Vietnam/NCVD-1251/2011	National Centre of Veterinary Diagnostics	Centers for Disease Control and Prevention
EPI425680	HA	Vietnam	2012-Jul-15	A/duck/Vietnam/NCVD-1593/2012	National Centre of Veterinary Diagnostics	Centers for Disease Control and Prevention
EPI425624	HA	Vietnam	2012-Aug-18	A/duck/Vietnam/NCVD-1930/2012	National Centre of Veterinary Diagnostics	Centers for Disease Control and Prevention
EPI425608	HA	Vietnam	2012-Sep-21	A/chicken/Vietnam/NCVD-1963/2012	National Centre of Veterinary Diagnostics	Centers for Disease Control and Prevention
EPI425584	HA	Vietnam	2011-Jun-15	A/chicken/Vietnam/NCVD-882/2011	National Centre of Veterinary Diagnostics	Centers for Disease Control and Prevention
EPI425560	HA	Vietnam	2010-Nov-01	A/duck/Vietnam/NCVD-645/2010	National Centre of Veterinary Diagnostics	Centers for Disease Control and Prevention
EPI425544	HA	Vietnam	2011-Mar-03	A/duck/Vietnam/NCVD-825/2011	National Centre of Veterinary Diagnostics	Centers for Disease Control and Prevention
EPI425536	HA	Vietnam	2010-Nov-06	A/duck/Vietnam/NCVD-815/2010	National Centre of Veterinary Diagnostics	Centers for Disease Control and Prevention
EPI425520	HA	Vietnam	2011-Jun-15	A/chicken/Vietnam/NCVD-780/2011	National Centre of Veterinary Diagnostics	Centers for Disease Control and Prevention
EPI425472	HA	Vietnam	2012-Feb-16	A/chicken/Vietnam/NCVD-1247/2012	National Centre of Veterinary Diagnostics	Centers for Disease Control and Prevention
EPI425456	HA	Vietnam	2012-Feb-20	A/duck/Vietnam/NCVD-1276/2012	National Centre of Veterinary Diagnostics	Centers for Disease Control and Prevention
EPI425448	HA	Vietnam	2012-Feb-08	A/duck/Vietnam/NCVD-1219/2012	National Centre of Veterinary Diagnostics	Centers for Disease Control and Prevention
EPI425440	HA	Vietnam	2012-Feb-08	A/duck/Vietnam/NCVD-1210/2012	National Centre of Veterinary Diagnostics	Centers for Disease Control and Prevention
EPI425432	HA	Vietnam	2012-Feb-08	A/duck/Vietnam/NCVD-1207/2012	National Centre of Veterinary Diagnostics	Centers for Disease Control and Prevention
EPI425424	HA	Vietnam	2012-Feb-24	A/duck/Vietnam/NCVD-1312/2012	National Centre of Veterinary Diagnostics	Centers for Disease Control and Prevention
EPI425408	HA	Vietnam	2012-Feb-21	A/duck/Vietnam/NCVD-1269/2012	National Centre of Veterinary Diagnostics	Centers for Disease Control and Prevention
EPI425392	HA	Vietnam	2012-Feb-16	A/duck/Vietnam/NCVD-1253/2012	National Centre of Veterinary Diagnostics	Centers for Disease Control and Prevention
EPI425376	HA	Vietnam	2012-Feb-17	A/duck/Vietnam/NCVD-1234/2012	National Centre of Veterinary Diagnostics	Centers for Disease Control and Prevention
EPI425360	HA	Vietnam	2012-Jan-06	A/chicken/Vietnam/NCVD-1225/2012	National Centre of Veterinary Diagnostics	Centers for Disease Control and Prevention
EPI425336	HA	Vietnam	2012-Feb-08	A/duck/Vietnam/NCVD-1221/2012	National Centre of Veterinary Diagnostics	Centers for Disease Control and Prevention
EPI425320	HA	Vietnam	2012-Feb-08	A/duck/Vietnam/NCVD-1217/2012	National Centre of Veterinary Diagnostics	Centers for Disease Control and Prevention
EPI425304	HA	Vietnam	2012-Aug-28	A/duck/Vietnam/NCVD-1902/2012	National Centre of Veterinary Diagnostics	Centers for Disease Control and Prevention
EPI425296	HA	Vietnam	2011-Jan-01	A/duck/Vietnam/NCVD-669/2011	National Centre of Veterinary Diagnostics	Centers for Disease Control and Prevention
EPI425240	HA	Vietnam	2012-Jan-13	A/duck/Vietnam/NCVD-1171/2012	National Centre of Veterinary Diagnostics	Centers for Disease Control and Prevention
EPI425232	HA	Vietnam	2011-Dec-30	A/duck/Vietnam/NCVD-1160/2011	National Centre of Veterinary Diagnostics	Centers for Disease Control and Prevention
EPI425144	HA	Vietnam	2012-Aug-21	A/duck/Vietnam/NCVD-1933/2012	National Centre of Veterinary Diagnostics	Centers for Disease Control and Prevention
EPI425136	HA	Vietnam	2012-Aug-28	A/duck/Vietnam/NCVD-1899/2012	National Centre of Veterinary Diagnostics	Centers for Disease Control and Prevention
EPI425096	HA	Vietnam	2011-Apr-03	A/duck/Vietnam/NCVD-827/2011	National Centre of Veterinary Diagnostics	Centers for Disease Control and Prevention
EPI425088	HA	Vietnam	2011-Jun-15	A/chicken/Vietnam/NCVD-779/2011	National Centre of Veterinary Diagnostics	Centers for Disease Control and Prevention
EPI425072	HA	Vietnam	2011-Feb-25	A/chicken/Vietnam/NCVD-776/2011	National Centre of Veterinary Diagnostics	Centers for Disease Control and Prevention
EPI425024	HA	Vietnam	2012-Aug-25	A/duck/Vietnam/NCVD-1884/2012	National Centre of Veterinary Diagnostics	Centers for Disease Control and Prevention
EPI425016	HA	Vietnam	2012-Aug-23	A/duck/Vietnam/NCVD-1878/2012	National Centre of Veterinary Diagnostics	Centers for Disease Control and Prevention
EPI424992	HA	Vietnam	2012-Jul-31	A/duck/Vietnam/NCVD-1607/2012	National Centre of Veterinary Diagnostics	Centers for Disease Control and Prevention
EPI424984	HA	Vietnam	2012-Jul-27	A/duck/Vietnam/NCVD-1584/2012	National Centre of Veterinary Diagnostics	Centers for Disease Control and Prevention
EPI424952	HA	Vietnam	2010-Jan-01	A/duck/Vietnam/NCVD-890/2010	National Centre of Veterinary Diagnostics	Centers for Disease Control and Prevention
EPI424944	HA	Vietnam	2010-Jan-01	A/duck/Vietnam/NCVD-885/2010	National Centre of Veterinary Diagnostics	Centers for Disease Control and Prevention
EPI424912	HA	Vietnam	2011-Feb-12	A/duck/Vietnam/NCVD-943/2011	National Centre of Veterinary Diagnostics	Centers for Disease Control and Prevention
EPI424880	HA	Vietnam	2011-Sep-06	A/duck/Vietnam/NCVD-1029/2011	National Centre of Veterinary Diagnostics	Centers for Disease Control and Prevention
EPI424864	HA	Vietnam	2011-Sep-06	A/duck/Vietnam/NCVD-1025/2011	National Centre of Veterinary Diagnostics	Centers for Disease Control and Prevention
EPI424800	HA	Vietnam	2011-Jun-15	A/chicken/Vietnam/NCVD-880/2011	National Centre of Veterinary Diagnostics	Centers for Disease Control and Prevention
EPI424792	HA	Vietnam	2011-Jun-15	A/chicken/Vietnam/NCVD-876/2011	National Centre of Veterinary Diagnostics	Centers for Disease Control and Prevention
EPI424744	HA	Vietnam	2012-Aug-20	A/duck/Vietnam/NCVD-1932/2012	National Centre of Veterinary Diagnostics	Centers for Disease Control and Prevention
EPI424696	HA	Vietnam	2011-Apr-06	A/duck/Vietnam/NCVD-948/2011	National Centre of Veterinary Diagnostics	Centers for Disease Control and Prevention
EPI424418	HA	Vietnam	2011-Feb-01	A/chicken/Vietnam/NCVD-703/2011	National Centre of Veterinary Diagnostics	Centers for Disease Control and Prevention
EPI424394	HA	Vietnam	2012-Feb-26	A/duck/Vietnam/NCVD-1283/2012	National Centre of Veterinary Diagnostics	Centers for Disease Control and Prevention
EPI424354	HA	Vietnam	2011-Jun-15	A/chicken/Vietnam/NCVD-878/2011	National Centre of Veterinary Diagnostics	Centers for Disease Control and Prevention
EPI395403	HA	Japan	2011-Feb-03	A/common pochard/Tottori/3102S012/2011		Other Database Import	Soda,K.; Usui,T.; Ito,H.; Yamaguchi,T.; Ito,T.; Mimura,W.
EPI360035	HA	Cambodia	2011-Jul-14	A/marabou stork/Cambodia/TM068/2011		Other Database Import	Buchy,P.
EPI359881	HA	Korea, Republic of	2011-Feb-01	A/eurasian eagle owl/Korea/Q196/2011		Other Database Import	Kim,H.R.; Lee,Y.J.; Park,C.K.; Oem,J.K.; Lee,O.S.; Kang,H.M.; Choi,J.G.; Bae,Y.C.
EPI353372	HA	Bangladesh	2011-Feb-19	A/chicken/Bangladesh/3012/2011	Institute of Epidemiology Disease Control and Research (IEDCR) & Bangladesh National Influenza Centre (NIC)	Centers for Disease Control and Prevention	Gerloff, Nancy; Simpson, Natosha; Poh, Mee;Davis, Todd
EPI353365	HA	Bangladesh	2011-Jul-14	A/duck/Bangladesh/4059T/2011	Institute of Epidemiology Disease Control and Research (IEDCR) & Bangladesh National Influenza Centre (NIC)	Centers for Disease Control and Prevention	Gerloff, Nancy; Simpson, Natosha; Poh, Mee;Davis, Todd
EPI347303	HA	Vietnam	2010-Jun-30	A/duck/Vietnam/NCVD-433/2010	National Institute of Hygiene and Epidemiology	Centers for Disease Control and Prevention	Davis,Todd; Rivailler,Pierre; Nguyen,Tung
EPI347296	HA	Vietnam	2010-Nov-16	A/duck/Vietnam/NCVD-457/2010	National Institute of Hygiene and Epidemiology	Centers for Disease Control and Prevention	Davis,Todd; Rivailler,Pierre; Nguyen,Tung
EPI347295	HA	Vietnam	2010-Nov-16	A/duck/Vietnam/NCVD-456/2010	National Institute of Hygiene and Epidemiology	Centers for Disease Control and Prevention	Davis,Todd; Rivailler,Pierre; Nguyen,Tung
EPI347294	HA	Vietnam	2010-Oct-04	A/duck/Vietnam/NCVD-449/2010	National Institute of Hygiene and Epidemiology	Centers for Disease Control and Prevention	Davis,Todd; Rivailler,Pierre; Nguyen,Tung
EPI347293	HA	Vietnam	2010-Jul-14	A/duck/Vietnam/NCVD-432/2010	National Institute of Hygiene and Epidemiology	Centers for Disease Control and Prevention	Davis,Todd; Rivailler,Pierre; Nguyen,Tung
EPI347287	HA	Vietnam	2009-Feb-20	A/chicken/Vietnam/NCVD-425/2009	National Institute of Hygiene and Epidemiology	Centers for Disease Control and Prevention	Davis,Todd; Rivailler,Pierre; Nguyen,Tung
EPI347286	HA	Vietnam	2009-Feb-17	A/chicken/Vietnam/NCVD-424/2009	National Institute of Hygiene and Epidemiology	Centers for Disease Control and Prevention	Davis,Todd; Rivailler,Pierre; Nguyen,Tung
EPI340790	HA	Indonesia	2010-Jan-01	A/bird/Gunung Kidul/BBVW-52-I/2010	Disease Investigation Centre Wates (BBVW)	CSIRO Australian Animal Health Laboratory	Dhamawan,Rama; Usman,Tri Bhakti; Junaidi,Akhmad; Suatmodjo,Musny; Bruce,Kerri; Davies,Kelly R; Stevens,Vittoria; Kim,Mia; Daniels,Peter; Wong,Frank YK
EPI330996	HA	Vietnam	2010-May-12	A/duck/Vietnam/NCVD-431/2010	National Institute of Hygiene and Epidemiology	Centers for Disease Control and Prevention	Davis,Todd; Rivailler,Pierre; Nguyen,Tung
EPI321744	HA	Vietnam	2011-Jun-01	A/muscovy duck/Vietnam/OIE-559/2011		Other Database Import	Hatamachi,J.; Kida,H.; Sakoda,Y.; Okamatsu,M.
EPI286374	HA	Hong Kong (SAR)	2007-Jan-01	A/avian/Hong Kong/0828/2007		Other Database Import	Kim,L.M.; Scott,M.A.; Suarez,D.L.; Spackman,E.; Swayne,D.E.; Afonso,C.L.
EPI286373	HA	Hong Kong (SAR)	2007-Jan-01	A/avian/Hong Kong/0719/2007		Other Database Import	Kim,L.M.; Scott,M.A.; Suarez,D.L.; Spackman,E.; Swayne,D.E.; Afonso,C.L.
EPI284593	HA	Vietnam	2008-Dec-01	A/duck/Vietnam/NCVD-187/2008	National Centre of Veterinary Diagnostics	Centers for Disease Control and Prevention	Davis,Todd; Rivailler,Pierre; Nguyen,Tung
EPI284589	HA	Vietnam	2010-Apr-01	A/poultry/Vietnam/NCVD-416/2010	National Centre of Veterinary Diagnostics	Centers for Disease Control and Prevention	Davis,Todd; Rivailler,Pierre; Nguyen,Tung
EPI284586	HA	Vietnam	2008-Dec-01	A/avian/Vietnam/NCVD-125/2008	National Centre of Veterinary Diagnostics	Centers for Disease Control and Prevention	Davis,Todd; Rivailler,Pierre; Nguyen,Tung
EPI284585	HA	Vietnam	2008-Dec-01	A/avian/Vietnam/NCVD-124/2008	National Centre of Veterinary Diagnostics	Centers for Disease Control and Prevention	Davis,Todd; Rivailler,Pierre; Nguyen,Tung
EPI284584	HA	Vietnam	2009-Jan-01	A/ostrich/Vietnam/NCVD-373/2009	National Centre of Veterinary Diagnostics	Centers for Disease Control and Prevention	Davis,Todd; Rivailler,Pierre; Nguyen,Tung
EPI284581	HA	Vietnam	2008-Jan-01	A/duck/Vietnam/NCVD-011/2008	National Centre of Veterinary Diagnostics	Centers for Disease Control and Prevention	Davis,Todd; Rivailler,Pierre; Nguyen,Tung
EPI284569	HA	Vietnam	2008-Jan-01	A/duck/Vietnam/NCVD-023/2008	National Centre of Veterinary Diagnostics	Centers for Disease Control and Prevention	Davis,Todd; Rivailler,Pierre; Nguyen,Tung
EPI284566	HA	Vietnam	2008-Jan-01	A/duck/Vietnam/NCVD-020/2008	National Centre of Veterinary Diagnostics	Centers for Disease Control and Prevention	Davis,Todd; Rivailler,Pierre; Nguyen,Tung
EPI284553	HA	Vietnam	2007-Jan-01	A/duck/Vietnam/NCVD-99/2007	National Centre of Veterinary Diagnostics	Centers for Disease Control and Prevention	Davis,Todd; Rivailler,Pierre; Nguyen,Tung
EPI284552	HA	Vietnam	2008-May-01	A/duck/Vietnam/NCVD-103/2008	National Centre of Veterinary Diagnostics	Centers for Disease Control and Prevention	Davis,Todd; Rivailler,Pierre; Nguyen,Tung
EPI284550	HA	Vietnam	2009-Mar-01	A/duck/Vietnam/NCVD-293/2009	National Centre of Veterinary Diagnostics	Centers for Disease Control and Prevention	Davis,Todd; Rivailler,Pierre; Nguyen,Tung
EPI284544	HA	Vietnam	2008-Dec-01	A/duck/Vietnam/NCVD-186/2008	National Centre of Veterinary Diagnostics	Centers for Disease Control and Prevention	Davis,Todd; Rivailler,Pierre; Nguyen,Tung
EPI284543	HA	Vietnam	2008-Dec-01	A/duck/Vietnam/NCVD-160/2008	National Centre of Veterinary Diagnostics	Centers for Disease Control and Prevention	Davis,Todd; Rivailler,Pierre; Nguyen,Tung
EPI284541	HA	Vietnam	2008-Dec-01	A/duck/Vietnam/NCVD-146/2008	National Centre of Veterinary Diagnostics	Centers for Disease Control and Prevention	Davis,Todd; Rivailler,Pierre; Nguyen,Tung
EPI284537	HA	Vietnam	2008-Dec-01	A/duck/Vietnam/NCVD-140/2008	National Centre of Veterinary Diagnostics	Centers for Disease Control and Prevention	Davis,Todd; Rivailler,Pierre; Nguyen,Tung
EPI284535	HA	Vietnam	2009-Jan-01	A/duck/Vietnam/NCVD-372/2009	National Centre of Veterinary Diagnostics	Centers for Disease Control and Prevention	Davis,Todd; Rivailler,Pierre; Nguyen,Tung
EPI284532	HA	Vietnam	2009-Jan-01	A/duck/Vietnam/NCVD-377/2009	National Centre of Veterinary Diagnostics	Centers for Disease Control and Prevention	Davis,Todd; Rivailler,Pierre; Nguyen,Tung
EPI284526	HA	Vietnam	2009-Jan-01	A/duck/Vietnam/NCVD-374/2009	National Centre of Veterinary Diagnostics	Centers for Disease Control and Prevention	Davis,Todd; Rivailler,Pierre; Nguyen,Tung
EPI284523	HA	Vietnam	2009-Jan-01	A/duck/Vietnam/NCVD-368/2009	National Centre of Veterinary Diagnostics	Centers for Disease Control and Prevention	Davis,Todd; Rivailler,Pierre; Nguyen,Tung
EPI284522	HA	Vietnam	2009-Jan-01	A/duck/Vietnam/NCVD-367/2009	National Centre of Veterinary Diagnostics	Centers for Disease Control and Prevention	Davis,Todd; Rivailler,Pierre; Nguyen,Tung
EPI284517	HA	Vietnam	2009-Jan-01	A/duck/Vietnam/NCVD-370/2009	National Centre of Veterinary Diagnostics	Centers for Disease Control and Prevention	Davis,Todd; Rivailler,Pierre; Nguyen,Tung
EPI284516	HA	Vietnam	2008-Jan-01	A/muscovy duck/Vietnam/NCVD-041/2008	National Centre of Veterinary Diagnostics	Centers for Disease Control and Prevention	Davis,Todd; Rivailler,Pierre; Nguyen,Tung
EPI284512	HA	Vietnam	2007-Jan-01	A/muscovy duck/Vietnam/NCVD-112/2007	National Centre of Veterinary Diagnostics	Centers for Disease Control and Prevention	Davis,Todd; Rivailler,Pierre; Nguyen,Tung
EPI284511	HA	Vietnam	2007-Jan-01	A/muscovy duck/Vietnam/NCVD-101/2007	National Centre of Veterinary Diagnostics	Centers for Disease Control and Prevention	Davis,Todd; Rivailler,Pierre; Nguyen,Tung
EPI284508	HA	Vietnam	2008-May-01	A/muscovy duck/Vietnam/NCVD-082/2008	National Centre of Veterinary Diagnostics	Centers for Disease Control and Prevention	Davis,Todd; Rivailler,Pierre; Nguyen,Tung
EPI284498	HA	Vietnam	2008-Jan-01	A/chicken/Vietnam/NCVD-018/2008	National Centre of Veterinary Diagnostics	Centers for Disease Control and Prevention	Davis,Todd; Rivailler,Pierre; Nguyen,Tung
EPI284492	HA	Vietnam	2008-Jan-01	A/chicken/Vietnam/NCVD-033/2008	National Centre of Veterinary Diagnostics	Centers for Disease Control and Prevention	Davis,Todd; Rivailler,Pierre; Nguyen,Tung
EPI284489	HA	Vietnam	2008-Jan-01	A/chicken/Vietnam/NCVD-035/2008	National Centre of Veterinary Diagnostics	Centers for Disease Control and Prevention	Davis,Todd; Rivailler,Pierre; Nguyen,Tung
EPI284487	HA	Vietnam	2008-Jan-01	A/chicken/Vietnam/NCVD-006/2008	National Centre of Veterinary Diagnostics	Centers for Disease Control and Prevention	Davis,Todd; Rivailler,Pierre; Nguyen,Tung
EPI284481	HA	Vietnam	2008-May-01	A/chicken/Vietnam/NCVD-085/2008	National Centre of Veterinary Diagnostics	Centers for Disease Control and Prevention	Davis,Todd; Rivailler,Pierre; Nguyen,Tung
EPI284479	HA	Vietnam	2008-May-01	A/chicken/Vietnam/NCVD-083/2008	National Centre of Veterinary Diagnostics	Centers for Disease Control and Prevention	Davis,Todd; Rivailler,Pierre; Nguyen,Tung
EPI284473	HA	Vietnam	2008-May-01	A/chicken/Vietnam/NCVD-03/2008	National Centre of Veterinary Diagnostics	Centers for Disease Control and Prevention	Davis,Todd; Rivailler,Pierre; Nguyen,Tung
EPI284471	HA	Vietnam	2009-Mar-01	A/chicken/Vietnam/NCVD-295/2009	National Centre of Veterinary Diagnostics	Centers for Disease Control and Prevention	Davis,Todd; Rivailler,Pierre; Nguyen,Tung
EPI284465	HA	Vietnam	2010-Feb-01	A/chicken/Vietnam/NCVD-397/2010	National Centre of Veterinary Diagnostics	Centers for Disease Control and Prevention	Davis,Todd; Rivailler,Pierre; Nguyen,Tung
EPI284464	HA	Vietnam	2010-Feb-01	A/chicken/Vietnam/NCVD-396/2010	National Centre of Veterinary Diagnostics	Centers for Disease Control and Prevention	Davis,Todd; Rivailler,Pierre; Nguyen,Tung
EPI284463	HA	Vietnam	2010-Feb-01	A/chicken/Vietnam/NCVD-395/2010	National Centre of Veterinary Diagnostics	Centers for Disease Control and Prevention	Davis,Todd; Rivailler,Pierre; Nguyen,Tung
EPI284461	HA	Vietnam	2009-Feb-01	A/chicken/Vietnam/NCVD-292/2009	National Centre of Veterinary Diagnostics	Centers for Disease Control and Prevention	Davis,Todd; Rivailler,Pierre; Nguyen,Tung
EPI284460	HA	Vietnam	2009-Feb-01	A/chicken/Vietnam/NCVD-291/2009	National Centre of Veterinary Diagnostics	Centers for Disease Control and Prevention	Davis,Todd; Rivailler,Pierre; Nguyen,Tung
EPI284458	HA	Vietnam	2009-Feb-01	A/chicken/Vietnam/NCVD-289/2009	National Centre of Veterinary Diagnostics	Centers for Disease Control and Prevention	Davis,Todd; Rivailler,Pierre; Nguyen,Tung
EPI284455	HA	Vietnam	2009-Feb-01	A/chicken/Vietnam/NCVD-282/2009	National Centre of Veterinary Diagnostics	Centers for Disease Control and Prevention	Davis,Todd; Rivailler,Pierre; Nguyen,Tung
EPI284454	HA	Vietnam	2009-Feb-01	A/chicken/Vietnam/NCVD-281/2009	National Centre of Veterinary Diagnostics	Centers for Disease Control and Prevention	Davis,Todd; Rivailler,Pierre; Nguyen,Tung
EPI284452	HA	Vietnam	2008-Dec-01	A/chicken/Vietnam/NCVD-188/2008	National Centre of Veterinary Diagnostics	Centers for Disease Control and Prevention	Davis,Todd; Rivailler,Pierre; Nguyen,Tung
EPI284450	HA	Vietnam	2008-Dec-01	A/chicken/Vietnam/NCVD-138/2008	National Centre of Veterinary Diagnostics	Centers for Disease Control and Prevention	Davis,Todd; Rivailler,Pierre; Nguyen,Tung
EPI284445	HA	Vietnam	2010-Apr-01	A/chicken/Vietnam/NCVD-407/2010	National Centre of Veterinary Diagnostics	Centers for Disease Control and Prevention	Davis,Todd; Rivailler,Pierre; Nguyen,Tung
EPI284440	HA	Vietnam	2009-Jan-01	A/chicken/Vietnam/NCVD-390/2009	National Centre of Veterinary Diagnostics	Centers for Disease Control and Prevention	Davis,Todd; Rivailler,Pierre; Nguyen,Tung
EPI284437	HA	Vietnam	2009-Jan-01	A/chicken/Vietnam/NCVD-383/2009	National Centre of Veterinary Diagnostics	Centers for Disease Control and Prevention	Davis,Todd; Rivailler,Pierre; Nguyen,Tung
EPI284435	HA	Vietnam	2009-Jan-01	A/chicken/Vietnam/NCVD-387/2009	National Centre of Veterinary Diagnostics	Centers for Disease Control and Prevention	Davis,Todd; Rivailler,Pierre; Nguyen,Tung
EPI276062	HA	China	2006-Jan-01	A/pied megpie/Liaoning/7/2006		Other Database Import	Li,Y.; Shi,J.; Zhong,G.; Deng,G.; Tian,G.; Ge,J.; Zeng,X.; Song,J.; Zhao,D.; Liu,L.; Jiang,Y.; Guan,Y.; Bu,Z.; Chen,H.
EPI228631	HA	Thailand	2004-Jan-01	A/Mynas/Ranong/Thailand/CU-209/04		Other Database Import	Amonsin,A.; Pariyothorn,N.; Payungporn,S.; Theamboonlers,A.; Chutinimitkul,S.; Tantilertcharoen,R.; Wongyanin,P.; Thanawongnuwech,R.; Suradhat,S.; Chaisingh,A.; Buranathai,C.; Poovorawan,Y.
EPI228609	HA	Thailand	2004-Jan-01	A/crow/Bangkok/Thailand/CU-15/04		Other Database Import	Amonsin,A.; Pariyothorn,N.; Payungporn,S.; Theamboonlers,A.; Chutinimitkul,S.; Tantilertcharoen,R.; Wongyanin,P.; Thanawongnuwech,R.; Suradhat,S.; Chaisingh,A.; Buranathai,C.; Poovorawan,Y.
EPI228345	HA	Thailand	2004-Jan-01	A/open-bill stork/Thailand/VSMU-9-BKK/2004		Other Database Import	Uchida,Y.; Saito,T.
EPI222126	HA	Saudi Arabia	2007-Jan-01	A/houbara bustard/Saudi Arabia/6732-1/2007		Other Database Import	Fusaro,A.; Monne,I.; Cattoli,G.; Salviato,A.; Capua,I.; Ismail,M.M.; Al Essa,A.
EPI898795	HA	Vietnam	2013-Feb-05	A/chicken/Vietnam/NCVD-1104/2013		Other Database Import	Davis,T.; Jang,Y.
EPI898759	HA	Vietnam	2013-Feb-04	A/chicken/Vietnam/NCVD-2750/2013		Other Database Import	Davis,T.; Jang,Y.
EPI898653	HA	Vietnam	2013-Jan-09	A/chicken/Vietnam/NCVD-2693/2013		Other Database Import	Davis,T.; Jang,Y.
EPI898628	HA	Vietnam	2012-Sep-26	A/chicken/Vietnam/NCVD-1982/2012		Other Database Import	Davis,T.; Jang,Y.
EPI898596	HA	Vietnam	2013-Apr-05	A/chicken/Vietnam/NCVD-3186/2013		Other Database Import	Davis,T.; Jang,Y.
EPI898448	HA	Vietnam	2014-Feb-20	A/chicken/Vietnam/NCVD14-A461/2014		Other Database Import	Davis,T.; Jang,Y.
EPI837644	HA	India	2012-Jan-11	A/chicken/India/01CA09/2012		Other Database Import	Nagarajan,S.; Mishra,A.; Vaid,N.; Shukla,S.; Tripati,S.; Syed,Z.; Tosh,C.; Murugkar,H.V.; Kumar,M.; Kataria,J.M.; Kulkarni,D.D.
EPI687311	HA	China	2014-Feb-10	A/chicken/Yunnan/1/2014		Other Database Import	Jiang,W.; Chen,J.
EPI687306	HA	China	2010-Oct-17	A/chicken/Hubei/RA18/2010		Other Database Import	Jiang,W.; Liu,S.; Chen,J.
EPI682907	HA	China	2014-Dec-01	A/chicken/Wuhan/HAQL07/2014		Other Database Import	Chen,L.-J.; Lin,X.-D.; Guo,W.-P.; Tian,J.-H.; Zhang,Y.-Z.
EPI675771	HA	China	2014-Mar-05	A/chicken/Yunnan/3/2014	Harbin Veterinary Research Institute (CAAS)	Harbin Veterinary Research Institute (CAAS)	Zeng, X.; Chen, P.; Liu, L.; Deng, G.; Li, Y.; Shi, J.; Kong, H.; Feng, H.; Bai, J.; Li, X.; Tian, G.; Chen, H.
EPI669124	HA	Israel	2015-Jun-15	A/chicken/Gaza/799/2015		Other Database Import	Shkoda,I.; Lapin,K.; Simanov,L.; Alnakhal,R.; Lublin,A.
EPI669123	HA	Israel	2015-Jun-01	A/chicken/Gaza/803/2015		Other Database Import	Shkoda,I.; Lapin,K.; Simanov,L.; Alnakhal,R.; Lublin,A.
EPI644407	HA	India	2013-Dec-30	A/chicken/India/12CL2168/2013		Other Database Import	Nagarajan,S.; Tripathi,S.; Tosh,C.; Murugkar,H.V.; Kumar,M.; Kulkarni,D.D.
EPI644385	HA	Bhutan	2013-Jan-29	A/chicken/Bhutan/01TR338/2013		Other Database Import	Nagarajan,S.; Tripathi,S.; Tosh,C.; Murugkar,H.V.; Kumar,M.; Kulkarni,D.D.
EPI642475	HA	India	2012-Mar-05	A/chicken/India/03CA03/2012		Other Database Import	Nagarajan,S.; Jain,R.; Tosh,C.; Murugkar,H.V.; Kumar,M.; Kulkarni,D.D.
EPI623573	HA	India	2013-Mar-01	A/chicken/India/03CA02/2013		Other Database Import	Tosh,C.; Nagarajan,S.; Murugkar,H.V.; Kumar,M.; Tripathi,S.; Syed,Z.; Behera,P.; Jain,R.; Dubey,S.C.; Kulkarni,D.D.
EPI622496	HA	Vietnam	2008-Jan-01	A/chicken/Vietnam/NCVD-03/2008		Other Database Import	Pantin-Jackwood,M.J.; Spackman,E.; Suarez,D.L.; Wasilenko,J.; Sarmento,L.; Shepherd,E.; Smith,D.; Lee,S.; Lone,N.A.
EPI593758	HA	China	2010-Dec-10	A/chicken/Jiangsu/LHWK/2010		Other Database Import	Huang,J.; Mo,Y.; Chen,H.; Gu,M.; Wang,X.; Liu,X.
EPI593757	HA	China	2012-Mar-04	A/chicken/Shanxi/0302/2012		Other Database Import	Huang,J.; Mo,Y.; Chen,H.; Gu,M.; Wang,X.; Liu,X.
EPI593756	HA	China	2011-Jun-18	A/chicken/Yangzhou/06/2011		Other Database Import	Pan,J.; Liu,X.; Chen,S.; Peng,D.
EPI593751	HA	China	2011-May-10	A/chicken/Danyang/1105/2011		Other Database Import	Zhao,G.; Zhao,K.; Chen,C.; Gu,M.; Wang,X.; Liu,X.
EPI590111	HA	China	2014-Jan-10	A/chicken/AnNing/6/2014		Other Database Import	Hu,T.; Song,J.; Zhang,W.; Zhao,H.; Duan,B.; Liu,Q.; Zeng,W.; Qiu,W.; Chen,G.; Zhang,Y.; Fan,Q.; Zhang,F.
EPI590110	HA	China	2014-Jan-10	A/chicken/AnNing/4/2014		Other Database Import	Hu,T.; Song,J.; Zhang,W.; Zhao,H.; Duan,B.; Liu,Q.; Zeng,W.; Qiu,W.; Chen,G.; Zhang,Y.; Fan,Q.; Zhang,F.
EPI585446	HA	India	2011-Nov-20	A/crow/India/11CA01/2011		Other Database Import	Nagarajan,S.; Syed,Z.; Tosh,C.; Murugkar,H.V.; Kumar,M.; Kulkarni,D.D.
EPI585420	HA	India	2012-Jan-04	A/chicken/India/01CA03/2012		Other Database Import	Nagarajan,S.; Syed,Z.; Tosh,C.; Murugkar,H.V.; Kumar,M.; Kulkarni,D.D.
EPI559082	HA	Vietnam	2012-Aug-11	A/chicken/Vietnam/NCVD-KA275/2012		Other Database Import	Lee,E.-K.; Kang,H.-M.; Kim,K.-I.; Choi,J.-G.; Long To,T.; Dang Nguyen,T.; Song,B.-M.; Jeong,J.; Choi,K.-S.; Kim,J.-Y.; Lee,H.-S.; Lee,Y.-J.; Kim,J.-H.
EPI559102	HA	Vietnam	2011-Jan-01	A/chicken/Vietnam/NCVD-A937/2011		Other Database Import	Lee,E.-K.; Kang,H.-M.; Kim,K.-I.; Choi,J.-G.; Long To,T.; Dang Nguyen,T.; Song,B.-M.; Jeong,J.; Choi,K.-S.; Kim,J.-Y.; Lee,H.-S.; Lee,Y.-J.; Kim,J.-H.
EPI559099	HA	Vietnam	2008-Jan-01	A/chicken/Vietnam/NCVD-A015/2008		Other Database Import	Lee,E.-K.; Kang,H.-M.; Kim,K.-I.; Choi,J.-G.; Long To,T.; Dang Nguyen,T.; Song,B.-M.; Jeong,J.; Choi,K.-S.; Kim,J.-Y.; Lee,H.-S.; Lee,Y.-J.; Kim,J.-H.
EPI559096	HA	Vietnam	2013-Jan-25	A/chicken/Vietnam/NCVD-KA435/2013		Other Database Import	Lee,E.-K.; Kang,H.-M.; Kim,K.-I.; Choi,J.-G.; Long To,T.; Dang Nguyen,T.; Song,B.-M.; Jeong,J.; Choi,K.-S.; Kim,J.-Y.; Lee,H.-S.; Lee,Y.-J.; Kim,J.-H.
EPI559095	HA	Vietnam	2013-Jan-23	A/chicken/Vietnam/NCVD-KA432/2013		Other Database Import	Lee,E.-K.; Kang,H.-M.; Kim,K.-I.; Choi,J.-G.; Long To,T.; Dang Nguyen,T.; Song,B.-M.; Jeong,J.; Choi,K.-S.; Kim,J.-Y.; Lee,H.-S.; Lee,Y.-J.; Kim,J.-H.
EPI553300	HA	China	2009-Sep-01	A/Chicken/Shandong/J06/2009	Qingdao Agricultural University	Beijing Institute of Microbiology and Epidemiology	yanbo,yin;dongdong,wang;linlin,liu;xiliang,wang;penghui,yang;xin,liu;keyu,wang;chengcai,lai
EPI553292	HA	China	2009-Sep-01	A/Chicken/Shandong/J05/2009	Qingdao Agricultural University	Beijing Institute of Microbiology and Epidemiology	yanbo,yin;dongdong,wang;linlin,liu;xiliang,wang;penghui,yang;xin,liu;keyu,wang;chengcai,lai
EPI553284	HA	China	2009-Sep-01	A/Chicken/Shandong/J04/2009	Qingdao Agricultural University	Beijing Institute of Microbiology and Epidemiology	yanbo,yin;dongdong,wang;linlin,liu;xiliang,wang;penghui,yang;xin,liu;keyu,wang;chengcai,lai
EPI553276	HA	China	2009-Sep-01	A/Chicken/Shandong/J03/2009	Qingdao Agricultural University	Beijing Institute of Microbiology and Epidemiology	yanbo,yin;dongdong,wang;linlin,liu;xiliang,wang;penghui,yang;xin,liu;keyu,wang;chengcai,lai
EPI545443	HA	Vietnam	2013-Mar-06	A/chicken/Khanhhoa/CVVI-18/2013		Other Database Import	Nguyen,H.T.; Than,V.T.; Kim,W.
EPI545434	HA	Vietnam	2013-Jan-15	A/chicken/Khanhhoa/CVVI-09/2013		Other Database Import	Nguyen,H.T.; Than,V.T.; Kim,W.
EPI545427	HA	Vietnam	2013-Jan-02	A/chicken/Khanhhoa/CVVI-02/2013		Other Database Import	Nguyen,H.T.; Than,V.T.; Kim,W.
EPI542880	HA	Cambodia	2013-Feb-15	A/chicken/Cambodia/X0218303/2013		Other Database Import	Buchy,P.
EPI542198	HA	India	2011-Sep-01	A/chicken/India/09CA02/2011		Other Database Import	Tosh,C.; Nagarajan,S.; Murugkar,H.V.; Kumar,M.; Jain,R.; Tripathi,S.; Syed,Z.; Behera,P.; C,D.S.; Kulkarni,D.D.; Dubey,S.C.
EPI531287	HA	Cambodia	2013-Aug-13	A/chicken/Cambodia/X0815302/2013		Other Database Import	Rith,S.; Horm,S.V.; Buchy,P.
EPI531282	HA	Cambodia	2013-Aug-13	A/chicken/Cambodia/X0815301/2013		Other Database Import	Rith,S.; Horm,S.V.; Buchy,P.
EPI527348	HA	Bhutan	2012-Feb-11	A/chicken/Bhutan/297/2012		Other Database Import	Franks,J.S.; Tenzin,S.; Tshering,D.; Rai,P.; Lhamo,K.; Dahal,N.; Dukpa,K.
EPI527332	HA	Bhutan	2012-Jan-23	A/chicken/Bhutan/507/2012		Other Database Import	Franks,J.S.; Tenzin,S.; Tshering,D.; Rai,P.; Lhamo,K.; Dahal,N.; Dukpa,K.
EPI527324	HA	Bhutan	2012-Feb-18	A/chicken/Bhutan/413/2012		Other Database Import	Franks,J.S.; Tenzin,S.; Tshering,D.; Rai,P.; Lhamo,K.; Dahal,N.; Dukpa,K.
EPI527307	HA	Bhutan	2012-Jan-29	A/chicken/Bhutan/345/2012		Other Database Import	Franks,J.S.; Tenzin,S.; Tshering,D.; Rai,P.; Lhamo,K.; Dahal,N.; Dukpa,K.
EPI527301	HA	Bhutan	2012-Oct-11	A/chicken/Bhutan/936/2012		Other Database Import	Franks,J.S.; Tenzin,S.; Tshering,D.; Rai,P.; Lhamo,K.; Dahal,N.; Dukpa,K.
EPI510426	HA	Bangladesh	2012-Oct-21	A/chicken/Bangladesh/18248/2012		Other Database Import	Marinova-Petkova,A.; Feeroz,M.M.; Alam,S.M.R.; Hasan,M.K.; Akhtar,S.; Jones-Engel,L.; Walker,D.; McClenaghan,L.; Rubrum,A.; Franks,J.; Seiler,P.; Jeevan,T.; McKenzie,P.; Krauss,S.; Webby,R.J.; Webster,R.G.
EPI499483	HA	China	2010-May-27	A/chicken/China/k0602/2010		Other Database Import	Gu,M.; Zhao,G.; Zhao,K.; Zhong,L.; Huang,J.; Wan,H.; Wang,X.; Liu,W.; Liu,H.; Peng,D.; Liu,X.
EPI499481	HA	China	2011-Dec-18	A/chicken/China/JX/2011		Other Database Import	Gu,M.; Zhao,G.; Zhao,K.; Zhong,L.; Huang,J.; Wan,H.; Wang,X.; Liu,W.; Liu,H.; Peng,D.; Liu,X.
EPI499479	HA	China	2010-Mar-16	A/chicken/Jiangsu/XZ/2010		Other Database Import	Gu,M.; Zhao,G.; Zhao,K.; Zhong,L.; Huang,J.; Wan,H.; Wang,X.; Liu,W.; Liu,H.; Peng,D.; Liu,X.
EPI492327	HA	China	2010-Aug-01	A/chicken/North China/k0604/2010		Other Database Import	Zhao,G.; Liu,X.
EPI492326	HA	China	2011-Dec-01	A/chicken/Eastern China/ZG56/2011		Other Database Import	Zhao,G.; Liu,X.
EPI476973	HA	China	2010-Jul-01	A/chicken/Jiangsu/k0101/2010		Other Database Import	Zhong,L.; Zhao,Q.; Zhao,K.; Liu,X.
EPI472243	HA	India	2011-Sep-01	A/chicken/India/09CA01/2011		Other Database Import	Tosh,C.; Nagarajan,S.; Murugkar,H.V.; Tripathi,S.; Jain,R.; Behera,P.; Syed,Z.; Kulkarni,D.D.; Dubey,S.C.
EPI446006	HA	Nepal	2013-Mar-31	A/chicken/Nepal/232/13	Central Veterinary Laboratory	Animal and Plant Health Agency (APHA)	Puranik, A; Hanna, A; Essen, S; Focosi-Snyman, R; Manvell, R; Manandhar, P; Reid, S
EPI446004	HA	Nepal	2013-Mar-31	A/chicken/Nepal/231/13	Central Veterinary Laboratory	Animal and Plant Health Agency (APHA)	Puranik, A; Hanna, A; Essen, S; Focosi-Snyman, R; Manvell, R; Manandhar, P; Reid, S
EPI446000	HA	Nepal	2013-Feb-28	A/chicken/Nepal/PT-30/13	Central Veterinary Laboratory	Animal and Plant Health Agency (APHA)	Puranik, A; Hanna, A; Essen, S; Focosi-Snyman, R; Manvell, R; Manandhar, P; Reid, S
EPI442730	HA	Vietnam	2012-Jun-17	A/chicken/Soc Trang/3/2012		Other Database Import	Hashimoto,Y.; Soda,K.; Hotta,K.; Le,M.Q.; Ito,T.
EPI439898	HA	China	2003-Nov-01	A/chicken/Hong Kong/369/2003		Other Database Import	Zhang,X.; Qi,X.; Zhang,Q.; Zeng,X.; Shi,Z.; Jin,Q.; Zhan,F.; Xu,Y.; Liu,Z.; Feng,Z.; Jiao,Y.
EPI438865	HA	India	2008-Jan-23	A/chicken/India/82580/2008		Other Database Import	Jain,R.; Tosh,C.; Prakash,A.; Nagrajan,S.; Murugkar,H.V.; Dubey,S.C.; Kulkarni,D.D.
EPI438838	HA	India	2008-Jan-19	A/chicken/India/81754/2008		Other Database Import	Jain,R.; Tosh,C.; Prakash,A.; Nagrajan,S.; Murugkar,H.V.; Dubey,S.C.; Kulkarni,D.D.
EPI401568	HA	Japan	2011-Mar-01	A/chicken/Miyazaki/13/2011		Other Database Import	Uchida,Y.; Suzuki,Y.; Shirakura,M.; Kawaguchi,A.; Nobusawa,E.; Tanikawa,T.; Hikono,H.; Takemae,N.; Mase,M.; Kanehira,K.; Hayashi,T.; Tagawa,Y.; Tashiro,M.; Saito,T.
EPI401566	HA	Japan	2011-Feb-01	A/chicken/Mie/2/2011		Other Database Import	Uchida,Y.; Suzuki,Y.; Shirakura,M.; Kawaguchi,A.; Nobusawa,E.; Tanikawa,T.; Hikono,H.; Takemae,N.; Mase,M.; Kanehira,K.; Hayashi,T.; Tagawa,Y.; Tashiro,M.; Saito,T.
EPI401565	HA	Japan	2011-Feb-01	A/chicken/Miyazaki/12/2011		Other Database Import	Uchida,Y.; Suzuki,Y.; Shirakura,M.; Kawaguchi,A.; Nobusawa,E.; Tanikawa,T.; Hikono,H.; Takemae,N.; Mase,M.; Kanehira,K.; Hayashi,T.; Tagawa,Y.; Tashiro,M.; Saito,T.
EPI401517	HA	Japan	2011-Jan-01	A/chicken/Miyazaki/K3/2011		Other Database Import	Uchida,Y.; Suzuki,Y.; Shirakura,M.; Kawaguchi,A.; Nobusawa,E.; Tanikawa,T.; Hikono,H.; Takemae,N.; Mase,M.; Kanehira,K.; Hayashi,T.; Tagawa,Y.; Tashiro,M.; Saito,T.
EPI401515	HA	Japan	2011-Jan-01	A/chicken/Miyazaki/S4/2011		Other Database Import	Uchida,Y.; Suzuki,Y.; Shirakura,M.; Kawaguchi,A.; Nobusawa,E.; Tanikawa,T.; Hikono,H.; Takemae,N.; Mase,M.; Kanehira,K.; Hayashi,T.; Tagawa,Y.; Tashiro,M.; Saito,T.
EPI383166	HA	China	2010-Feb-10	A/chicken/Jiangsu/k0402/2010		Other Database Import	Hu,J.; Zhao,K.; Liu,X.; Wang,X.; Chen,Z.
EPI382226	HA	Pakistan	2008-Apr-15	A/chicken/Pakistan-Khi/NARC-612/2008		Other Database Import	Siddique,N.; Abbas,M.A.; Ahmed,Z.; Naeem,K.
EPI382223	HA	Pakistan	2008-Apr-08	A/chicken/Pakistan-Lhr/NARC-610/2008		Other Database Import	Siddique,N.; Abbas,M.A.; Ahmed,Z.; Naeem,K.
EPI368264	HA	Thailand	2006-Jan-01	A/chicken/Thailand/TS03/2006		Other Database Import	Songserm,T.; Wiboon-ut,S.; Kanchongkittiphon,W.; Na-Ek,P.; Thitithanyanont,A.
EPI368256	HA	Thailand	2006-Jan-01	A/chicken/Thailand/TS02/2006		Other Database Import	Songserm,T.; Wiboon-ut,S.; Kanchongkittiphon,W.; Na-Ek,P.; Thitithanyanont,A.
EPI361783	HA	Cambodia	2011-Sep-08	A/chicken/Cambodia/083LC/2011		Other Database Import	Buchy,P.
EPI359867	HA	Korea, Republic of	2011-Feb-01	A/chicken/Korea/IC546/2011		Other Database Import	Kim,H.R.; Lee,Y.J.; Park,C.K.; Oem,J.K.; Lee,O.S.; Kang,H.M.; Choi,J.G.; Bae,Y.C.
EPI359871	HA	Korea, Republic of	2011-Jan-01	A/chicken/Korea/SJ378/2011		Other Database Import	Kim,H.R.; Lee,Y.J.; Park,C.K.; Oem,J.K.; Lee,O.S.; Kang,H.M.; Choi,J.G.; Bae,Y.C.
EPI352321	HA	India	2011-Mar-06	A/chicken/India/CA0301/2011		Other Database Import	Nagarajan,S.; Pandey,M.; Tosh,C.; Jain,R.; Syed,Z.; Murugkar,H.V.; Dubey,S.C.
EPI341363	HA	Cambodia	2008-Mar-07	A/chicken/Cambodia/67F4/2008		Other Database Import	Buchy,P.; Mardy,S.; San,S.
EPI341350	HA	Cambodia	2010-Apr-23	A/chicken/Cambodia/PV025LC4/2010		Other Database Import	Buchy,P.; Mardy,S.; San,S.
EPI340804	HA	Indonesia	2009-Jan-01	A/chicken/Agam/BPPVRII-682/2009	Disease Investigation Centre Regional II Bukittinggi (BPPVRII)	CSIRO Australian Animal Health Laboratory	Miswati,Yuli; Yulfitria,.; Azfirman,.; Suatmodjo,Musny; Bruce,Kerri; Davies,Kelly R; Stevens,Vittoria; Kim,Mia; Daniels,Peter; Wong,Frank YK
EPI340798	HA	Indonesia	2009-Jan-01	A/chicken/Agam/BPPVRII-110/2009	Disease Investigation Centre Regional II Bukittinggi (BPPVRII)	CSIRO Australian Animal Health Laboratory	Miswati,Yuli; Yulfitria,.; Azfirman,.; Suatmodjo,Musny; Bruce,Kerri; Davies,Kelly R; Stevens,Vittoria; Kim,Mia; Daniels,Peter; Wong,Frank YK
EPI340780	HA	Indonesia	2010-Jan-01	A/chicken/Lamongan/BBVW-170-III/2010	Disease Investigation Centre Wates (BBVW)	CSIRO Australian Animal Health Laboratory	Dhamawan,Rama; Usman,Tri Bhakti; Junaidi,Akhmad; Suatmodjo,Musny; Bruce,Kerri; Davies,Kelly R; Stevens,Vittoria; Kim,Mia; Daniels,Peter; Wong,Frank YK
EPI335240	HA	Lao, People's Democratic Republic	2010-May-01	A/chicken/Lao/LH1/2010		Other Database Import	Sonnberg,S.; Phommachanh,P.; Naipospos,T.S.P.; McKenzie,J.; Chanthavisouk,C.; Pathammavong,S.; Darnell,D.; Meeduangchanh,P.; Rubrum,A.M.; Souriya,M.; Khambounheuang,B.; Webby,R.J.; Douangngeun,B.; Webster,R.G.
EPI327229	HA	Vietnam	2008-Mar-02	A/chicken/Viet Nam/TMU004/2008		Other Database Import	Thang,N.N.; Quang,P.N.; Khai,P.N.; Khang,D.D.; Hien,L.X.
EPI327208	HA	Vietnam	2009-Nov-28	A/chicken/Viet Nam/TMU025/2009		Other Database Import	Thang,N.N.; Quang,P.N.; Khai,P.N.; Khang,D.D.; Hien,L.X.
EPI327156	HA	Thailand	2010-Mar-24	A/chicken/Thailand/ICRC-7356/2010		Other Database Import	Chaichoun,K.; Wiriyarat,W.; Ratanakorn,P.; Auewarakul,P.; Puthavathana,P.; Thitithanyanont,A.; Suwanpakdee,S.; Yongyuttawichai,P.; Taowan,N.-A.; Phonarknguen,R.; Chatsiriwech,J.; Suksai,P.; Sariya,L.
EPI321512	HA	Vietnam	2009-Apr-29	A/chicken/Vietnam/27306/2009		Other Database Import	Hanna,A.; To,T.L.; Tong,H.; Shell,W.; Coward,V.J.; Banks,J.; Brown,I.H.; Slomka,M.J.
EPI321511	HA	Vietnam	2009-Apr-29	A/chicken/Vietnam/27270/2009		Other Database Import	Hanna,A.; To,T.L.; Tong,H.; Shell,W.; Coward,V.J.; Banks,J.; Brown,I.H.; Slomka,M.J.
EPI321510	HA	Vietnam	2009-Apr-29	A/chicken/Vietnam/27265/2009		Other Database Import	Hanna,A.; To,T.L.; Tong,H.; Shell,W.; Coward,V.J.; Banks,J.; Brown,I.H.; Slomka,M.J.
EPI321499	HA	Vietnam	2009-Apr-18	A/chicken/Vietnam/20388/2009		Other Database Import	Hanna,A.; To,T.L.; Tong,H.; Shell,W.; Coward,V.J.; Banks,J.; Brown,I.H.; Slomka,M.J.
EPI321494	HA	Vietnam	2009-Apr-08	A/chicken/Vietnam/18105/2009		Other Database Import	Hanna,A.; To,T.L.; Tong,H.; Shell,W.; Coward,V.J.; Banks,J.; Brown,I.H.; Slomka,M.J.
EPI321408	HA	Indonesia	2007-Jul-10	A/chicken/Tabanan/BBVD-339/2007		Other Database Import	Soegiarto,S.; Santhia,K.; Suatmodjo,M.; Axell,A.; Selleck,P.; Davies,K.R.; Stevens,V.; Kim,M.; Daniels,P.; Wong,F.Y.K.
EPI321406	HA	Indonesia	2007-Mar-26	A/chicken/Tabanan/BBVD-142/2007		Other Database Import	Soegiarto,S.; Santhia,K.; Suatmodjo,M.; Axell,A.; Selleck,P.; Davies,K.R.; Stevens,V.; Kim,M.; Daniels,P.; Wong,F.Y.K.
EPI321394	HA	Indonesia	2008-Jan-13	A/chicken/Sleman/BBVW-27-92/2008		Other Database Import	Wibawa,H.; Usman,T.B.; Junaidi,A.; Poermadjaja,B.; Suatmodjo,M.; Davies,K.R.; Stevens,V.; Selleck,P.; Daniels,P.; Wong,F.Y.K.
EPI321393	HA	Indonesia	2008-Jan-11	A/chicken/Sleman/BBVW-27-91/2008		Other Database Import	Wibawa,H.; Usman,T.B.; Junaidi,A.; Poermadjaja,B.; Suatmodjo,M.; Davies,K.R.; Stevens,V.; Selleck,P.; Daniels,P.; Wong,F.Y.K.
EPI321383	HA	Pakistan	2007-Jan-01	A/chicken/Pakistan/SPVC-5/2007		Other Database Import	Wasilenko,J.; Khan,T.A.; Ahmed,A.; Rehmani,S.F.; Lone,N.A.; Pantin-Jackwood,M.; Swayne,D.E.
EPI321379	HA	Pakistan	2008-Jan-01	A/chicken/Pakistan/SPVC-15/2008		Other Database Import	Wasilenko,J.; Khan,T.A.; Ahmed,A.; Rehmani,S.F.; Lone,N.A.; Pantin-Jackwood,M.; Swayne,D.E.
EPI321377	HA	Pakistan	2008-Jan-01	A/chicken/Pakistan/SPVC-1/2008		Other Database Import	Wasilenko,J.; Khan,T.A.; Ahmed,A.; Rehmani,S.F.; Lone,N.A.; Pantin-Jackwood,M.; Swayne,D.E.
EPI321375	HA	Pakistan	2006-Jan-01	A/chicken/Pakistan/NARC-228/2006		Other Database Import	Wasilenko,J.; Khan,T.A.; Ahmed,A.; Rehmani,S.F.; Lone,N.A.; Pantin-Jackwood,M.; Swayne,D.E.
EPI321374	HA	Indonesia	2007-Sep-21	A/chicken/Magelang/BBVW-680-773/2007		Other Database Import	Wibawa,H.; Usman,T.B.; Junaidi,A.; Poermadjaja,B.; Suatmodjo,M.; Davies,K.R.; Stevens,V.; Selleck,P.; Daniels,P.; Wong,F.Y.K.
EPI321369	HA	Indonesia	2007-Sep-21	A/chicken/Magelang/BBVW-680-744/2007		Other Database Import	Wibawa,H.; Usman,T.B.; Junaidi,A.; Poermadjaja,B.; Suatmodjo,M.; Davies,K.R.; Stevens,V.; Selleck,P.; Daniels,P.; Wong,F.Y.K.
EPI321368	HA	Indonesia	2007-Aug-25	A/chicken/Magelang/BBVW-667-944/2007		Other Database Import	Wibawa,H.; Usman,T.B.; Junaidi,A.; Poermadjaja,B.; Suatmodjo,M.; Davies,K.R.; Stevens,V.; Selleck,P.; Daniels,P.; Wong,F.Y.K.
EPI321366	HA	Indonesia	2007-Sep-14	A/chicken/Magelang/BBVW-662-764/2007		Other Database Import	Wibawa,H.; Usman,T.B.; Junaidi,A.; Poermadjaja,B.; Suatmodjo,M.; Davies,K.R.; Stevens,V.; Selleck,P.; Daniels,P.; Wong,F.Y.K.
EPI321364	HA	Indonesia	2007-Sep-14	A/chicken/Magelang/BBVW-662-762A/2007		Other Database Import	Wibawa,H.; Usman,T.B.; Junaidi,A.; Poermadjaja,B.; Suatmodjo,M.; Davies,K.R.; Stevens,V.; Selleck,P.; Daniels,P.; Wong,F.Y.K.
EPI321360	HA	Indonesia	2007-Nov-19	A/chicken/Kulon Progo/BBVW-855-633/2007		Other Database Import	Wibawa,H.; Usman,T.B.; Junaidi,A.; Poermadjaja,B.; Suatmodjo,M.; Davies,K.R.; Stevens,V.; Selleck,P.; Daniels,P.; Wong,F.Y.K.
EPI321357	HA	Indonesia	2007-Sep-19	A/chicken/Kulon Progo/BBVW-677-603/2007		Other Database Import	Wibawa,H.; Usman,T.B.; Junaidi,A.; Poermadjaja,B.; Suatmodjo,M.; Davies,K.R.; Stevens,V.; Selleck,P.; Daniels,P.; Wong,F.Y.K.
EPI321347	HA	Indonesia	2007-Jul-12	A/chicken/Kulon Progo/BBVW-453-11055/2007		Other Database Import	Wibawa,H.; Usman,T.B.; Junaidi,A.; Poermadjaja,B.; Suatmodjo,M.; Davies,K.R.; Stevens,V.; Selleck,P.; Daniels,P.; Wong,F.Y.K.
EPI321345	HA	Indonesia	2007-Jul-12	A/chicken/Kulon Progo/BBVW-453-11053/2007		Other Database Import	Wibawa,H.; Usman,T.B.; Junaidi,A.; Poermadjaja,B.; Suatmodjo,M.; Davies,K.R.; Stevens,V.; Selleck,P.; Daniels,P.; Wong,F.Y.K.
EPI321344	HA	Indonesia	2007-Jul-12	A/chicken/Kulon Progo/BBVW-453-11052/2007		Other Database Import	Wibawa,H.; Usman,T.B.; Junaidi,A.; Poermadjaja,B.; Suatmodjo,M.; Davies,K.R.; Stevens,V.; Selleck,P.; Daniels,P.; Wong,F.Y.K.
EPI321333	HA	Indonesia	2007-Jun-08	A/chicken/Jembrana/BBVD-273/2007		Other Database Import	Soegiarto,S.; Santhia,K.; Suatmodjo,M.; Axell,A.; Selleck,P.; Davies,K.R.; Stevens,V.; Kim,M.; Daniels,P.; Wong,F.Y.K.
EPI321318	HA	Indonesia	2007-Aug-27	A/chicken/Denpasar/BBVD-494/2007		Other Database Import	Soegiarto,S.; Santhia,K.; Suatmodjo,M.; Axell,A.; Selleck,P.; Davies,K.R.; Stevens,V.; Kim,M.; Daniels,P.; Wong,F.Y.K.
EPI321316	HA	Indonesia	2007-Aug-16	A/chicken/Denpasar/BBVD-435/2007		Other Database Import	Soegiarto,S.; Santhia,K.; Suatmodjo,M.; Axell,A.; Selleck,P.; Davies,K.R.; Stevens,V.; Kim,M.; Daniels,P.; Wong,F.Y.K.
EPI321315	HA	Indonesia	2007-Aug-15	A/chicken/Denpasar/BBVD-430/2007		Other Database Import	Soegiarto,S.; Santhia,K.; Suatmodjo,M.; Axell,A.; Selleck,P.; Davies,K.R.; Stevens,V.; Kim,M.; Daniels,P.; Wong,F.Y.K.
EPI321308	HA	Indonesia	2007-Sep-21	A/chicken/Bantul/BBVW-678-441/2007		Other Database Import	Wibawa,H.; Usman,T.B.; Junaidi,A.; Poermadjaja,B.; Suatmodjo,M.; Davies,K.R.; Stevens,V.; Selleck,P.; Daniels,P.; Wong,F.Y.K.
EPI321300	HA	Indonesia	2007-Jul-06	A/chicken/Bantul/BBVW-446-24454/2007		Other Database Import	Wibawa,H.; Usman,T.B.; Junaidi,A.; Poermadjaja,B.; Suatmodjo,M.; Davies,K.R.; Stevens,V.; Selleck,P.; Daniels,P.; Wong,F.Y.K.
EPI321299	HA	Indonesia	2007-Jul-12	A/chicken/Bantul/BBVW-446-24453/2007		Other Database Import	Wibawa,H.; Usman,T.B.; Junaidi,A.; Poermadjaja,B.; Suatmodjo,M.; Davies,K.R.; Stevens,V.; Selleck,P.; Daniels,P.; Wong,F.Y.K.
EPI321284	HA	Indonesia	2007-Jun-11	A/chicken/Badung/BBVD-277/2007		Other Database Import	Soegiarto,S.; Santhia,K.; Suatmodjo,M.; Axell,A.; Selleck,P.; Davies,K.R.; Stevens,V.; Kim,M.; Daniels,P.; Wong,F.Y.K.
EPI321281	HA	Indonesia	2007-May-15	A/chicken/Badung/BBVD-205/2007		Other Database Import	Soegiarto,S.; Santhia,K.; Suatmodjo,M.; Axell,A.; Selleck,P.; Davies,K.R.; Stevens,V.; Kim,M.; Daniels,P.; Wong,F.Y.K.
EPI321279	HA	Indonesia	2007-Jan-01	A/chicken/Ampenan/BBVD-282/2007		Other Database Import	Soegiarto,S.; Santhia,K.; Suatmodjo,M.; Axell,A.; Selleck,P.; Davies,K.R.; Stevens,V.; Kim,M.; Daniels,P.; Wong,F.Y.K.
EPI305549	HA	Turkey	2006-Jan-07	A/Chicken/Turkey-Yozgat/09rs2841-26/2006	Istituto Zooprofilattico Sperimentale Delle Venezie	Istituto Zooprofilattico Sperimentale Delle Venezie	Schivo,A.; Valastro,V.; Monne,I.; Coven,F.; Fusaro,A.; Dakman,A.; Akcadag,B.; Salviato,A.; DeBattisti,C.; Capua,I.; Cattoli,G.
EPI287692	HA	India	2010-Jan-12	A/chicken/West Bengal/239022/2010		Other Database Import	Tosh,C.; Jain,R.; Nagarajan,S.; Murugkar,H.V.; Dubey,S.C.
EPI287684	HA	India	2010-Jan-12	A/chicken/West Bengal/239020/2010		Other Database Import	Tosh,C.; Jain,R.; Nagarajan,S.; Murugkar,H.V.; Dubey,S.C.
EPI287607	HA	India	2009-Jan-01	A/chicken/West Bengal/155505/2009		Other Database Import	Tosh,C.; Nagarajan,S.; Murugkar,H.V.; Behera,P.; Kulkarni,D.D.; Dubey,S.C.
EPI286393	HA	Vietnam	2007-Jan-01	A/chicken/Ha Nam/07-83/2007		Other Database Import	Kim,L.M.; Scott,M.A.; Suarez,D.L.; Spackman,E.; Swayne,D.E.; Afonso,C.L.
EPI283959	HA	Cambodia	2005-Mar-24	A/chicken/Cambodia/047LC3b/2005		Other Database Import	Buchy,P.; Mardy,S.; San,S.
EPI283273	HA	Bangladesh	2010-Jan-01	A/chicken/Bangladesh/1151-10/2010		Other Database Import	Fusaro,A.; Schivo,A.; Khan,S.R.; Yamage,M.; Loth,L.; Giasuddin,M.; Samad,M.A.; Monne,I.; Cattoli,G.
EPI275942	HA	China	2005-Jan-01	A/chicken/Xinjiang/68/2005		Other Database Import	Li,Y.; Shi,J.; Zhong,G.; Deng,G.; Tian,G.; Ge,J.; Zeng,X.; Song,J.; Zhao,D.; Liu,L.; Jiang,Y.; Guan,Y.; Bu,Z.; Chen,H.
EPI275918	HA	China	2005-Jan-01	A/chicken/Xinjiang/53/2005		Other Database Import	Li,Y.; Shi,J.; Zhong,G.; Deng,G.; Tian,G.; Ge,J.; Zeng,X.; Song,J.; Zhao,D.; Liu,L.; Jiang,Y.; Guan,Y.; Bu,Z.; Chen,H.
EPI275870	HA	China	2005-Jan-01	A/chicken/Sichuan/81/2005		Other Database Import	Li,Y.; Shi,J.; Zhong,G.; Deng,G.; Tian,G.; Ge,J.; Zeng,X.; Song,J.; Zhao,D.; Liu,L.; Jiang,Y.; Guan,Y.; Bu,Z.; Chen,H.
EPI275830	HA	China	2006-Jan-01	A/chicken/Ningxia/24/2006		Other Database Import	Li,Y.; Shi,J.; Zhong,G.; Deng,G.; Tian,G.; Ge,J.; Zeng,X.; Song,J.; Zhao,D.; Liu,L.; Jiang,Y.; Guan,Y.; Bu,Z.; Chen,H.
EPI275774	HA	China	2005-Jan-01	A/chicken/Hunan/21/2005		Other Database Import	Li,Y.; Shi,J.; Zhong,G.; Deng,G.; Tian,G.; Ge,J.; Zeng,X.; Song,J.; Zhao,D.; Liu,L.; Jiang,Y.; Guan,Y.; Bu,Z.; Chen,H.
EPI275742	HA	China	2008-Jan-01	A/chicken/Guizhou/7/2008		Other Database Import	Li,Y.; Shi,J.; Zhong,G.; Deng,G.; Tian,G.; Ge,J.; Zeng,X.; Song,J.; Zhao,D.; Liu,L.; Jiang,Y.; Guan,Y.; Bu,Z.; Chen,H.
EPI275734	HA	China	2004-Jan-01	A/chicken/Gansu/44/2004		Other Database Import	Li,Y.; Shi,J.; Zhong,G.; Deng,G.; Tian,G.; Ge,J.; Zeng,X.; Song,J.; Zhao,D.; Liu,L.; Jiang,Y.; Guan,Y.; Bu,Z.; Chen,H.
EPI267066	HA	Israel	2010-Jan-25	A/chicken/Israel/65/2010		Other Database Import	Shkoda,I.; Lapin,K.; Perk,S.
EPI239121	HA	China	1997-Jan-01	A/chicken/Hubei/wl/1997		Other Database Import	Liao,X.; Zhang,X.; Wang,J.; Yu,J.; Li,T.
EPI235839	HA	China	2002-Jan-01	A/chicken/Jilin/xv/2002		Other Database Import	Liao,X.; Zhang,X.; Wang,J.; Yu,J.; Liu,J.
EPI235798	HA	China	2002-Jan-01	A/chicken/Jilin/hd/2002		Other Database Import	Liao,X.; Zhang,X.; Wang,J.; Yu,J.; Jin,N.
EPI235105	HA	Korea, Republic of	2003-Jan-01	A/chicken/Korea/ES/03		Other Database Import	Lee,C.W.; Suarez,D.L.; Tumpey,T.M.; Sung,H.W.; Kwon,Y.K.; Lee,Y.J.; Choi,J.G.; Joh,S.J.; Kim,M.C.; Lee,E.K.; Park,J.M.; Lu,X.; Katz,J.M.; Spackman,E.; Swayne,D.E.; Kim,J.H.; Lee,C.-W.; Kim,J.-H.
EPI235096	HA	China	2003-Jan-01	A/chicken/Jilin/xw/2003		Other Database Import	Liao,X.; Zhang,X.; Wang,J.; Yu,J.; Liu,J.
EPI235029	HA	Indonesia	2003-Jan-01	A/chicken/Indonesia/9/2003		Other Database Import	Kim,L.M.; Scott,M.A.; Suarez,D.L.; Spackman,E.; Swayne,D.E.; Afonso,C.L.
EPI228881	HA	China	2004-Jan-01	A/chicken/Jilin/hk/2004		Other Database Import	Liao,X.; Zhang,X.; Wang,J.; Yu,J.; Jin,N.
EPI228624	HA	Thailand	2004-Jan-01	A/chicken/Ratchaburi/Thailand/CU-68/04		Other Database Import	Amonsin,A.; Pariyothorn,N.; Payungporn,S.; Theamboonlers,A.; Chutinimitkul,S.; Tantilertcharoen,R.; Wongyanin,P.; Thanawongnuwech,R.; Suradhat,S.; Chaisingh,A.; Buranathai,C.; Poovorawan,Y.
EPI228451	HA	China	2004-Jan-01	A/chick/Macheng/2004		Other Database Import	Wu,R.W.; Bi,D.R.
EPI227082	HA	Thailand	2005-Jan-01	A/chicken/Thailand/Sukhothai/NIAH6-3-0013/2005		Other Database Import	Sanguansermsri,P.; Kanthiyawong,S.; Chamnanpood,C.; Chamnanpood,P.; Sanguansermsri,D.
EPI226958	HA	Indonesia	2005-Jan-01	A/Chicken/Duma/BBPV-II/2005		Other Database Import	Komadina,N.; Usman,T.B.; Selleck,P.
EPI226655	HA	Indonesia	2005-Jan-01	A/Chicken/Salam/BBPV-II/2005		Other Database Import	Komadina,N.; Usman,T.B.; Selleck,P.
EPI226651	HA	Indonesia	2005-Jan-01	A/Chicken/Murao Jambi/BBPV-II/2005		Other Database Import	Komadina,N.; Usman,T.B.; Selleck,P.
EPI190653	HA	Bangladesh	2008-Jan-01	A/chicken/Bangladesh/FD(G)-92-BL-416/2008		Other Database Import
EPI181638	HA	Indonesia	2006-Jan-01	A/chicken/East Java/UT6020/2006		Other Database Import
EPI181637	HA	Indonesia	2006-Jan-01	A/chicken/East Java/UT6017/2006		Other Database Import
EPI181630	HA	Indonesia	2006-Jan-01	A/chicken/East Java/UT6019/2006		Other Database Import
EPI181627	HA	Indonesia	2005-Jan-01	A/chicken/Sulawesi Selatan/UT2094/2005		Other Database Import
EPI180887	HA	Lao, People's Democratic Republic	2007-Jan-01	A/chicken/Laos/P0130/2007		Other Database Import
EPI180817	HA	Lao, People's Democratic Republic	2007-Jan-01	A/chicken/Laos/P0072/2007		Other Database Import
EPI180806	HA	Lao, People's Democratic Republic	2007-Jan-01	A/chicken/Laos/P0001/2007		Other Database Import
EPI180253	HA	Vietnam	2008-Jan-01	A/chicken/Vietnam/NCVD-swab20/2008		Other Database Import
EPI180245	HA	Vietnam	2008-Jan-01	A/chicken/Vietnam/NCVD-swab17/2008		Other Database Import
EPI180244	HA	Vietnam	2008-Jan-01	A/chicken/Vietnam/NCVD-swab15/2008		Other Database Import
EPI175819	HA	Vietnam	2008-Jan-01	A/chicken/Vietnam/NCVD-03/2008		Other Database Import
EPI175656	HA	India	2008-Nov-20	A/chicken/Assam/140187/2008		Other Database Import	Nagarajan,S.; Murugkar,H.V.; Tosh,C.; Behera,P.; Jain,R.; Tripathi,S.; Khandia,R.; Gupta,V.; Kulkarni,D.D.; Dubey,S.C.
EPI174654	HA	China	2006-Nov-30	A/chicken/Hunan/3157/2006		Other Database Import
EPI174643	HA	China	2006-Dec-30	A/chicken/Henan/1362/2006		Other Database Import
EPI171053	HA	Vietnam	2005-Jan-01	A/chicken/Vietnam/NCVD11/2005		Other Database Import
EPI171045	HA	Vietnam	2004-Jan-01	A/chicken/Vietnam/933/2004		Other Database Import
EPI171029	HA	Vietnam	2004-Jan-01	A/chicken/Vietnam/921/2004		Other Database Import
EPI170615	HA	Vietnam	2005-Dec-18	A/chicken/Vietnam/216/2005		Other Database Import
EPI169518	HA	Saudi Arabia	2008-Jan-01	A/chicken/Saudi Arabia/3489-79/2008		Istituto Zooprofilattico Sperimentale Delle Venezie
EPI169517	HA	Saudi Arabia	2007-Jan-01	A/chicken/Saudi Arabia/3489-75VIR08/2007		Istituto Zooprofilattico Sperimentale Delle Venezie
EPI168658	HA	Thailand	2008-Jan-01	A/chicken/Nakhonsawan/NIAH6006587/2008		Other Database Import
EPI167318	HA	Vietnam	2005-Jan-01	A/chicken/Vietnam/NCVD12/2005		Other Database Import
EPI167134	HA	Thailand	2004-Jan-01	A/chicken/Nakhon Sawan/NIAH01503/2004		Other Database Import
EPI167139	HA	Thailand	2005-Jan-01	A/chicken/Suphanburi/NIAH108192/2005		Other Database Import
EPI167135	HA	Thailand	2004-Jan-01	A/chicken/Suphanburi/NIAH7540/2004		Other Database Import
EPI164747	HA	China	2004-Jan-01	A/Chicken/Anhui/39/2004	Harbin Veterinary Research Institute (CAAS)	Harbin Veterinary Research Institute (CAAS)
EPI164731	HA	China	2004-Jan-01	A/Chicken/Jiangxi/25/2004	Harbin Veterinary Research Institute (CAAS)	Harbin Veterinary Research Institute (CAAS)
EPI164566	HA	Lao, People's Democratic Republic	2007-Jan-01	A/chicken/Laos/P0169/2007		Other Database Import
EPI164542	HA	Lao, People's Democratic Republic	2007-Jan-01	A/chicken/Laos/P0020/2007		Other Database Import
EPI156473	HA	Vietnam	2004-Jan-01	A/chicken/Vietnam/830/2004		Other Database Import
EPI154501	HA	Saudi Arabia	2007-Jan-01	A/chicken/Saudi Arabia/6732-4/2007		Istituto Zooprofilattico Sperimentale Delle Venezie
EPI153471	HA	Lao, People's Democratic Republic	2008-Jan-01	A/chicken/Laos/1/2008		Other Database Import
EPI156232	HA	Thailand	2007-Aug-23	A/chicken/Thailand/ICRC-213/2007		Other Database Import
EPI136432	HA	China	2004-Jan-01	A/chicken/Yunnan/207/2004		Other Database Import
EPI136394	HA	China	2003-Jan-01	A/chicken/Yunnan/6885/2003		Other Database Import
EPI132682	HA	Kuwait	2007-Jan-01	A/chicken/Kuwait/KISR9/2007		Other Database Import
EPI132663	HA	Kuwait	2007-Jan-01	A/chicken/Kuwait/KISR8/2007		Other Database Import
EPI132587	HA	Kuwait	2007-Jan-01	A/chicken/Kuwait/KISR3/2007		Other Database Import
EPI132568	HA	Kuwait	2007-Jan-01	A/chicken/Kuwait/KISR2/2007		Other Database Import
EPI126212	HA	Korea, Republic of	2006-Jan-01	A/chicken/Korea/CA7/2006		Other Database Import
EPI123760	HA	Vietnam	2005-Nov-21	A/Chicken/Vietnam/Long An 636/2005		Other Database Import
EPI123748	HA	Indonesia	2006-May-01	A/Chicken/West Java/SMI-ENDRI1/2006		Other Database Import
EPI123746	HA	Indonesia	2006-May-01	A/Chicken/West Java/SMI-ENDRI2/2006		Other Database Import
EPI123740	HA	Indonesia	2006-Jul-01	A/Chicken/Papua/TA5/2006		Other Database Import
EPI123738	HA	Indonesia	2006-Jul-01	A/Chicken/Papua/TB1/2006		Other Database Import
EPI123736	HA	Indonesia	2006-Jul-01	A/Chicken/Papua/TB15/2006		Other Database Import
EPI123402	HA	Vietnam	2005-Jan-01	A/chicken/Vietnam/TY25/2005		Other Database Import
EPI116517	HA	Vietnam	2004-Jan-24	A/chicken/Viet Nam/1/2004		Other Database Import
EPI116513	HA	Vietnam	2003-Jan-01	A/chicken/Viet Nam/Ncvd8/2003		Other Database Import
EPI116511	HA	Vietnam	2004-Jan-05	A/chicken/Viet Nam/Ncvd31/2004		Other Database Import
EPI114987	HA	India	2006-Jan-01	A/chicken/India/NIV33491/06		Other Database Import
EPI101481	HA	China	2002-Jan-01	A/chicken/Hebei/108/02		Other Database Import
EPI77483	HA	Vietnam	2004-Jan-01	A/chicken/Vietnam/10/2004		Other Database Import
EPI47770	HA	Vietnam	2005-Jan-01	A/chicken/Viet Nam/17/2005		Other Database Import
EPI47257	HA	Vietnam	2005-Jan-01	A/chicken/Viet Nam/6/2005		Other Database Import
EPI26387	HA	China	2004-Jan-01	A/Chicken/Henan/13/2004		Other Database Import
EPI22715	HA	Thailand	2004-Jan-01	A/chicken/Thailand/CH-2/2004		Other Database Import
EPI21799	HA	China	2004-Jan-01	A/chicken/Guangdong/174/04		Other Database Import
EPI13972	HA	Vietnam	2005-Jan-01	A/chicken/Vietnam/P78/05		Other Database Import
EPI13966	HA	Indonesia	2005-Jan-01	A/chicken/Indonesia/R60/05		Other Database Import
EPI4977	HA	Hong Kong (SAR)	1997-Jan-01	A/Chicken/Hong Kong/y388/97		Other Database Import
EPI4785	HA	Hong Kong (SAR)	1997-Jan-01	A/Chicken/Hong Kong/786/97		Other Database Import
EPI229671	HA	Japan	2004-Jan-01	A/chicken/Yamaguchi/7/2004		Other Database Import	Kim,L.M.; Scott,M.A.; Suarez,D.L.; Spackman,E.; Swayne,D.E.; Afonso,C.L.
EPI965071	HA	Bangladesh	2014-Mar-18	A/chicken/Bangladesh/22159/2014		Other Database Import	Marinova-Petkova,A.; Shanmuganatham,K.; Feeroz,M.M.; Jones-Engel,L.; Hasan,M.K.; Akhtar,S.; Turner,J.; Walker,D.; Seiler,P.; Franks,J.; McKenzie,P.; Krauss,S.; Webby,R.J.; Webster,R.G.; Hasan,K.; Seiler,J.
EPI893524	HA	Vietnam	2015-Aug-15	A/chicken/Vietnam/HU3-83/2015(H5N1)		Other Database Import	Nguyen,T.L.; Chu,D.C.; Hiono,T.; Matsuno,K.; Okamatsu,M.; Sakoda,Y.; Hatamachi,J.
EPI893512	HA	Vietnam	2015-Aug-15	A/chicken/Vietnam/HU3-67/2015(H5N1)		Other Database Import	Nguyen,T.L.; Chu,D.C.; Hiono,T.; Matsuno,K.; Okamatsu,M.; Sakoda,Y.; Hatamachi,J.
EPI620966	HA	Vietnam	2010-Jan-01	A/chicken/Vietnam/NCVD-421/2010		Other Database Import	Pantin-Jackwood,M.J.; Spackman,E.; Suarez,D.L.; Wasilenko,J.; Sarmento,L.; Shepherd,E.; Smith,D.; Lee,S.; Lone,N.A.
EPI620828	HA	Vietnam	2010-Jan-01	A/chicken/Vietnam/NCVD-398/2010		Other Database Import	Pantin-Jackwood,M.J.; Spackman,E.; Suarez,D.L.; Wasilenko,J.; Sarmento,L.; Shepherd,E.; Smith,D.; Lee,S.; Lone,N.A.
EPI622514	HA	Vietnam	2008-Jan-01	A/chicken/Vietnam/NCVD-117/2008		Other Database Import	Pantin-Jackwood,M.J.; Spackman,E.; Suarez,D.L.; Wasilenko,J.; Sarmento,L.; Shepherd,E.; Smith,D.; Lee,S.; Lone,N.A.
EPI620937	HA	Vietnam	2011-Jan-01	A/chicken/Vietnam/NCVD-675/2011		Other Database Import	Pantin-Jackwood,M.J.; Spackman,E.; Suarez,D.L.; Wasilenko,J.; Sarmento,L.; Shepherd,E.; Smith,D.; Lee,S.; Lone,N.A.
EPI620809	HA	Indonesia	2007-Jan-01	A/chicken/Garut/BBVW-223/2007		Other Database Import	Pantin-Jackwood,M.J.; Spackman,E.; Suarez,D.L.; Wasilenko,J.; Sarmento,L.; Shepherd,E.; Smith,D.; Lee,S.; Lone,N.A.
EPI620916	HA	Indonesia	2006-Jan-01	A/chicken/WestJava/TASIKO B/2006		Other Database Import	Pantin-Jackwood,M.J.; Spackman,E.; Suarez,D.L.; Wasilenko,J.; Sarmento,L.; Shepherd,E.; Smith,D.; Lee,S.; Lone,N.A.
EPI548310	HA	Indonesia	2009-Jun-01	A/chicken/Bali/U8661/2009		Other Database Import	Mahardika,G.N.; Suartha,N.; Wibawan,W.T.
EPI372068	HA	Vietnam	2008-Mar-21	A/chicken/Vietnam/DT382/2008		Other Database Import	Nguyen,T.B.N.; Luong,T.V.; Le,T.H.
EPI372067	HA	Vietnam	2008-Mar-21	A/chicken/Vietnam/KG8/2008		Other Database Import	Nguyen,T.B.N.; Luong,T.V.; Le,T.H.
EPI355184	HA	Indonesia	2010-Jun-01	A/chicken/EastKalimantan/UT581/2010		Other Database Import	Nidom,C.A.; Yamada,S.; Nidom,R.V.; Rahmawati,K.; Alamudi,M.Y.; Kholik; Indrasari,S.; Hayati,R.S.; Iwatsuki-Horimoto,K.; Kawaoka,Y.
EPI1009278	HA	Indonesia	2016-Mar-30	A/duck/Lamongan/04160434/2016		Other Database Import	Wibawa,H.; Poermadjaja,B.; Mulyawan,H.; Dharmawan,R.; Mahawan,T.; Hutagaol,N.M.; Miswati,Y.; Srihanto,E.A.; Hartawan,D.H.W.; Hendrawati,F.; Riyadi,A.; Deswarni; Tri Harsono,A.; Hartaningsih,N.; Azhar,M.; Stegemen,A.; Mc Grane,J.; Rasa,F.S.T.
EPI899031	HA	Vietnam	2013-Jan-25	A/duck/Vietnam/NCVD-6137/2013		Other Database Import	Davis,T.; Jang,Y.
EPI899023	HA	Vietnam	2013-Feb-05	A/duck/Vietnam/NCVD-0033/2013		Other Database Import	Davis,T.; Jang,Y.
EPI898833	HA	Vietnam	2012-Dec-04	A/duck/Vietnam/NCVD-0021/2012		Other Database Import	Davis,T.; Jang,Y.
EPI898809	HA	Vietnam	2013-Mar-01	A/duck/Vietnam/NCVD-2848/2013		Other Database Import	Davis,T.; Jang,Y.
EPI898735	HA	Vietnam	2013-Mar-13	A/duck/Vietnam/NCVD-2805/2013		Other Database Import	Davis,T.; Jang,Y.
EPI898703	HA	Vietnam	2013-Jan-23	A/duck/Vietnam/NCVD-2726/2013		Other Database Import	Davis,T.; Jang,Y.
EPI898686	HA	Vietnam	2013-Feb-21	A/duck/Vietnam/NCVD-2721/2013		Other Database Import	Davis,T.; Jang,Y.
EPI898645	HA	Vietnam	2012-Oct-09	A/duck/Vietnam/NCVD-2153/2012		Other Database Import	Davis,T.; Jang,Y.
EPI898563	HA	Vietnam	2013-May-07	A/duck/Vietnam/R2-5-1589-15/2013		Other Database Import	Davis,T.; Jang,Y.
EPI898555	HA	Vietnam	2013-May-06	A/duck/Vietnam/R2-5-1428-17/2013		Other Database Import	Davis,T.; Jang,Y.
EPI898481	HA	Vietnam	2014-Mar-10	A/duck/Vietnam/NCVD14-A494/2014		Other Database Import	Davis,T.; Jang,Y.
EPI898399	HA	Vietnam	2014-Jul-23	A/duck/Vietnam/NCVD14-A389/2014		Other Database Import	Davis,T.; Jang,Y.
EPI898285	HA	Vietnam	2014-Apr-01	A/duck/Vietnam/NCVD14-A335/2014		Other Database Import	Davis,T.; Jang,Y.
EPI898105	HA	Vietnam	2013-Feb-26	A/duck/Vietnam/R2-02-623-2/2013		Other Database Import	Davis,T.; Jang,Y.
EPI898097	HA	Vietnam	2013-May-07	A/duck/Vietnam/R2-5-1589-14/2013		Other Database Import	Davis,T.; Jang,Y.
EPI775081	HA	Vietnam	2015-Jan-06	A/duck/CaMau/0237/2015		Other Database Import	Cao,B.V.; Le Ha,T.D.; Mai,V.N.; Dang Trinh,M.A.; Le Phan,K.N.; Vo Tran,N.T.; Hoang,T.
EPI775073	HA	Vietnam	2013-Nov-11	A/domestic duck/VinhLong/0184/2013		Other Database Import	Cao,B.V.; Le Ha,T.D.; Mai,V.N.; Dang Trinh,M.A.; Le Phan,K.N.; Vo Tran,N.T.; Hoang,T.
EPI758769	HA	India	2014-Nov-01	A/duck/India/11CA02/2014		Other Database Import	Tosh,C.; Nagarajan,S.; Kumar,M.; Murugkar,H.V.; Venkatesh,G.; Shukla,S.; Mishra,A.; Mishra,P.; Agarwal,S.; Singh,B.; Dubey,P.; Tripathi,S.; Kulkarni,D.D.
EPI689445	HA	China	2008-Nov-26	A/duck/Hunan/S4020/2008		Other Database Import	Feng,X.; Wang,Z.; Shi,J.; Deng,G.; Kong,H.; Tao,S.; Li,C.; Liu,L.; Guan,Y.; Chen,H.
EPI644394	HA	Bhutan	2013-Jan-29	A/duck/Bhutan/01CL03/2013		Other Database Import	Nagarajan,S.; Tripathi,S.; Tosh,C.; Murugkar,H.V.; Kumar,M.; Kulkarni,D.D.
EPI620572	HA	Indonesia	2005-Aug-31	A/duck/Badung/03/2005		Other Database Import	Mahardika,G.N.
EPI615131	HA	Vietnam	2013-Nov-01	A/environment/TienGiang/4/2013		Other Database Import	Cuong,N.V.; Carrique-Mas,J.; Hoa,N.T.; Truc,V.N.T.
EPI615130	HA	Vietnam	2013-Nov-01	A/environment/TienGiang/3/2013		Other Database Import	Cuong,N.V.; Carrique-Mas,J.; Hoa,N.T.; Truc,V.N.T.
EPI615125	HA	Vietnam	2013-Nov-01	A/duck/TienGiang/14/2013		Other Database Import	Cuong,N.V.; Carrique-Mas,J.; Hoa,N.T.; Truc,V.N.T.
EPI615124	HA	Vietnam	2013-Nov-01	A/duck/TienGiang/13/2013		Other Database Import	Cuong,N.V.; Carrique-Mas,J.; Hoa,N.T.; Truc,V.N.T.
EPI615123	HA	Vietnam	2013-Nov-01	A/duck/TienGiang/12/2013		Other Database Import	Cuong,N.V.; Carrique-Mas,J.; Hoa,N.T.; Truc,V.N.T.
EPI615120	HA	Vietnam	2013-Nov-01	A/duck/TienGiang/8/2013		Other Database Import	Cuong,N.V.; Carrique-Mas,J.; Hoa,N.T.; Truc,V.N.T.
EPI559083	HA	Vietnam	2012-Aug-22	A/duck/Vietnam/NCVD-KA294/2012		Other Database Import	Lee,E.-K.; Kang,H.-M.; Kim,K.-I.; Choi,J.-G.; Long To,T.; Dang Nguyen,T.; Song,B.-M.; Jeong,J.; Choi,K.-S.; Kim,J.-Y.; Lee,H.-S.; Lee,Y.-J.; Kim,J.-H.
EPI559087	HA	Vietnam	2012-Sep-10	A/duck/Vietnam/NCVD-KA311/2012		Other Database Import	Lee,E.-K.; Kang,H.-M.; Kim,K.-I.; Choi,J.-G.; Long To,T.; Dang Nguyen,T.; Song,B.-M.; Jeong,J.; Choi,K.-S.; Kim,J.-Y.; Lee,H.-S.; Lee,Y.-J.; Kim,J.-H.
EPI559081	HA	Vietnam	2012-Jul-10	A/duck/Vietnam/NCVD-KA262/2012		Other Database Import	Lee,E.-K.; Kang,H.-M.; Kim,K.-I.; Choi,J.-G.; Long To,T.; Dang Nguyen,T.; Song,B.-M.; Jeong,J.; Choi,K.-S.; Kim,J.-Y.; Lee,H.-S.; Lee,Y.-J.; Kim,J.-H.
EPI559070	HA	Vietnam	2011-Dec-30	A/duck/Vietnam/NCVD-KA25/2011		Other Database Import	Lee,E.-K.; Kang,H.-M.; Kim,K.-I.; Choi,J.-G.; Long To,T.; Dang Nguyen,T.; Song,B.-M.; Jeong,J.; Choi,K.-S.; Kim,J.-Y.; Lee,H.-S.; Lee,Y.-J.; Kim,J.-H.
EPI545470	HA	Vietnam	2014-Feb-26	A/duck/Khanhhoa/CVVI-45/2014		Other Database Import	Nguyen,H.T.; Than,V.T.; Kim,W.
EPI545463	HA	Vietnam	2014-Feb-16	A/duck/Khanhhoa/CVVI-38/2014		Other Database Import	Nguyen,H.T.; Than,V.T.; Kim,W.
EPI545458	HA	Vietnam	2014-Feb-10	A/duck/Khanhhoa/CVVI-33/2014		Other Database Import	Nguyen,H.T.; Than,V.T.; Kim,W.
EPI545457	HA	Vietnam	2014-Feb-08	A/duck/Khanhhoa/CVVI-32/2014		Other Database Import	Nguyen,H.T.; Than,V.T.; Kim,W.
EPI545450	HA	Vietnam	2014-Feb-03	A/duck/Khanhhoa/CVVI-25/2014		Other Database Import	Nguyen,H.T.; Than,V.T.; Kim,W.
EPI545446	HA	Vietnam	2013-Mar-20	A/duck/Khanhhoa/CVVI-21/2013		Other Database Import	Nguyen,H.T.; Than,V.T.; Kim,W.
EPI545441	HA	Vietnam	2013-Mar-04	A/duck/Khanhhoa/CVVI-16/2013		Other Database Import	Nguyen,H.T.; Than,V.T.; Kim,W.
EPI545440	HA	Vietnam	2013-Mar-01	A/duck/Khanhhoa/CVVI-15/2013		Other Database Import	Nguyen,H.T.; Than,V.T.; Kim,W.
EPI545435	HA	Vietnam	2013-Jan-18	A/duck/Khanhhoa/CVVI-10/2013		Other Database Import	Nguyen,H.T.; Than,V.T.; Kim,W.
EPI545431	HA	Vietnam	2013-Jan-10	A/duck/Khanhhoa/CVVI-06/2013		Other Database Import	Nguyen,H.T.; Than,V.T.; Kim,W.
EPI545429	HA	Vietnam	2013-Jan-05	A/duck/Khanhhoa/CVVI-04/2013		Other Database Import	Nguyen,H.T.; Than,V.T.; Kim,W.
EPI545428	HA	Vietnam	2013-Jan-05	A/duck/Khanhhoa/CVVI-03/2013		Other Database Import	Nguyen,H.T.; Than,V.T.; Kim,W.
EPI542843	HA	Cambodia	2013-Jan-11	A/duck/Cambodia/11W2M1/2013		Other Database Import	Buchy,P.
EPI510333	HA	Bangladesh	2013-Jan-28	A/duck/Bangladesh/18949/2013		Other Database Import	Marinova-Petkova,A.; Feeroz,M.M.; Alam,S.M.R.; Hasan,M.K.; Akhtar,S.; Jones-Engel,L.; Walker,D.; McClenaghan,L.; Rubrum,A.; Franks,J.; Seiler,P.; Jeevan,T.; McKenzie,P.; Krauss,S.; Webby,R.J.; Webster,R.G.
EPI485592	HA	Cambodia	2013-Jan-09	A/duck/Cambodia/46W2M4/2013	Institut Pasteur in Cambodia	Institut Pasteur in Cambodia	Rith, S.; Horm, SV.; Buchy, P.
EPI475613	HA	China	2011-Mar-11	A/wild duck/Fujian/2/2011		Other Database Import	Liu,Y.; Liu,M.; Liu,C.
EPI461748	HA	China	2011-Nov-11	A/duck/Hunan/S4150/2011		Other Database Import	Deng,G.; Tan,D.; Shi,J.; Cui,P.; Jiang,Y.; Liu,L.; Tian,G.; Kawaoka,Y.; Li,C.; Chen,H.
EPI461679	HA	China	2011-Nov-09	A/duck/Hunan/S4030/2011		Other Database Import	Deng,G.; Tan,D.; Shi,J.; Cui,P.; Jiang,Y.; Liu,L.; Tian,G.; Kawaoka,Y.; Li,C.; Chen,H.
EPI416764	HA	Indonesia	2012-Sep-27	A/duck/Bantul/BBVW-1443-9/2012		Other Database Import	Wibawa,H.; Prijono,W.B.; Dharmayanti,N.L.P.I.; Irianingsih,S.H.; Miswati,Y.; Rohmah,A.; Andesyha,E.; Romlah; Daulay,R.S.D.; Safitria,K.
EPI416763	HA	Indonesia	2012-Sep-25	A/duck/Sukoharjo/BBVW-1428-9/2012		Other Database Import	Wibawa,H.; Prijono,W.B.; Dharmayanti,N.L.P.I.; Irianingsih,S.H.; Miswati,Y.; Rohmah,A.; Andesyha,E.; Romlah; Daulay,R.S.D.; Safitria,K.
EPI416368	HA	Korea, Republic of	2009-Sep-27	A/wild duck/Korea/SNU50-5/2009		Other Database Import	Kim,I.H.; Kwon,H.J.; Choi,J.G.; Kang,H.M.; Lee,Y.J.; Kim,J.H.
EPI406424	HA	Vietnam	2007-Jan-06	A/duck/Bac Lieu/1213/2007		Other Database Import	Zhao,D.; Liang,L.; Li,Y.; Jiang,Y.; Liu,L.; Chen,H.
EPI395444	HA	Japan	2011-Jan-31	A/mandarin duck/Nagasaki/4201A012/2011		Other Database Import	Soda,K.; Usui,T.; Ito,H.; Yamaguchi,T.; Ito,T.; Mimura,W.
EPI395408	HA	Japan	2011-Feb-01	A/mandarin duck/Miyazaki/22M686/2011		Other Database Import	Soda,K.; Usui,T.; Ito,H.; Yamaguchi,T.; Ito,T.; Mimura,W.
EPI395406	HA	Japan	2011-Jan-12	A/common pochard/Hyogo/2801B004/2011		Other Database Import	Soda,K.; Usui,T.; Ito,H.; Yamaguchi,T.; Ito,T.; Mimura,W.
EPI381890	HA	Vietnam	2012-Feb-18	A/muscovy duck/Vietnam/OIE-0043/2012		Other Database Import	Kida,H.; Sakoda,Y.; Okamatsu,M.; Nam,H.V.; Long,N.V.; Huy,C.D.; Tien,T.N.; Hatamachi,J.
EPI360042	HA	Cambodia	2011-Jul-23	A/duck/Cambodia/072D1/2011		Other Database Import	Buchy,P.
EPI359879	HA	Korea, Republic of	2011-Jan-01	A/duck/Korea/YA54/2011		Other Database Import	Kim,H.R.; Lee,Y.J.; Park,C.K.; Oem,J.K.; Lee,O.S.; Kang,H.M.; Choi,J.G.; Bae,Y.C.
EPI356863	HA	Nepal	2011-Nov-07	A/duck/Nepal/5.TZoo/11	Central Veterinary Laboratory	Animal and Plant Health Agency (APHA)	Puranik, A; Hanna, A; Essen, S; Focosi-Snyman, R; Manvell, R.J; Sedai, D; Chapagain, S; Manandhar, S; Koirala, P; Karki, K.B; Pandey, K.R; Air, T.B; Reid, S
EPI341913	HA	Japan	2011-Feb-04	A/mandarin duck/Nagasaki/4202A023/2011		Other Database Import	Mimura,W.; Soda,K.; Usui,T.; Ito,H.; Ito,T.
EPI341355	HA	Cambodia	2010-Feb-10	A/duck/Cambodia/TK007D1C/2010		Other Database Import	Buchy,P.; Mardy,S.; San,S.
EPI340854	HA	Japan	2011-Jan-01	A/tufted duck/Fukushima/4/2011		Other Database Import	Kida,H.; Sakoda,Y.; Okamatsu,M.; Hatamachi,J.
EPI340379	HA	Japan	2011-Jun-01	A/tufted duck/Fukushima/7/2011		Other Database Import	Hatamachi,J.; Kida,H.; Sakoda,Y.; Okamatsu,M.
EPI336997	HA	China	2011-Feb-01	A/duck/Zhejiang/224/2011		Other Database Import	Wu,H.; Wu,N.
EPI335228	HA	Lao, People's Democratic Republic	2010-Mar-01	A/duck/Lao/6/2010		Other Database Import	Sonnberg,S.; Phommachanh,P.; Naipospos,T.S.P.; McKenzie,J.; Chanthavisouk,C.; Pathammavong,S.; Darnell,D.; Meeduangchanh,P.; Rubrum,A.M.; Souriya,M.; Khambounheuang,B.; Webby,R.J.; Douangngeun,B.; Webster,R.G.
EPI335212	HA	Lao, People's Democratic Republic	2010-Mar-01	A/duck/Lao/9/2010		Other Database Import	Sonnberg,S.; Phommachanh,P.; Naipospos,T.S.P.; McKenzie,J.; Chanthavisouk,C.; Pathammavong,S.; Darnell,D.; Meeduangchanh,P.; Rubrum,A.M.; Souriya,M.; Khambounheuang,B.; Webby,R.J.; Douangngeun,B.; Webster,R.G.
EPI335193	HA	Lao, People's Democratic Republic	2010-Mar-01	A/duck/Lao/469/2010		Other Database Import	Sonnberg,S.; Phommachanh,P.; Naipospos,T.S.P.; McKenzie,J.; Chanthavisouk,C.; Pathammavong,S.; Darnell,D.; Meeduangchanh,P.; Rubrum,A.M.; Souriya,M.; Khambounheuang,B.; Webby,R.J.; Douangngeun,B.; Webster,R.G.
EPI335163	HA	Lao, People's Democratic Republic	2010-Mar-01	A/duck/Lao/959/2010		Other Database Import	Sonnberg,S.; Phommachanh,P.; Naipospos,T.S.P.; McKenzie,J.; Chanthavisouk,C.; Pathammavong,S.; Darnell,D.; Meeduangchanh,P.; Rubrum,A.M.; Souriya,M.; Khambounheuang,B.; Webby,R.J.; Douangngeun,B.; Webster,R.G.
EPI335155	HA	Lao, People's Democratic Republic	2010-Mar-01	A/duck/Lao/961/2010		Other Database Import	Sonnberg,S.; Phommachanh,P.; Naipospos,T.S.P.; McKenzie,J.; Chanthavisouk,C.; Pathammavong,S.; Darnell,D.; Meeduangchanh,P.; Rubrum,A.M.; Souriya,M.; Khambounheuang,B.; Webby,R.J.; Douangngeun,B.; Webster,R.G.
EPI335147	HA	Lao, People's Democratic Republic	2010-Mar-01	A/duck/Lao/962/2010		Other Database Import	Sonnberg,S.; Phommachanh,P.; Naipospos,T.S.P.; McKenzie,J.; Chanthavisouk,C.; Pathammavong,S.; Darnell,D.; Meeduangchanh,P.; Rubrum,A.M.; Souriya,M.; Khambounheuang,B.; Webby,R.J.; Douangngeun,B.; Webster,R.G.
EPI335101	HA	Lao, People's Democratic Republic	2010-Mar-01	A/duck/Lao/980/2010		Other Database Import	Sonnberg,S.; Phommachanh,P.; Naipospos,T.S.P.; McKenzie,J.; Chanthavisouk,C.; Pathammavong,S.; Darnell,D.; Meeduangchanh,P.; Rubrum,A.M.; Souriya,M.; Khambounheuang,B.; Webby,R.J.; Douangngeun,B.; Webster,R.G.
EPI335085	HA	Lao, People's Democratic Republic	2010-Mar-01	A/duck/Lao/986/2010		Other Database Import	Sonnberg,S.; Phommachanh,P.; Naipospos,T.S.P.; McKenzie,J.; Chanthavisouk,C.; Pathammavong,S.; Darnell,D.; Meeduangchanh,P.; Rubrum,A.M.; Souriya,M.; Khambounheuang,B.; Webby,R.J.; Douangngeun,B.; Webster,R.G.
EPI321589	HA	Vietnam	2009-Jun-22	A/duck/Vietnam/27329/2009		Other Database Import	Hanna,A.; To,T.L.; Tong,H.; Shell,W.; Coward,V.J.; Banks,J.; Brown,I.H.; Slomka,M.J.
EPI321579	HA	Indonesia	2007-May-15	A/duck/Sleman/BBVW-598-32237/2007		Other Database Import	Wibawa,H.; Usman,T.B.; Junaidi,A.; Poermadjaja,B.; Suatmodjo,M.; Davies,K.R.; Stevens,V.; Selleck,P.; Daniels,P.; Wong,F.Y.K.
EPI321554	HA	Indonesia	2007-Sep-21	A/duck/Magelang/BBVW-680-41052/2007		Other Database Import	Wibawa,H.; Usman,T.B.; Junaidi,A.; Poermadjaja,B.; Suatmodjo,M.; Davies,K.R.; Stevens,V.; Selleck,P.; Daniels,P.; Wong,F.Y.K.
EPI321546	HA	Indonesia	2007-Sep-21	A/duck/Magelang/BBVW-680-41043/2007		Other Database Import	Wibawa,H.; Usman,T.B.; Junaidi,A.; Poermadjaja,B.; Suatmodjo,M.; Davies,K.R.; Stevens,V.; Selleck,P.; Daniels,P.; Wong,F.Y.K.
EPI321543	HA	Indonesia	2007-May-28	A/duck/Magelang/BBVW-604-44402/2007		Other Database Import	Wibawa,H.; Usman,T.B.; Junaidi,A.; Poermadjaja,B.; Suatmodjo,M.; Davies,K.R.; Stevens,V.; Selleck,P.; Daniels,P.; Wong,F.Y.K.
EPI321538	HA	Indonesia	2007-Dec-02	A/duck/Kulon Progo/BBVW-950-13267/2007		Other Database Import	Wibawa,H.; Usman,T.B.; Junaidi,A.; Poermadjaja,B.; Suatmodjo,M.; Davies,K.R.; Stevens,V.; Selleck,P.; Daniels,P.; Wong,F.Y.K.
EPI321536	HA	Indonesia	2007-Aug-19	A/duck/Kulon Progo/BBVW-618-11003/2007		Other Database Import	Wibawa,H.; Usman,T.B.; Junaidi,A.; Poermadjaja,B.; Suatmodjo,M.; Davies,K.R.; Stevens,V.; Selleck,P.; Daniels,P.; Wong,F.Y.K.
EPI321519	HA	Indonesia	2007-May-05	A/duck/Bantul/BBVW-224-24466/2007		Other Database Import	Wibawa,H.; Usman,T.B.; Junaidi,A.; Poermadjaja,B.; Suatmodjo,M.; Davies,K.R.; Stevens,V.; Selleck,P.; Daniels,P.; Wong,F.Y.K.
EPI321517	HA	Indonesia	2007-Dec-17	A/duck/Bantul/BBVW-1005-24442/2007		Other Database Import	Wibawa,H.; Usman,T.B.; Junaidi,A.; Poermadjaja,B.; Suatmodjo,M.; Davies,K.R.; Stevens,V.; Selleck,P.; Daniels,P.; Wong,F.Y.K.
EPI314753	HA	Japan	2011-Jan-01	A/duck/Hokkaido/2/2011		Other Database Import	Jizou,M.; Kida,H.; Sakoda,Y.; Okamatsu,M.
EPI286615	HA	Vietnam	2007-Jan-01	A/muscovy duck/Bac Ninh/07-69/2007		Other Database Import	Kim,L.M.; Scott,M.A.; Suarez,D.L.; Spackman,E.; Swayne,D.E.; Afonso,C.L.
EPI286396	HA	Vietnam	2007-Jan-01	A/duck/Thai Ninh/07-86/2007		Other Database Import	Kim,L.M.; Scott,M.A.; Suarez,D.L.; Spackman,E.; Swayne,D.E.; Afonso,C.L.
EPI286385	HA	Vietnam	2007-Jan-01	A/duck/Phu Tho/07-48/2007		Other Database Import	Kim,L.M.; Scott,M.A.; Suarez,D.L.; Spackman,E.; Swayne,D.E.; Afonso,C.L.
EPI283998	HA	Cambodia	2006-Jan-01	A/duck/Cambodia/D1KP/2006		Other Database Import	Buchy,P.; Mardy,S.
EPI283895	HA	Cambodia	2006-Aug-01	A/duck/Cambodia/D2KC167/2006		Other Database Import	Buchy,P.; Mardy,S.; San,S.
EPI283859	HA	Cambodia	2006-Feb-04	A/duck/Cambodia/D14AL/2006		Other Database Import	Buchy,P.; Mardy,S.; Vong,S.; San,S.
EPI276022	HA	China	2005-Jan-01	A/duck/Jiangxi/80/2005		Other Database Import	Li,Y.; Shi,J.; Zhong,G.; Deng,G.; Tian,G.; Ge,J.; Zeng,X.; Song,J.; Zhao,D.; Liu,L.; Jiang,Y.; Guan,Y.; Bu,Z.; Chen,H.
EPI275958	HA	China	2006-Jan-01	A/duck/Anhui/1/06		Other Database Import	Li,Y.; Shi,J.; Zhong,G.; Deng,G.; Tian,G.; Ge,J.; Zeng,X.; Song,J.; Zhao,D.; Liu,L.; Jiang,Y.; Guan,Y.; Bu,Z.; Chen,H.
EPI236662	HA	China	2001-Nov-22	A/duck/Guangxi/xa/2001		Other Database Import	Liao,X.; Zhang,X.; Wang,J.; Yu,J.; Liu,J.
EPI225077	HA	Palestinian Territory	2006-Jan-01	A/duck/Gaza/760/2006		Other Database Import	Panshin,A.; Golender,N.; Banet-Noach,C.; Tendler,Y.; Perk,S.
EPI221897	HA	China	2007-Oct-01	A/duck/Hunan/3/2007		Other Database Import	Zhang,H.; Chen,Z.
EPI221886	HA	Vietnam	2007-Jan-01	A/duck/Hau Giang/07-12/2007		Other Database Import	Kim,L.M.; Scott,M.A.; Suarez,D.L.; Spackman,E.; Swayne,D.E.; Afonso,C.L.
EPI221341	HA	India	2008-Apr-03	A/duck/India/TR-NIV4396/2008		Other Database Import	Chakrabarti,A.K.; Pawar,S.D.; Cherian,S.S.; Koratkar,S.; Jadhav,S.M.; Pal,B.; Raut,S.; Thite,V.; Kode,S.S.; Mishra,A.C.
EPI300764	HA	Mongolia	2009-Jan-01	A/common goldeneye/Mongolia/X59/2009		Other Database Import	Jizou,M.; Kida,H.; Sakoda,Y.; Okamatsu,M.
EPI174641	HA	China	2006-Dec-15	A/duck/Hunan/689/2006		Other Database Import	Chen,J.; Fang,F.; Yang,Z.; Liu,X.; Zhang,H.; Zhang,Z.; Zhang,X.; Chen,Z.
EPI170739	HA	Vietnam	2005-Dec-09	A/Muscovy duck/Vietnam/211/2005		Other Database Import
EPI167137	HA	Thailand	2004-Jan-01	A/duck/Angthong/NIAH8246/2004		Other Database Import
EPI164558	HA	Lao, People's Democratic Republic	2007-Jan-01	A/duck/Laos/P0106/2007		Other Database Import
EPI160516	HA	Vietnam	2007-Jul-01	A/duck/Vietnam/NCVD-70/07		Centers for Disease Control and Prevention
EPI160508	HA	Vietnam	2007-Jul-01	A/duck/Vietnam/NCVD-68/07		Centers for Disease Control and Prevention
EPI160476	HA	Vietnam	2007-Jul-01	A/duck/Vietnam/NCVD-62/07		Centers for Disease Control and Prevention
EPI160460	HA	Vietnam	2007-Jul-01	A/duck/Vietnam/NCVD-60/07		Centers for Disease Control and Prevention
EPI160436	HA	Vietnam	2007-Jul-01	A/duck/Vietnam/NCVD-57/07		Centers for Disease Control and Prevention
EPI160420	HA	Vietnam	2007-Jul-01	A/duck/Vietnam/NCVD-55/07		Centers for Disease Control and Prevention
EPI160412	HA	Vietnam	2007-Jul-01	A/duck/Vietnam/NCVD-54/07		Centers for Disease Control and Prevention
EPI160404	HA	Vietnam	2007-Jul-01	A/duck/Vietnam/NCVD-53/07		Centers for Disease Control and Prevention
EPI101843	HA	Vietnam	2005-Jan-01	A/duck/Viet Nam/1/2005		Other Database Import
EPI152849	HA	Vietnam	2005-Jan-01	A/muscovy duck/Vietnam/NCVD02/2005		Other Database Import
EPI140687	HA	Vietnam	2007-Jan-01	A/duck/Vietnam/37/2007		Other Database Import
EPI140671	HA	Vietnam	2007-Jan-01	A/Muscovy duck/Vietnam/33/2007		Other Database Import
EPI136489	HA	China	2004-Jan-01	A/duck/Yunnan/522/2004		Other Database Import
EPI136356	HA	China	2003-Jan-01	A/duck/Yunnan/6603/2003		Other Database Import
EPI135995	HA	China	2004-Jan-01	A/duck/Hunan/733/2004		Other Database Import
EPI135976	HA	China	2004-Jan-01	A/duck/Hunan/533/2004		Other Database Import
EPI132530	HA	China	2003-Jan-01	A/duck/Guangxi/12/2003		Other Database Import
EPI127406	HA	China	2005-Jan-01	A/wild duck/Hunan/211/2005		Other Database Import
EPI127384	HA	China	2005-Jan-01	A/wild duck/Hunan/021/2005		Other Database Import
EPI126269	HA	Korea, Republic of	2006-Jan-01	A/duck/Korea/Asan6/2006		Other Database Import
EPI123774	HA	Vietnam	2005-Dec-17	A/Duck/Vietnam/Soc Trang 680C/2005		Other Database Import
EPI123772	HA	Vietnam	2005-Dec-17	A/Duck/Vietnam/Dong Thap 680D/2005		Other Database Import
EPI123766	HA	Vietnam	2005-Dec-17	A/Duck/Vietnam/Soc Trang 680G/2005		Other Database Import
EPI123764	HA	Vietnam	2005-Dec-17	A/Duck/Vietnam/Dong Thap 680H/2005		Other Database Import
EPI123692	HA	Vietnam	2005-Nov-21	A/Duck/Vietnam/Dong Thap 680A/2005		Other Database Import
EPI25044	HA	China	2004-Jan-01	A/duck/Guangdong/173/04		Other Database Import
EPI21094	HA	China	2000-Jan-01	A/duck/Zhejiang/52/2000		Other Database Import
EPI21092	HA	China	2001-Jan-01	A/duck/Shanghai/38/2001		Other Database Import
EPI21064	HA	China	2002-Jan-01	A/duck/Guangdong/22/2002		Other Database Import
EPI21054	HA	China	2002-Jan-01	A/duck/Fujian/01/2002		Other Database Import	Chen,H.L.; Deng,G.H.; Li,Z.J.; Tian,G.B.; Li,Y.B.; Jiao,P.; Zhang,L.; Liu,Z.; Webster,R.G.; Yu,K.
EPI20147	HA	China	2003-Jan-01	A/duck/China/E319-2/03		Other Database Import
EPI3494	HA	Japan	2007-Jan-01	A/duck/Hokkaido/Vac-3/2007		Other Database Import
EPI2711	HA	Mongolia	2006-Jan-01	A/common goldeneye/Mongolia/12/2006		Other Database Import
EPI1179	HA	Japan	2003-Jan-01	A/duck/Yokohama/aq10/2003		Other Database Import
EPI840500	HA	Vietnam	2012-Aug-31	A/duck/Vietnam/ST1551-3/2012		Other Database Import
EPI840470	HA	Vietnam	2012-Jun-17	A/duck/Vietnam/ST1489-2/2012		Other Database Import
EPI840353	HA	Vietnam	2012-Jun-17	A/duck/Vietnam/ST1488-3/2012		Other Database Import
EPI620814	HA	Vietnam	2007-Jan-01	A/duck/Vietnam SonLa/NCVD-33/2007		Other Database Import	Pantin-Jackwood,M.J.; Spackman,E.; Suarez,D.L.; Wasilenko,J.; Sarmento,L.; Shepherd,E.; Smith,D.; Lee,S.; Lone,N.A.
EPI589835	HA	Vietnam	2013-Apr-13	A/duck/Quang Ninh/15c111/2013		Other Database Import	Soda,K.; Hotta,K.; Trang,H.U.; Le,Q.M.; Yamashiro,T.; Ito,T.
EPI389930	HA	Vietnam	2012-Mar-07	A/duck/Vietnam/LBM136/2012		Other Database Import	Nagai,Y.; Soda,K.; Hotta,K.; Ito,T.
EPI389914	HA	Vietnam	2012-Mar-07	A/duck/Vietnam/LBM132/2012		Other Database Import	Nagai,Y.; Soda,K.; Hotta,K.; Ito,T.
EPI376143	HA	Vietnam	2012-Feb-19	A/duck/Vietnam/OIE-0062/2012		Other Database Import	Kida,H.; Sakoda,Y.; Okamatsu,M.; Nam,H.V.; Long,N.V.; Huy,C.D.; Tien,T.N.; Hatamachi,J.
EPI325622	HA	Korea, Republic of	2011-Jan-01	A/Mallard duck/Korea/W401/2011		Other Database Import	Kwon,H.-I.; Song,M.-S.; Pascua,P.N.; Baek,Y.H.; Choi,Y.K.
EPI259563	HA	Hong Kong (SAR)	2003-Jan-01	A/Hong Kong/213-DkPass/2003		Other Database Import	Shinya,K.; Kawaoka,Y.
EPI227301	HA	China	2005-Jan-01	A/Mallard/Huadong/hn/2005		Other Database Import	Tang,Y.; Wu,P.; Peng,D.; Li,Y.; Zhang,W.; Wang,W.; Long,J.; Zhang,P.; Liu,X.
EPI965188	HA	Bangladesh	2015-Feb-25	A/duck/Bangladesh/24483/2015		Other Database Import	Marinova-Petkova,A.; Barman,S.; Hasan,M.K.; Akhtar,S.; Turner,J.C.; Franks,J.; Walker,D.; Seiler,P.; Friedman,K.; Kercher,L.; Kayali,G.; Jones-Engel,L.; McKenzie,P.; Krauss,S.; Webby,R.J.; Feeroz,M.M.; Webster,R.G.
EPI965301	HA	Bangladesh	2015-Jul-11	A/duck/Bangladesh/25845/2015		Other Database Import	Marinova-Petkova,A.; Barman,S.; Hasan,M.K.; Akhtar,S.; Turner,J.C.; Franks,J.; Walker,D.; Seiler,P.; Friedman,K.; Kercher,L.; Kayali,G.; Jones-Engel,L.; McKenzie,P.; Krauss,S.; Webby,R.J.; Feeroz,M.M.; Webster,R.G.
EPI965403	HA	Bangladesh	2016-Feb-04	A/duck/Bangladesh/28250/2016		Other Database Import	Barman,S.; Marinova-Petkova,A.; Hasan,M.K.; Akhtar,S.; Turner,J.C.; Franks,J.; Walker,D.; Seiler,P.; Friedman,K.; Kercher,L.; Kayali,G.; Jones-Engel,L.; McKenzie,P.; Krauss,S.; Webby,R.J.; Feeroz,M.M.; Webster,R.G.
EPI965024	HA	Bangladesh	2014-Dec-29	A/duck/Bangladesh/24044/2014		Other Database Import	Marinova-Petkova,A.; Shanmuganatham,K.; Feeroz,M.M.; Jones-Engel,L.; Hasan,M.K.; Akhtar,S.; Turner,J.; Walker,D.; Seiler,P.; Franks,J.; McKenzie,P.; Krauss,S.; Webby,R.J.; Webster,R.G.; Hasan,K.; Seiler,J.
EPI965069	HA	Bangladesh	2014-Apr-12	A/duck/Bangladesh/22399/2014		Other Database Import	Marinova-Petkova,A.; Shanmuganatham,K.; Feeroz,M.M.; Jones-Engel,L.; Hasan,M.K.; Akhtar,S.; Turner,J.; Walker,D.; Seiler,P.; Franks,J.; McKenzie,P.; Krauss,S.; Webby,R.J.; Webster,R.G.; Hasan,K.; Seiler,J.
EPI965022	HA	Bangladesh	2014-Jul-17	A/duck/Bangladesh/22991/2014		Other Database Import	Marinova-Petkova,A.; Shanmuganatham,K.; Feeroz,M.M.; Jones-Engel,L.; Hasan,M.K.; Akhtar,S.; Turner,J.; Walker,D.; Seiler,P.; Franks,J.; McKenzie,P.; Krauss,S.; Webby,R.J.; Webster,R.G.; Hasan,K.; Seiler,J.
EPI964937	HA	Bangladesh	2014-Jun-22	A/duck/Bangladesh/22811/2014		Other Database Import	Marinova-Petkova,A.; Shanmuganatham,K.; Feeroz,M.M.; Jones-Engel,L.; Hasan,M.K.; Akhtar,S.; Turner,J.; Walker,D.; Seiler,P.; Franks,J.; McKenzie,P.; Krauss,S.; Webby,R.J.; Webster,R.G.; Hasan,K.; Seiler,J.
EPI180956	HA	Lao, People's Democratic Republic	2006-Jan-01	A/duck/Laos/22/2006		Other Database Import
EPI180951	HA	Lao, People's Democratic Republic	2006-Jan-01	A/duck/Laos/25/2006		Other Database Import
EPI180823	HA	Lao, People's Democratic Republic	2007-Jan-01	A/duck/Laos/P0127/2007		Other Database Import
EPI174655	HA	China	2006-Nov-30	A/duck/Hunan/3315/2006		Other Database Import
EPI170698	HA	Vietnam	2005-Dec-07	A/duck/Vietnam/204/2005		Other Database Import
EPI170690	HA	Vietnam	2005-Dec-07	A/duck/Vietnam/205/2005		Other Database Import
EPI170682	HA	Vietnam	2005-Dec-07	A/duck/Vietnam/206/2005		Other Database Import
EPI170666	HA	Vietnam	2005-Dec-07	A/duck/Vietnam/208/2005		Other Database Import
EPI527311	HA	Bhutan	2012-Jan-30	A/yellow billed duck/Bhutan/358/2012		Other Database Import	Franks,J.S.; Tenzin,S.; Tshering,D.; Rai,P.; Lhamo,K.; Dahal,N.; Dukpa,K.
EPI644285	HA	India	2012-Feb-22	A/crow/India/02CA06/2012		Other Database Import	Nagarajan,S.; Jain,R.; Tosh,C.; Murugkar,H.V.; Kumar,M.; Kulkarni,D.D.
EPI644506	HA	India	2012-Mar-05	A/crow/India/03CA06/2012		Other Database Import	Nagarajan,S.; Behera,P.; Tosh,C.; Murugkar,H.V.; Kumar,M.; Kulkarni,D.D.
EPI642493	HA	India	2011-Nov-20	A/crow/India/11TI16/2011		Other Database Import	Nagarajan,S.; Jain,R.; Tosh,C.; Murugkar,H.V.; Kumar,M.; Kulkarni,D.D.
EPI642463	HA	India	2011-Nov-20	A/crow/India/11TI11/2011		Other Database Import	Nagarajan,S.; Jain,R.; Tosh,C.; Murugkar,H.V.; Kumar,M.; Kulkarni,D.D.
EPI567116	HA	Vietnam	2014-Jul-12	A/muscovy duck/Long An/90/2014		Other Database Import	Soda,K.; Yamashiro,T.; Le,Q.M.; Ito,T.
EPI567089	HA	Vietnam	2014-Jul-12	A/muscovy duck/Long An/88/2014		Other Database Import	Soda,K.; Yamashiro,T.; Le,Q.M.; Ito,T.
EPI567084	HA	Vietnam	2014-Jul-12	A/muscovy duck/Long An/87/2014		Other Database Import	Soda,K.; Yamashiro,T.; Le,Q.M.; Ito,T.
EPI567037	HA	Vietnam	2013-May-09	A/muscovy duck/Quang Ninh/48c1-4-1/2013		Other Database Import	Soda,K.; Yamashiro,T.; Le,Q.M.; Ito,T.
EPI559108	HA	Vietnam	2012-Oct-15	A/muscovy duck/Vietnam/NCVD-KA395/2012		Other Database Import	Lee,E.-K.; Kang,H.-M.; Kim,K.-I.; Choi,J.-G.; Long To,T.; Dang Nguyen,T.; Song,B.-M.; Jeong,J.; Choi,K.-S.; Kim,J.-Y.; Lee,H.-S.; Lee,Y.-J.; Kim,J.-H.
EPI559088	HA	Vietnam	2012-Aug-18	A/muscovy duck/Vietnam/NCVD-KA286/2012		Other Database Import	Lee,E.-K.; Kang,H.-M.; Kim,K.-I.; Choi,J.-G.; Long To,T.; Dang Nguyen,T.; Song,B.-M.; Jeong,J.; Choi,K.-S.; Kim,J.-Y.; Lee,H.-S.; Lee,Y.-J.; Kim,J.-H.
EPI471131	HA	Vietnam	2013-Jun-05	A/muscovy duck/Vietnam/LBM438/2013		Other Database Import	Azuma,N.; Soda,K.; Hotta,K.; Le,M.Q.; Ito,T.
EPI461536	HA	Vietnam	2013-Feb-06	A/muscovy duck/Vietnam/LBM344/2013		Other Database Import	Hashimoto,Y.; Soda,K.; Hotta,K.; Le,M.Q.; Ito,T.
EPI460932	HA	Vietnam	2013-May-09	A/muscovy duck/Quanh Ninh/49/2013		Other Database Import	Soda,K.; Hotta,K.; Le,M.Q.; Ito,T.; Nakamura,Y.
EPI406448	HA	Vietnam	2006-Dec-27	A/Muscovy duck/Ca Mau/1159/2006		Other Database Import	Zhao,D.; Liang,L.; Li,Y.; Jiang,Y.; Liu,L.; Chen,H.
EPI406441	HA	Vietnam	2007-Jan-01	A/Muscovy duck/Hai Duong/46/2007		Other Database Import	Zhao,D.; Liang,L.; Li,Y.; Jiang,Y.; Liu,L.; Chen,H.
EPI406356	HA	Vietnam	2006-Dec-29	A/Muscovy duck/Ca Mau/1181/2006		Other Database Import	Zhao,D.; Liang,L.; Li,Y.; Jiang,Y.; Liu,L.; Chen,H.
EPI170607	HA	Vietnam	2005-Dec-18	A/Muscovy duck/Vietnam/217/2005		Other Database Import	Pfeiffer,J.; Pantin-Jackwood,M.; To,T.L.; Nguyen,T.; Suarez,D.L.
EPI376578	HA	Indonesia	2012-Jan-01	A/ferret/Indonesia/5-F6/2005		Other Database Import	Herfst,S.; Schrauwen,E.J.; Linster,M.; Chutinimitkul,S.; de Wit,E.; Munster,V.J.; Sorrell,E.M.; Bestebroer,T.M.; Burke,D.F.; Smith,D.J.; Rimmelzwaan,G.F.; Osterhaus,A.D.; Fouchier,R.A.; Wit,Ed.
EPI889124	HA	China	2015-Jul-07	A/mink/China/G/2015		Other Database Import	Jiang,W.; Li,J.; Hou,G.; Peng,C.; Chen,J.
EPI603553	HA	United Arab Emirates	2014-Nov-17	A/Falcon/Dubai/AR3430-2293/2014		Friedrich-Loeffler-Institut	Naguib, M.M.; Wernery, U.; Harder, T.
EPI166052	HA	Saudi Arabia	2007-Jan-01	A/falcon/Saudi Arabia/D1936/2007		Other Database Import
EPI395457	HA	Japan	2011-Feb-11	A/peregrine falcon/Miyazaki/22M754/2011		Other Database Import	Soda,K.; Usui,T.; Ito,H.; Yamaguchi,T.; Ito,T.; Mimura,W.
EPI359873	HA	Korea, Republic of	2011-Feb-01	A/common Ketrel/Korea/Q197/2011		Other Database Import	Kim,H.R.; Lee,Y.J.; Park,C.K.; Oem,J.K.; Lee,O.S.; Kang,H.M.; Choi,J.G.; Bae,Y.C.
EPI492325	HA	China	2008-Jan-01	A/goose/Eastern China/223/2008		Other Database Import	Zhao,G.; Liu,X.
EPI439897	HA	China	2005-Jan-01	A/goose/Guangdong/08/2005		Other Database Import	Zhang,X.; Qi,X.; Zhang,Q.; Zeng,X.; Shi,Z.; Jin,Q.; Zhan,F.; Xu,Y.; Liu,Z.; Feng,Z.; Jiao,Y.
EPI383167	HA	China	2010-Feb-10	A/goose/Jiangsu/k0403/2010		Other Database Import	Hu,J.; Zhao,K.; Liu,X.; Wang,X.; Chen,Z.
EPI295959	HA	India	2008-Apr-01	A/goose/Tripura/103596/2008		Other Database Import	Tosh,C.; Murugkar,H.V.; Nagarajan,S.; Jain,R.; Kulkarni,D.D.; Dubey,S.C.
EPI276046	HA	China	2005-Jan-01	A/goose/Hubei/65/2005		Other Database Import	Li,Y.; Shi,J.; Zhong,G.; Deng,G.; Tian,G.; Ge,J.; Zeng,X.; Song,J.; Zhao,D.; Liu,L.; Jiang,Y.; Guan,Y.; Bu,Z.; Chen,H.
EPI275694	HA	China	2006-Jan-01	A/bar-headed goose/Qinghai/1-HVRI/2006		Other Database Import	Li,Y.; Shi,J.; Zhong,G.; Deng,G.; Tian,G.; Ge,J.; Zeng,X.; Song,J.; Zhao,D.; Liu,L.; Jiang,Y.; Guan,Y.; Bu,Z.; Chen,H.
EPI238010	HA	Hong Kong (SAR)	2000-Jan-01	A/goose/Hong Kong/485.3/2000		Other Database Import	Kim,L.M.; Scott,M.A.; Suarez,D.L.; Spackman,E.; Swayne,D.E.; Afonso,C.L.
EPI238002	HA	Hong Kong (SAR)	2000-Jan-01	A/goose/Hong Kong/1032.9/2000		Other Database Import	Kim,L.M.; Scott,M.A.; Suarez,D.L.; Spackman,E.; Swayne,D.E.; Afonso,C.L.
EPI237995	HA	Hong Kong (SAR)	2000-Jan-01	A/goose/Hong Kong/1032.6/2000		Other Database Import	Kim,L.M.; Scott,M.A.; Suarez,D.L.; Spackman,E.; Swayne,D.E.; Afonso,C.L.
EPI235176	HA	China	2003-Jan-01	A/goose/Jilin/hb/2003		Other Database Import	Liao,X.; Zhang,X.; Wang,J.; Yu,J.; Jin,N.
EPI175721	HA	Pakistan	2007-Jan-01	A/goose/Islamabad/NARC7757/2007		Other Database Import
EPI125689	HA	Kazakhstan	2005-Jan-01	A/domestic goose/Pavlodar/1/2005		Other Database Import	Strochkov,V.; Sandybayev,N.; Zholdybayeva,Y.; Sultankulova,K.; Tuleuova,N.; Zaitsev,V.; Mamadaliyev,S.
EPI22627	HA	China	2004-Jan-01	A/goose/China/F3/2004		Other Database Import
EPI669840	HA	China	2015-May-12	A/Black-necked Grebe/Inner Mongolia/Oropharynx swab3/2015_H5N1	CAS Key Laboratory of Pathogenic Microbiology and Immunology, Institute of Microbiology, Chinese Academy of Sciences	Institute of Microbiology, Chinese Academy of Sciences	Yuhai, Bi
EPI669832	HA	China	2015-May-12	A/Black-necked Grebe/Inner Mongolia/Lung3-2/2015 H5N1	CAS Key Laboratory of Pathogenic Microbiology and Immunology, Institute of Microbiology, Chinese Academy of Sciences	Institute of Microbiology, Chinese Academy of Sciences	Yuhai, Bi
EPI669760	HA	China	2015-Jul-14	A/Bar-headed Goose/Qinghai/BTY2/2015_H5N1	State Key Laboratory of Virology and Wuhan Institute of Virology, Chinese Academy of Sciences	Institute of Microbiology, Chinese Academy of Sciences	Jianjun, Chen
EPI171549	HA	China	2008-Aug-08	A/bar-headed goose/Qinghai/11/2008		Other Database Import
EPI171542	HA	China	2008-Jun-25	A/bar-headed goose/Qinghai/4/2008		Other Database Import
EPI171540	HA	China	2008-May-24	A/bar-headed goose/Qinghai/2/2008		Other Database Import
EPI171539	HA	China	2008-May-24	A/bar-headed goose/Qinghai/1/2008		Other Database Import
EPI171532	HA	China	2007-Jun-25	A/bar-headed goose/Qinghai/7/2007		Other Database Import
EPI171531	HA	China	2007-Jun-19	A/bar-headed goose/Qinghai/5/2007		Other Database Import
EPI171527	HA	China	2006-Aug-18	A/bar-headed goose/Qinghai/11/2006		Other Database Import
EPI171520	HA	China	2006-Jun-17	A/bar-headed goose/Qinghai/4/2006		Other Database Import
EPI171519	HA	China	2006-Jun-07	A/bar-headed goose/Qinghai/3/2006		Other Database Import
EPI603561	HA	United Arab Emirates	2014-Dec-07	A/Sea Gull/Dubai/AR3443-25041/2014		Friedrich-Loeffler-Institut	Naguib, M.M.; Wernery, U.; Harder, T.
EPI548436	HA	Mongolia	2009-Aug-01	A/herring gull/Mongolia/834T2/2009		Other Database Import	Leung,C.Y.; Gilbert,M.; Chow,K.-C.; Ho,C.-K.; Tang,S.-C.; Guan,Y.; Peiris,M.
EPI171553	HA	China	2007-Jun-22	A/brown-headed gull/Qinghai/6/2007		Other Database Import
EPI502780	HA	China	2009-Jun-01	A/great black-headed gull/Qinghai/8/2009		Other Database Import	Kou,Z.; Zhang,Z.; Li,T.
EPI171537	HA	China	2007-Aug-18	A/great black-headed gull/Qinghai/12/2007		Other Database Import
EPI171533	HA	China	2007-Jul-26	A/great black-headed gull/Qinghai/8/2007		Other Database Import
EPI314926	HA	China	2003-Apr-16	A/ostrich/Suzhou/097/2003		Other Database Import	Yang,P.; Liu,X.; Wang,X.
EPI135748	HA	China	2003-Jan-01	A/partridge/Shantou/2886/2003		Other Database Import
EPI1009412	HA	Indonesia	2015-Nov-24	A/quail/Sukoharjo/04152003/2015		Other Database Import	Wibawa,H.; Poermadjaja,B.; Mulyawan,H.; Dharmawan,R.; Mahawan,T.; Hutagaol,N.M.; Miswati,Y.; Srihanto,E.A.; Hartawan,D.H.W.; Hendrawati,F.; Riyadi,A.; Deswarni; Tri Harsono,A.; Hartaningsih,N.; Azhar,M.; Stegemen,A.; Mc Grane,J.; Rasa,F.S.T.
EPI327584	HA	Vietnam	2004-Jan-01	A/quail/Vietnam/7B/2004		Other Database Import	The NIAID Influenza Genome Sequencing Consortium
EPI775041	HA	Vietnam	2013-Feb-04	A/pheasant/TienGiang/0025/2013		Other Database Import	Cao,B.V.; Le Ha,T.D.; Mai,V.N.; Dang Trinh,M.A.; Le Phan,K.N.; Vo Tran,N.T.; Hoang,T.
EPI355443	HA	China	2009-Jan-01	A/swan/Shanghai/10/2009		Other Database Import	Zhao,G.; Zhong,L.; Lu,X.; Hu,J.; Gu,X.; Kai,Y.; Song,Q.; Sun,Q.; Liu,J.; Peng,D.; Wang,X.; Liu,X.
EPI47105	HA	Iran, Islamic Republic of	2006-Jan-01	A/cygnus cygnus/Iran/754/2006		Other Database Import
EPI341909	HA	Japan	2010-Dec-04	A/tundra swan/Tottori/12-002/2010		Other Database Import	Mimura,W.; Soda,K.; Usui,T.; Ito,H.; Ito,T.
EPI355250	HA	Japan	2011-Jan-30	A/whooper swan/Hamanaka/2011		Other Database Import	Nghia Bui,V.; Ogawa,H.; Huu Ngo,L.; Baatartsogt,T.; Nel Bilbao Abao,L.; Tamaki,S.; Saito,K.; Watanabe,Y.; Runstadler,J.; Imai,K.
EPI307499	HA	Japan	2011-Jan-01	A/whooper swan/Hokkaido/4/2011		Other Database Import	Sakoda,Y.; Ito,H.; Uchida,Y.; Okamatsu,M.; Yamamoto,N.; Soda,K.; Nomura,N.; Kuribayashi,S.; Shichinohe,S.; Sunden,Y.; Umemura,T.; Usui,T.; Ozaki,H.; Yamaguchi,T.; Murase,T.; Ito,T.; Saito,T.; Takada,A.; Kida,H.; Jizou,M.
EPI300766	HA	Mongolia	2009-Jan-01	A/whooper swan/Mongolia/6/2009		Other Database Import	Jizou,M.; Kida,H.; Sakoda,Y.; Okamatsu,M.; Kang,H.M.; Batchuluun,D.; Kim,M.C.; Choi,J.G.; Erdene-Ochir,T.O.; Paek,M.R.; Sugir,T.; Sodnomdarjaa,R.; Kwon,J.H.; Lee,Y.J.; Kang,H.-M.; Kim,M.-C.; Choi,J.-G.; Erdene-Ochir,T.-O.; Paek,M.-R.; Kwon,J.-H.
EPI300765	HA	Mongolia	2009-Jan-01	A/whooper swan/Mongolia/2/2009		Other Database Import	Jizou,M.; Kida,H.; Sakoda,Y.; Okamatsu,M.
EPI669131	HA	Israel	2015-Jan-16	A/turkey/Israel/14/2015		Other Database Import	Shkoda,I.; Lapin,K.; Simanov,L.; Lublin,A.
EPI132113	HA	Saudi Arabia	2007-Jan-01	A/turkey/Saudi Arabia/6732-6/2007		Other Database Import
EPI116414	HA	Israel	2006-Jan-01	A/turkey/Israel/365/2006		Other Database Import
EPI116418	HA	Israel	2006-Jan-01	A/turkey/Israel/446/2006		Other Database Import
EPI118794	HA	Turkey	2005-Jan-01	A/turkey/Turkey/1/2005		Other Database Import
EPI447470	HA	Korea, Republic of	2010-Nov-26	A/Eurasian eagle owl/Korea/23/2010		Other Database Import	Choi,J.G.; Kang,H.M.; Jeon,W.J.; Choi,K.S.; Kim,K.I.; Song,B.M.; Lee,H.S.; Kim,J.H.; Lee,Y.J.
EPI398773	HA	Japan	2010-Jan-01	A/hooded crane/Kagoshima/4612J004/2010		Other Database Import	Hashimoto,Y.; Ito,H.; Nagai,Y.; Soda,K.; Ito,T.
EPI398766	HA	Japan	2010-Jan-01	A/hooded crane/Kagoshima/4612J003/2010		Other Database Import	Hashimoto,Y.; Ito,H.; Nagai,Y.; Soda,K.; Ito,T.
EPI383276	HA	China	2003-Jan-23	A/condor/Guangdong/139/2003		Other Database Import	Jiao,P.; Yuan,R.; Song,Y.; Wei,L.; Ren,T.; Liao,M.; Luo,K.
EPI356865	HA	Nepal	2012-Jan-18	A/crow/Nepal/CT1/12	Central Veterinary Laboratory	Animal and Plant Health Agency (APHA)	Puranik, A; Hanna, A; Essen, S; Focosi-Snyman, R; Manvell, R.J; Sedai, D; Chapagain, S; Manandhar, S; Koirala, P; Karki, K.B; Pandey, K.R; Air, T.B; Reid, S
EPI254278	HA	Hong Kong (SAR)	2009-Jan-01	A/feral pigeon/Hong Kong/3409/2009		Other Database Import	Jizou,M.; Kida,H.; Sakoda,Y.; Okamatsu,M.
EPI227413	HA	Thailand	2005-Jan-01	A/open-bill stork/Thailand/VSMU-15-ATG/2005		Other Database Import	Uchida,Y.; Saito,T.
EPI221860	HA	Pakistan	2007-Jan-01	A/crow/Peshawer/NARC7914/2007		Other Database Import	Naeem,K.; Ahmed,Z.; Siddique,N.; Franks,J.S.; Webster,R.G.
EPI220271	HA	Hong Kong (SAR)	2008-Jan-01	A/black-crowned night heron/Hong Kong/659/2008		Other Database Import	Smith,G.J.; Vijaykrishna,D.; Ellis,T.M.; Dyrting,K.C.; Leung,C.Y.; Bahl,J.; Wong,C.W.; Huang,K.; Chow,M.K.; Duan,L.; Chan,A.S.; Zhang,L.J.; Chen,H.; Luk,G.S.; Peiris,M.J.; Guan,Y.
EPI167992	HA	Hong Kong (SAR)	2007-Jan-01	A/little egret/Hong Kong/8550/2007		Other Database Import
EPI167146	HA	Thailand	2005-Jan-01	A/common myna/Thailand/VSMU-10-BRM/2005		Other Database Import
EPI167140	HA	Thailand	2005-Jan-01	A/quail/Nakhon Pathom/NIAH7562/2005		Other Database Import
EPI165820	HA	Thailand	2004-Jan-01	A/quail/Thailand/Phichit-01/2004		Other Database Import
EPI110904	HA	Thailand	2005-Jan-01	A/open-billed stork/Nakhonsawan/BBD3209M/05		Other Database Import
EPI110902	HA	Thailand	2005-Jan-01	A/open-billed stork/Nakhonsawan/BBD3009M/05		Other Database Import
EPI107279	HA	Thailand	2005-Jan-01	A/open-billed stork/Nakhonsawan/BBA3011M/2005		Other Database Import
EPI25088	HA	China	2004-Jan-01	A/tree sparrow/Henan/4/2004		Other Database Import
EPI25076	HA	China	2004-Jan-01	A/tree sparrow/Henan/1/2004		Other Database Import
EPI1135	HA	Japan	2004-Jan-01	A/crow/Osaka/102/2004		Other Database Import
EPI284591	HA	Vietnam	2008-Jan-01	A/civet/Vietnam/NCVD-004/2008	National Centre of Veterinary Diagnostics	Centers for Disease Control and Prevention	Davis,Todd; Rivailler,Pierre; Nguyen,Tung
EPI227439	HA	China	2005-Jan-01	A/raccoon dog/Shandong/sd2/2005		Other Database Import	Qi,X.; Li,X.; Gu,H.; Xu,L.; Fan,W.
EPI542900	HA	Cambodia	2013-Mar-13	A/civet cat/Cambodia/X0313307/2013		Other Database Import	Buchy,P.
EPI781581	HA	China	2014-Oct-14	A/swine/Shandong/SD1/2014		Other Database Import	Li,J.; Shi,J.; Wang,J.; Xu,S.; Peng,Z.; Cong,X.
EPI271762	HA	Indonesia	2007-Jan-01	A/swine/North Sumatra/UT6034/2007		Other Database Import	Takano,R.
EPI271730	HA	Indonesia	2007-Jan-01	A/swine/Banten/UT6008/2007		Other Database Import	Takano,R.
EPI271682	HA	Indonesia	2005-Jan-01	A/swine/Banten/UT3063/2005		Other Database Import	Takano,R.
EPI271674	HA	Indonesia	2005-Jan-01	A/swine/Banten/UT3062/2005		Other Database Import	Takano,R.
EPI228894	HA	China	2004-Jan-01	A/swine/Anhui/ca/2004		Other Database Import	Liao,X.; Zhang,X.; Wang,J.; Yu,J.; Li,T.
EPI222465	HA	China	2007-Dec-04	A/pika/Qinghai/GRL/2007		Other Database Import	Zhou,J.Y.; Sun,W.B.; Guo,J.Q.; Huang,J.; Wang,J.H.; Yin,W.; Wu,N.P.; Li,L.J.; Yan,Y.; Liao,M.; Huang,Y.; Luo,K.J.; Jiang,X.; Chen,H.L.
EPI965041	HA	Bangladesh	2014-Aug-17	A/environment/Bangladesh/23223/2014		Other Database Import	Marinova-Petkova,A.; Shanmuganatham,K.; Feeroz,M.M.; Jones-Engel,L.; Hasan,M.K.; Akhtar,S.; Turner,J.; Walker,D.; Seiler,P.; Franks,J.; McKenzie,P.; Krauss,S.; Webby,R.J.; Webster,R.G.; Hasan,K.; Seiler,J.
EPI961434	HA	China	2014-Apr-15	A/environment/Changsha/213/2014		Other Database Import	Zhang,R.S.; Yao,D.; Ye,W.; Chen,J.F.; Liu,X.L.; Ou,X.H.
EPI961426	HA	China	2014-Feb-10	A/environment/Changsha/42/2014		Other Database Import	Zhang,R.S.; Yao,D.; Ye,W.; Chen,J.F.; Liu,X.L.; Ou,X.H.
EPI961379	HA	China	2014-Feb-08	A/environment/Changsha/14/2014		Other Database Import	Zhang,R.S.; Yao,D.; Ye,W.; Chen,J.F.; Liu,X.L.; Ou,X.H.
EPI749417	HA	China	2014-Feb-24	A/Environment/Hunan/18459/2014		WHO Chinese National Influenza Center	Wang,Dayan;Li,Xiaodan;Zou,Shumei;Zhang,Ye;Bo,Hong;Li,Xiyan;Chen,Wenbing;Yang,Lei;Shu,Yuelong
EPI749369	HA	China	2012-Oct-24	A/environment/Guangxi/03206/2012		WHO Chinese National Influenza Center	Wang,Dayan;Li,Xiaodan;Zou,Shumei;Zhang,Ye;Bo,Hong;Li,Xiyan;Chen,Wenbing;Yang,Lei;Shu,Yuelong
EPI749201	HA	China	2015-Mar-18	A/Environment/Chongqing/45211/2015		WHO Chinese National Influenza Center	Wang,Dayan;Li,Xiaodan;Zou,Shumei;Zhang,Ye;Bo,Hong;Li,Xiyan;Chen,Wenbing;Yang,Lei;Shu,Yuelong
EPI749185	HA	China	2015-Apr-17	A/Environment/Chongqing/45233/2015		WHO Chinese National Influenza Center	Wang,Dayan;Li,Xiaodan;Zou,Shumei;Zhang,Ye;Bo,Hong;Li,Xiyan;Chen,Wenbing;Yang,Lei;Shu,Yuelong
EPI593013	HA	China	2013-Feb-10	A/environment/Guizhou/00320/2013	WHO Chinese National Influenza Center	WHO Chinese National Influenza Center	Li, Xiaodan; Zhang, Ye; Dong, Libo; Gao, Rongbao; Bo, Hong; Wang, dayan; Shu, Yuelong
EPI531341	HA	Cambodia	2013-Sep-18	A/environment/Cambodia/E1178W38M3pop661C/2013		Other Database Import	Rith,S.; Horm,S.V.; Buchy,P.
EPI531337	HA	Cambodia	2013-Sep-17	A/environment/Cambodia/C1154W38M1/2013		Other Database Import	Rith,S.; Horm,S.V.; Buchy,P.
EPI510493	HA	Bangladesh	2012-Jan-18	A/environment/Bangladesh/15165/2012		Other Database Import	Marinova-Petkova,A.; Feeroz,M.M.; Alam,S.M.R.; Hasan,M.K.; Akhtar,S.; Jones-Engel,L.; Walker,D.; McClenaghan,L.; Rubrum,A.; Franks,J.; Seiler,P.; Jeevan,T.; McKenzie,P.; Krauss,S.; Webby,R.J.; Webster,R.G.
EPI510486	HA	Bangladesh	2012-Jan-18	A/environment/Bangladesh/15121/2012		Other Database Import	Marinova-Petkova,A.; Feeroz,M.M.; Alam,S.M.R.; Hasan,M.K.; Akhtar,S.; Jones-Engel,L.; Walker,D.; McClenaghan,L.; Rubrum,A.; Franks,J.; Seiler,P.; Jeevan,T.; McKenzie,P.; Krauss,S.; Webby,R.J.; Webster,R.G.
EPI510405	HA	Bangladesh	2012-Jan-18	A/environment/Bangladesh/15147/2012		Other Database Import	Marinova-Petkova,A.; Feeroz,M.M.; Alam,S.M.R.; Hasan,M.K.; Akhtar,S.; Jones-Engel,L.; Walker,D.; McClenaghan,L.; Rubrum,A.; Franks,J.; Seiler,P.; Jeevan,T.; McKenzie,P.; Krauss,S.; Webby,R.J.; Webster,R.G.
EPI510381	HA	Bangladesh	2013-Jan-28	A/environment/Bangladesh/18984/2013		Other Database Import	Marinova-Petkova,A.; Feeroz,M.M.; Alam,S.M.R.; Hasan,M.K.; Akhtar,S.; Jones-Engel,L.; Walker,D.; McClenaghan,L.; Rubrum,A.; Franks,J.; Seiler,P.; Jeevan,T.; McKenzie,P.; Krauss,S.; Webby,R.J.; Webster,R.G.
EPI448263	HA	Bangladesh	2012-Feb-28	A/environment/Bangladesh/1019-G/2012	Institute of Epidemiology Disease Control and Research (IEDCR) & Bangladesh National Influenza Centre (NIC)	Centers for Disease Control and Prevention	Gerloff, Nancy; Simpson, Natosha; Poh, Mee; Davis, Todd
EPI448239	HA	Bangladesh	2011-Sep-29	A/environment/Bangladesh/1018/2011	Institute of Epidemiology Disease Control and Research (IEDCR) & Bangladesh National Influenza Centre (NIC)	Centers for Disease Control and Prevention	Gerloff, Nancy; Simpson, Natosha; Poh, Mee;Davis, Todd
EPI361399	HA	Cambodia	2011-Mar-23	A/environment/Cambodia/C57W/2011		Other Database Import	Buchy,P.; Sorn,S.; Allal,L.
EPI337326	HA	China	2009-Jan-16	A/water/Hunan/7/2009		Other Database Import	Lan,Y.; Dong,L.; Li,Z.; Li,X.; Zhao,X.; Cheng,Y.; Tan,m.; Yang,L.; Zou,S.; Wen,L.; Wang,D.; Li,D.; Shu,Y.
EPI337303	HA	China	2009-Jan-16	A/water/Xinjiang/3/2009		Other Database Import	Lan,Y.; Dong,L.; Li,Z.; Li,X.; Zhao,X.; Cheng,Y.; Tan,m.; Yang,L.; Zou,S.; Wen,L.; Wang,D.; Li,D.; Shu,Y.
EPI335442	HA	China	2009-Jul-03	A/environment/Chang Sha/1/2009		Other Database Import	Zhang,R.S.; Ou,X.H.; Ye,W.
EPI335439	HA	China	2009-Dec-22	A/environment/Chang Sha/25/2009		Other Database Import	Zhang,R.S.; Ou,X.H.; Ye,W.
EPI335139	HA	Lao, People's Democratic Republic	2010-Mar-01	A/environment/Lao/964/2010		Other Database Import	Sonnberg,S.; Phommachanh,P.; Naipospos,T.S.P.; McKenzie,J.; Chanthavisouk,C.; Pathammavong,S.; Darnell,D.; Meeduangchanh,P.; Rubrum,A.M.; Souriya,M.; Khambounheuang,B.; Webby,R.J.; Douangngeun,B.; Webster,R.G.
EPI335109	HA	Lao, People's Democratic Republic	2010-Mar-01	A/environment/Lao/979/2010		Other Database Import	Sonnberg,S.; Phommachanh,P.; Naipospos,T.S.P.; McKenzie,J.; Chanthavisouk,C.; Pathammavong,S.; Darnell,D.; Meeduangchanh,P.; Rubrum,A.M.; Souriya,M.; Khambounheuang,B.; Webby,R.J.; Douangngeun,B.; Webster,R.G.
EPI280248	HA	China	2009-Jan-16	A/environment/Guizhou/9/2009	WHO Chinese National Influenza Center	WHO Chinese National Influenza Center	Lan,Yu,Dong,Libo,Li,Zi,Li,Xiyan,Zhao,Xiang,Cheng,Yanhui,Tan,minju,Yang,Lei,Zou,Shumei,Wen,Leying,Wang,Dayan,Li,Dexin,Shu,Yuelong
EPI280240	HA	China	2009-Jan-16	A/environment/Guizhou/7/2009	WHO Chinese National Influenza Center	WHO Chinese National Influenza Center	Lan,Yu,Dong,Libo,Li,Zi,Li,Xiyan,Zhao,Xiang,Cheng,Yanhui,Tan,minju,Yang,Lei,Zou,Shumei,Wen,Leying,Wang,Dayan,Li,Dexin,Shu,Yuelong
EPI222034	HA	China	2007-Dec-01	A/environment/Hunan/5-32/2007		Other Database Import	Zhang,H.; Chen,Z.
EPI221994	HA	China	2007-Mar-01	A/environment/Hunan/1-35/2007		Other Database Import	Zhang,H.; Chen,Z.
EPI220538	HA	China	2008-Mar-01	A/environment/Hunan/7-73/2008		Other Database Import	Zhang,H.; Chen,Z.
EPI220530	HA	China	2008-Feb-01	A/environment/Hunan/6-69/2008		Other Database Import	Zhang,H.; Chen,Z.
EPI220522	HA	China	2008-Feb-01	A/environment/Hunan/6-45/2008		Other Database Import	Zhang,H.; Chen,Z.
EPI589004	HA	Cambodia	2013-Jun-18	A/environment/Cambodia/E846W25M3/2013	Institut Pasteur in Cambodia	Institut Pasteur in Cambodia	Horm, S-V; Rith, S; Buchy, P.
EPI537677	HA	Indonesia	2013-Jun-25	A/Environment/West Java/Bksi34/2013	BBalitvet	BBalitvet	Dharmayanti, NiLuh Putu Indi; Hartawan, R; Hewajuli, D
EPI432469	HA	China	2010-Apr-21	r578	Harbin Veterinary Research Institute (CAAS)	Harbin Veterinary Research Institute (CAAS)
EPI432461	HA	China	2010-Apr-21	r57	Harbin Veterinary Research Institute (CAAS)	Harbin Veterinary Research Institute (CAAS)
EPI432453	HA	China	2010-Apr-21	r568	Harbin Veterinary Research Institute (CAAS)	Harbin Veterinary Research Institute (CAAS)
EPI432445	HA	China	2010-Apr-21	r5678	Harbin Veterinary Research Institute (CAAS)	Harbin Veterinary Research Institute (CAAS)
EPI432421	HA	China	2010-Apr-16	r5	Harbin Veterinary Research Institute (CAAS)	Harbin Veterinary Research Institute (CAAS)
EPI432405	HA	China	2010-Apr-16	r378	Harbin Veterinary Research Institute (CAAS)	Harbin Veterinary Research Institute (CAAS)
EPI432381	HA	China	2010-Apr-10	r3678	Harbin Veterinary Research Institute (CAAS)	Harbin Veterinary Research Institute (CAAS)
EPI432373	HA	China	2010-Apr-10	r367	Harbin Veterinary Research Institute (CAAS)	Harbin Veterinary Research Institute (CAAS)
EPI432317	HA	China	2010-Apr-03	r3567	Harbin Veterinary Research Institute (CAAS)	Harbin Veterinary Research Institute (CAAS)
EPI432293	HA	China	2010-Apr-03	r3	Harbin Veterinary Research Institute (CAAS)	Harbin Veterinary Research Institute (CAAS)
EPI432253	HA	China	2010-Mar-28	r2678	Harbin Veterinary Research Institute (CAAS)	Harbin Veterinary Research Institute (CAAS)
EPI432229	HA	China	2010-Mar-22	r258	Harbin Veterinary Research Institute (CAAS)	Harbin Veterinary Research Institute (CAAS)
EPI432181	HA	China	2010-Mar-17	r256	Harbin Veterinary Research Institute (CAAS)	Harbin Veterinary Research Institute (CAAS)
EPI432149	HA	China	2010-Mar-17	r237	Harbin Veterinary Research Institute (CAAS)	Harbin Veterinary Research Institute (CAAS)
EPI432133	HA	China	2010-Mar-12	r23678	Harbin Veterinary Research Institute (CAAS)	Harbin Veterinary Research Institute (CAAS)
EPI432109	HA	China	2010-Mar-12	r2358	Harbin Veterinary Research Institute (CAAS)	Harbin Veterinary Research Institute (CAAS)
EPI432085	HA	China	2010-Mar-07	r23568	Harbin Veterinary Research Institute (CAAS)	Harbin Veterinary Research Institute (CAAS)
EPI432077	HA	China	2010-Mar-07	r235678	Harbin Veterinary Research Institute (CAAS)	Harbin Veterinary Research Institute (CAAS)
EPI432069	HA	China	2010-Mar-07	r23567	Harbin Veterinary Research Institute (CAAS)	Harbin Veterinary Research Institute (CAAS)
EPI432037	HA	China	2010-Mar-02	r2	Harbin Veterinary Research Institute (CAAS)	Harbin Veterinary Research Institute (CAAS)
EPI432029	HA	China	2010-Mar-02	r18	Harbin Veterinary Research Institute (CAAS)	Harbin Veterinary Research Institute (CAAS)
EPI431981	HA	China	2012-Feb-25	r16	Harbin Veterinary Research Institute (CAAS)	Harbin Veterinary Research Institute (CAAS)
EPI431949	HA	China	2010-Feb-18	r1568	Harbin Veterinary Research Institute (CAAS)	Harbin Veterinary Research Institute (CAAS)
EPI431909	HA	China	2010-Feb-18	r138	Harbin Veterinary Research Institute (CAAS)	Harbin Veterinary Research Institute (CAAS)
EPI431885	HA	China	2010-Feb-10	r1368	Harbin Veterinary Research Institute (CAAS)	Harbin Veterinary Research Institute (CAAS)
EPI431869	HA	China	2010-Feb-10	r1367	Harbin Veterinary Research Institute (CAAS)	Harbin Veterinary Research Institute (CAAS)
EPI431829	HA	China	2010-Feb-05	r13568	Harbin Veterinary Research Institute (CAAS)	Harbin Veterinary Research Institute (CAAS)
EPI431741	HA	China	2010-Jan-26	r1267	Harbin Veterinary Research Institute (CAAS)	Harbin Veterinary Research Institute (CAAS)
EPI431733	HA	China	2010-Jan-26	r126	Harbin Veterinary Research Institute (CAAS)	Harbin Veterinary Research Institute (CAAS)
EPI431701	HA	China	2010-Jan-20	r12568	Harbin Veterinary Research Institute (CAAS)	Harbin Veterinary Research Institute (CAAS)
EPI431685	HA	China	2010-Jan-20	r12567	Harbin Veterinary Research Institute (CAAS)	Harbin Veterinary Research Institute (CAAS)
EPI431645	HA	China	2010-Jan-16	r1237	Harbin Veterinary Research Institute (CAAS)	Harbin Veterinary Research Institute (CAAS)
EPI431621	HA	China	2010-Jan-16	r12367	Harbin Veterinary Research Institute (CAAS)	Harbin Veterinary Research Institute (CAAS)
EPI431613	HA	China	2010-Jan-10	r1236	Harbin Veterinary Research Institute (CAAS)	Harbin Veterinary Research Institute (CAAS)
EPI431597	HA	China	2010-Jan-10	r123578	Harbin Veterinary Research Institute (CAAS)	Harbin Veterinary Research Institute (CAAS)
EPI431541	HA	China	2010-Jan-04	r123	Harbin Veterinary Research Institute (CAAS)	Harbin Veterinary Research Institute (CAAS)
EPI229655	HA	Thailand	2004-Jan-01	A/unknown/Prachinburi Thailand/6231/2004		Other Database Import	Kim,L.M.; Scott,M.A.; Suarez,D.L.; Spackman,E.; Swayne,D.E.; Afonso,C.L.
EPI643072	HA	Indonesia	2015-Mar-25	A/Indonesia/NIHRD15028/2015	National Institute of Health Research and Development	National Institute of Health Research and Development	HA,Pawestri;KD,Puspa;HD,Ikawati;AA,Nugraha;V,Setiawaty
EPI639614	HA	Vietnam	2013-Nov-15	A/Vietnam/VP39/2013	Pasteur Institute, Influenza Laboratory	Centers for Disease Control and Prevention
EPI624922	HA	Vietnam	2014-Jan-28	A/Vietnam/14012902/2014	Pasteur Institute of Ho Chi Minh City	National Institute of Infectious Diseases (NIID)	Ikuyo, Takayama; Nguyen Trung, Hieu; Masayuki, Shirakura; Mina, Nakauchi; Seiichiro, Fujisaki; Hitoshi, Takahashi; Shiho, Nagata; Nguyen Thanh, Long; Takato, Odagiri; Masato, Tashiro; Tsutomu, Kageyama
EPI573522	HA	Vietnam	2010-Mar-27	A/Vietnam/UT36282/2010		Other Database Import	Yamaji,R.; Yamada,S.; Le,M.Q.; Li,C.; Chen,H.; Qurnianingsih,E.; Nidom,C.A.; Ito,M.; Sakai-Tagawa,Y.; Kawaoka,Y.
EPI573520	HA	Vietnam	2009-Apr-16	A/Vietnam/HN31676DH/2009		Other Database Import	Yamaji,R.; Yamada,S.; Le,M.Q.; Li,C.; Chen,H.; Qurnianingsih,E.; Nidom,C.A.; Ito,M.; Sakai-Tagawa,Y.; Kawaoka,Y.
EPI547699	HA	Indonesia	2014-Jun-06	A/Indonesia/NIHRD14157/2014	National Institute of Health Research and Development	National Institute of Health Research and Development	HA,Pawestri;AA,Nugraha;V,Setiawaty
EPI542841	HA	Cambodia	2013-Feb-13	A/Cambodia/X0215301/2013		Other Database Import	Buchy,P.
EPI542836	HA	Cambodia	2013-Feb-18	A/Cambodia/X0219301/2013		Other Database Import	Buchy,P.
EPI509937	HA	Indonesia	2013-Nov-11	A/Indonesia/NIHRD13269/2013	National Institute of Health Research and Development	National Institute of Health Research and Development	HA,Pawestri;KD,Puspa;HD,Ikawati;AA,Nugraha;V,Setiawaty
EPI492524	HA	Indonesia	2013-Sep-27	A/Indonesia/NIHRD13233/2013	National Institute of Health Research and Development	National Institute of Health Research and Development	HA,Pawestri;HD,Ikawati;KD,Puspa;AA,Nugraha;V,Setiawaty
EPI487461	HA	Indonesia	2010-Apr-25	A/Indonesia/NIHRD10364/2010	National Institute of Health Research and Development	National Institute of Health Research and Development	HA,Pawestri
EPI448095	HA	Bangladesh	2011-Mar-07	A/Bangladesh/5487/2011	Institute of Epidemiology Disease Control and Research (IEDCR) & Bangladesh National Influenza Centre (NIC)	Centers for Disease Control and Prevention	Gerloff, Nancy; Simpson, Natosha; Poh, Mee;Davis, Todd
EPI442763	HA	Indonesia	2012-Dec-06	A/Indonesia/NIHRD12550/2012	National Institute of Health Research and Development	National Institute of Health Research and Development	Pawestri,H.A;Puspa,K.D;Setiawaty,V
EPI442757	HA	Indonesia	2012-Feb-29	A/Indonesia/NIHRD12162/2012	National Institute of Health Research and Development	National Institute of Health Research and Development	Pawestri,H.A;Nugraha,A.A;Setiawaty,V
EPI439901	HA	China	2007-Dec-01	A/Jiangsu/4/2007		Other Database Import	Zhang,X.; Qi,X.; Zhang,Q.; Zeng,X.; Shi,Z.; Jin,Q.; Zhan,F.; Xu,Y.; Liu,Z.; Feng,Z.; Jiao,Y.
EPI439899	HA	China	2008-Jan-01	A/Jiangsu/6/2008		Other Database Import	Zhang,X.; Qi,X.; Zhang,Q.; Zeng,X.; Shi,Z.; Jin,Q.; Zhan,F.; Xu,Y.; Liu,Z.; Feng,Z.; Jiao,Y.
EPI375432	HA	Hong Kong (SAR)	2012-May-28	A/Hong Kong/5923/2012	Hong Kong Department of Health	Hong Kong Department of Health	Mak,G.C.; Cheng,P.K.C.; Lo,J.Y.C.
EPI361765	HA	Cambodia	2011-Jul-19	A/Cambodia/V0719348/2011		Other Database Import	Buchy,P.
EPI347615	HA	Vietnam	2004-Jan-01	A/Viet Nam/1194/2004	Queen Mary Hospital	National Institute for Biological Standards and Control (NIBSC)	Nicolson,Carolyn; Johnson,Rachel E; Harvey,Ruth; Robertson,James S; Engelhardt,Othmar G
EPI341366	HA	Cambodia	2011-Mar-31	A/Cambodia/V0401301/2011		Other Database Import	Buchy,P.; Mardy,S.
EPI337175	HA	China	2008-Feb-16	A/Guangdong/1/2008		Other Database Import	Lan,Y.; Dong,L.; Li,Z.; Li,X.; Zhao,X.; Cheng,Y.; Tan,m.; Yang,L.; Zou,S.; Wen,L.; Wang,D.; Li,D.; Shu,Y.
EPI337161	HA	China	2008-Jan-16	A/Hunan/1/2008		Other Database Import	Lan,Y.; Dong,L.; Li,Z.; Li,X.; Zhao,X.; Cheng,Y.; Tan,m.; Yang,L.; Zou,S.; Wen,L.; Wang,D.; Li,D.; Shu,Y.
EPI337154	HA	China	2007-Mar-17	A/Anhui/1/2007		Other Database Import	Lan,Y.; Dong,L.; Li,Z.; Li,X.; Zhao,X.; Cheng,Y.; Tan,m.; Yang,L.; Zou,S.; Wen,L.; Wang,D.; Li,D.; Shu,Y.
EPI337076	HA	China	2006-Jan-10	A/Sichuan/2/2006		Other Database Import	Lan,Y.; Dong,L.; Li,Z.; Li,X.; Zhao,X.; Cheng,Y.; Tan,m.; Yang,L.; Zou,S.; Wen,L.; Wang,D.; Li,D.; Shu,Y.
EPI280160	HA	China	2008-Dec-04	A/Beijing/1/2009	WHO Chinese National Influenza Center	WHO Chinese National Influenza Center	Lan,Yu,Dong,Libo,Li,Zi,Li,Xiyan,Zhao,Xiang,Cheng,Yanhui,Tan,minju,Yang,Lei,Zou,Shumei,Wen,Leying,Wang,Dayan,Li,Dexin,Shu,Yuelong
EPI280128	HA	China	2006-Jun-19	A/Xinjiang/1/2006	WHO Chinese National Influenza Center	WHO Chinese National Influenza Center	Lan,Yu,Dong,Libo,Li,Zi,Li,Xiyan,Zhao,Xiang,Cheng,Yanhui,Tan,minju,Yang,Lei,Zou,Shumei,Wen,Leying,Wang,Dayan,Li,Dexin,Shu,Yuelong
EPI280096	HA	China	2006-Jan-27	A/Hunan/1/2006	WHO Chinese National Influenza Center	WHO Chinese National Influenza Center	Lan,Yu,Dong,Libo,Li,Zi,Li,Xiyan,Zhao,Xiang,Cheng,Yanhui,Tan,minju,Yang,Lei,Zou,Shumei,Wen,Leying,Wang,Dayan,Li,Dexin,Shu,Yuelong
EPI275670	HA	Thailand	2004-Jan-01	A/Thailand/WRAIR1724H/2004		Other Database Import	Houng,H.-S.; Zhou,Y.; Lyons,A.; Auewarakul,P.; Sawanpanyalert,P.; Chittaganpitch,M.; Kuschner,R.A.
EPI275638	HA	Thailand	2004-Jan-01	A/Thailand/WRAIR1720H/2004		Other Database Import	Houng,H.-S.; Zhou,Y.; Lyons,A.; Auewarakul,P.; Sawanpanyalert,P.; Chittaganpitch,M.; Kuschner,R.A.
EPI270244	HA	Vietnam	2008-Jan-17	A/Vietnam/UT31394II/2008		Other Database Import	Takano,R.
EPI267032	HA	China	2010-Jun-01	A/Hubei/1/2010		WHO Chinese National Influenza Center	Yu Lan,Wei Wang,Shumei Zou,Zi Li,Leying Wen,Xiaodan Li,Libo Dong,Dexin Li,Yuelong Shu
EPI280032	HA	China	2006-Dec-10	A/Anhui/1/2006	WHO Chinese National Influenza Center	WHO Chinese National Influenza Center	Lan,Yu; Dong,Libo; Li,Zi; Li,Xiyan; Zhao,Xiang; Cheng,Yanhui; Tan,minju; Yang,Lei; Zou,Shumei; Wen,Leying; Wang,Dayan; Li,Dexin; Shu,Yuelong
EPI280074	HA	China	2009-Jan-10	A/Xinjiang/1/2009	WHO Chinese National Influenza Center	WHO Chinese National Influenza Center	Lan,Yu; Dong,Libo; Li,Zi; Li,Xiyan; Zhao,Xiang; Cheng,Yanhui; Tan,minju; Yang,Lei; Zou,Shumei; Wen,Leying; Wang,Dayan; Li,Dexin; Shu,Yuelong
EPI280081	HA	China	2009-Jan-15	A/Guizhou/1/2009	WHO Chinese National Influenza Center	WHO Chinese National Influenza Center	Lan,Yu; Dong,Libo; Li,Zi; Li,Xiyan; Zhao,Xiang; Cheng,Yanhui; Tan,minju; Yang,Lei; Zou,Shumei; Wen,Leying; Wang,Dayan; Li,Dexin; Shu,Yuelong
EPI280088	HA	China	2009-Jan-19	A/Guangxi/1/2009	WHO Chinese National Influenza Center	WHO Chinese National Influenza Center	Lan,Yu; Dong,Libo; Li,Zi; Li,Xiyan; Zhao,Xiang; Cheng,Yanhui; Tan,minju; Yang,Lei; Zou,Shumei; Wen,Leying; Wang,Dayan; Li,Dexin; Shu,Yuelong
EPI280046	HA	China	2008-Jan-16	A/Hunan/1/2008	WHO Chinese National Influenza Center	WHO Chinese National Influenza Center	Lan,Yu; Dong,Libo; Li,Zi; Li,Xiyan; Zhao,Xiang; Cheng,Yanhui; Tan,minju; Yang,Lei; Zou,Shumei; Wen,Leying; Wang,Dayan; Li,Dexin; Shu,Yuelong
EPI244098	HA	Vietnam	2005-Jun-27	A/duck/Vietnam/TG24/05		Friedrich-Loeffler-Institut
EPI224609	HA	China	2006-Jan-01	A/China/2006		Other Database Import	Zhang,L.; Wu,D.L.; Zhang,Y.J.
EPI181296	HA	China	2006-Feb-04	A/Hunan/1/2006		Other Database Import
EPI164258	HA	China	2005-Nov-29	A/Guangxi/1/2005		WHO Chinese National Influenza Center
EPI164240	HA	China	2005-Nov-17	A/Anhui/2/2005		WHO Chinese National Influenza Center
EPI164216	HA	China	2005-Nov-08	A/Anhui/1/2005		WHO Chinese National Influenza Center
EPI116533	HA	Thailand	2004-Jan-01	A/Thailand/Chaiyaphum/622/2004		Other Database Import
EPI116482	HA	Thailand	2004-Jan-01	A/Prachinburi/6231/2004		Other Database Import
EPI124421	HA	Indonesia	2006-May-10	A/Indonesia/542H/2006		Other Database Import
EPI124201	HA	Indonesia	2006-Jan-01	A/Indonesia/283H/2006		Other Database Import
EPI120002	HA	Indonesia	2006-Jan-01	A/Indonesia/TLL009/2006		Other Database Import
EPI119994	HA	Indonesia	2006-Jan-01	A/Indonesia/TLL005/2006		Other Database Import
EPI115179	HA	Vietnam	2005-Jan-01	A/Viet Nam/JPHN30321/2005		Other Database Import
EPI116519	HA	Thailand	2004-Jan-01	A/Thailand/SP83/2004		Other Database Import
EPI275462	HA	China	2005-Jan-01	A/Guangxi/1/2005		Other Database Import	Li,Y.; Shi,J.; Zhong,G.; Deng,G.; Tian,G.; Ge,J.; Zeng,X.; Song,J.; Zhao,D.; Liu,L.; Jiang,Y.; Guan,Y.; Bu,Z.; Chen,H.
EPI275386	HA	China	2005-Jan-01	A/Anhui/2/2005		Other Database Import	Li,Y.; Shi,J.; Zhong,G.; Deng,G.; Tian,G.; Ge,J.; Zeng,X.; Song,J.; Zhao,D.; Liu,L.; Jiang,Y.; Guan,Y.; Bu,Z.; Chen,H.
EPI55757	HA	Indonesia	2007-Jan-12	A/Indonesia/CDC1047/2007		Other Database Import
EPI49264	HA	Indonesia	2006-Oct-14	A/Indonesia/CDC887/2006		Other Database Import
EPI49202	HA	Indonesia	2006-Sep-22	A/Indonesia/CDC835/2006		Other Database Import
EPI49164	HA	Indonesia	2006-Nov-10	A/Indonesia/CDC938E/2006		Other Database Import
EPI49145	HA	Indonesia	2006-Nov-10	A/Indonesia/CDC938/2006		Other Database Import
EPI41915	HA	Indonesia	2006-Aug-05	A/Indonesia/CDC739/2006		Other Database Import
EPI41325	HA	Indonesia	2006-May-09	A/Indonesia/CDC595/2006		Other Database Import
EPI41306	HA	Indonesia	2006-May-09	A/Indonesia/CDC594/2006		Other Database Import
EPI181390	HA	Indonesia	2005-Jan-01	A/Indonesia/5/2005		Other Database Import
EPI20708	HA	Thailand	2004-Jan-01	A/Thailand/3(SP-83)/2004		Other Database Import
EPI20480	HA	Thailand	2004-Jan-01	A/Thailand/1(KAN-1)/2004		Other Database Import
EPI4351	HA	Hong Kong (SAR)	1997-Jan-01	A/Hong Kong/482/97		Other Database Import
EPI152348	HA	Hong Kong (SAR)	1997-Jan-01	A/Hong Kong/156/97		Other Database Import
EPI1258	HA	Vietnam	2005-Jan-01	A/Hanoi/30408/2005		Other Database Import
EPI20508	HA	Hong Kong (SAR)	2003-Jan-01	A/Hong Kong/213/03		Other Database Import
EPI940817	HA	China	2015-Apr-05	A/wild bird/Jiangsu/H102/2015		Other Database Import	Jiang,W.; Hou,G.; Li,J.; Peng,C.; Wang,S.; Chen,J.
EPI940816	HA	China	2015-Apr-05	A/wild bird/Jiangsu/H167/2015		Other Database Import	Jiang,W.; Hou,G.; Li,J.; Peng,C.; Wang,S.; Chen,J.
EPI940813	HA	China	2015-Apr-05	A/wild bird/Jiangsu/H220/2015		Other Database Import	Jiang,W.; Hou,G.; Li,J.; Peng,C.; Wang,S.; Chen,J.
EPI898157	HA	Vietnam	2013-Jul-01	A/quail/Vietnam/NCVD-3789/2013		Other Database Import	Davis,T.; Jang,Y.
EPI573523	HA	China	2005-Jan-01	A/wildbird/Anhui/82/2005		Other Database Import	Yamaji,R.; Yamada,S.; Le,M.Q.; Li,C.; Chen,H.; Qurnianingsih,E.; Nidom,C.A.; Ito,M.; Sakai-Tagawa,Y.; Kawaoka,Y.
EPI542317	HA	Bangladesh	2010-Dec-01	A/migratory bird/Bangladesh/P29/2010		Other Database Import	Parvin,R.; Kamal,A.H.M.; Haque,M.E.; Chowdhury,E.H.; Giasuddin,M.; Islam,M.R.; Vahlenkamp,T.W.
EPI527358	HA	Bhutan	2012-Jan-27	A/wild bird/Bhutan/328/2012		Other Database Import	Franks,J.S.; Tenzin,S.; Tshering,D.; Rai,P.; Lhamo,K.; Dahal,N.; Dukpa,K.
EPI527313	HA	Bhutan	2012-Jan-31	A/wild bird/Bhutan/357/2012		Other Database Import	Franks,J.S.; Tenzin,S.; Tshering,D.; Rai,P.; Lhamo,K.; Dahal,N.; Dukpa,K.
EPI448279	HA	Bangladesh	2012-Feb-20	A/duck/Bangladesh/32077/2012	Institute of Epidemiology Disease Control and Research (IEDCR) & Bangladesh National Influenza Centre (NIC)	Centers for Disease Control and Prevention	Gerloff, Nancy; Simpson, Natosha; Poh, Mee;Davis, Todd
EPI448223	HA	Bangladesh	2011-Jul-24	A/duck/Bangladesh/4124T/2011	Institute of Epidemiology Disease Control and Research (IEDCR) & Bangladesh National Influenza Centre (NIC)	Centers for Disease Control and Prevention	Gerloff, Nancy; Simpson, Natosha; Poh, Mee;Davis, Todd
EPI448215	HA	Bangladesh	2011-Jul-24	A/duck/Bangladesh/4120T/2011	Institute of Epidemiology Disease Control and Research (IEDCR) & Bangladesh National Influenza Centre (NIC)	Centers for Disease Control and Prevention	Gerloff, Nancy; Simpson, Natosha; Poh, Mee;Davis, Todd
EPI448167	HA	Bangladesh	2011-Feb-07	A/crow/Bangladesh/316T/2011	Institute of Epidemiology Disease Control and Research (IEDCR) & Bangladesh National Influenza Centre (NIC)	Centers for Disease Control and Prevention	Gerloff, Nancy; Simpson, Natosha; Poh, Mee;Davis, Todd
EPI448151	HA	Bangladesh	2011-Feb-13	A/crow/Bangladesh/1056/2011	Institute of Epidemiology Disease Control and Research (IEDCR) & Bangladesh National Influenza Centre (NIC)	Centers for Disease Control and Prevention	Gerloff, Nancy; Simpson, Natosha; Poh, Mee;Davis, Todd
EPI448135	HA	Bangladesh	2011-Feb-07	A/poultry/Bangladesh/11255-C/2011	Institute of Epidemiology Disease Control and Research (IEDCR) & Bangladesh National Influenza Centre (NIC)	Centers for Disease Control and Prevention	Gerloff, Nancy; Simpson, Natosha; Poh, Mee;Davis, Todd
EPI448063	HA	Bangladesh	2011-Feb-15	A/crow/Bangladesh/1061/2011	Institute of Epidemiology Disease Control and Research (IEDCR) & Bangladesh National Influenza Centre (NIC)	Centers for Disease Control and Prevention	Gerloff, Nancy; Simpson, Natosha; Poh, Mee;Davis, Todd
EPI425955	HA	Vietnam	2011-Sep-07	A/chicken/Vietnam/NCVD-1038/2011	National Centre of Veterinary Diagnostics	Centers for Disease Control and Prevention
EPI425915	HA	Vietnam	2012-Feb-24	A/duck/Vietnam/NCVD-1304/2012	National Centre of Veterinary Diagnostics	Centers for Disease Control and Prevention
EPI425891	HA	Vietnam	2012-Feb-08	A/duck/Vietnam/NCVD-1212/2012	National Centre of Veterinary Diagnostics	Centers for Disease Control and Prevention
EPI425875	HA	Vietnam	2012-Jan-01	A/duck/Vietnam/NCVD-1163/2011	National Centre of Veterinary Diagnostics	Centers for Disease Control and Prevention
EPI425867	HA	Vietnam	2011-Dec-30	A/duck/Vietnam/NCVD-1162/2011	National Centre of Veterinary Diagnostics	Centers for Disease Control and Prevention
EPI425835	HA	Vietnam	2011-Oct-31	A/chicken/Vietnam/NCVD-1148/2011	National Centre of Veterinary Diagnostics	Centers for Disease Control and Prevention
EPI425819	HA	Vietnam	2011-Sep-08	A/muscovy duck/Vietnam/NCVD-1049/2011	National Centre of Veterinary Diagnostics	Centers for Disease Control and Prevention
EPI425795	HA	Vietnam	2011-Sep-07	A/duck/Vietnam/NCVD-1042/2011	National Centre of Veterinary Diagnostics	Centers for Disease Control and Prevention
EPI425771	HA	Vietnam	2011-Jan-01	A/duck/Vietnam/NCVD-671/2011	National Centre of Veterinary Diagnostics	Centers for Disease Control and Prevention
EPI425688	HA	Vietnam	2012-Jul-31	A/duck/Vietnam/NCVD-1602/2012	National Centre of Veterinary Diagnostics	Centers for Disease Control and Prevention
EPI425656	HA	Vietnam	2012-Sep-21	A/duck/Vietnam/NCVD-1968/2012	National Centre of Veterinary Diagnostics	Centers for Disease Control and Prevention
EPI425600	HA	Vietnam	2012-Sep-21	A/duck/Vietnam/NCVD-1463/2012	National Centre of Veterinary Diagnostics	Centers for Disease Control and Prevention
EPI425592	HA	Vietnam	2011-Jun-15	A/chicken/Vietnam/NCVD-883/2011	National Centre of Veterinary Diagnostics	Centers for Disease Control and Prevention
EPI425496	HA	Vietnam	2011-Aug-04	A/duck/Vietnam/NCVD-931/2011	National Centre of Veterinary Diagnostics	Centers for Disease Control and Prevention
EPI425480	HA	Vietnam	2011-Feb-25	A/chicken/Vietnam/NCVD-775/2011	National Centre of Veterinary Diagnostics	Centers for Disease Control and Prevention
EPI425416	HA	Vietnam	2012-Feb-24	A/duck/Vietnam/NCVD-1306/2012	National Centre of Veterinary Diagnostics	Centers for Disease Control and Prevention
EPI425384	HA	Vietnam	2012-Feb-16	A/chicken/Vietnam/NCVD-1248/2012	National Centre of Veterinary Diagnostics	Centers for Disease Control and Prevention
EPI425368	HA	Vietnam	2012-Feb-17	A/duck/Vietnam/NCVD-1232/2012	National Centre of Veterinary Diagnostics	Centers for Disease Control and Prevention
EPI425248	HA	Vietnam	2012-Jan-30	A/chicken/Vietnam/NCVD-1177/2012	National Centre of Veterinary Diagnostics	Centers for Disease Control and Prevention
EPI425224	HA	Vietnam	2011-Nov-26	A/duck/Vietnam/NCVD1-48/2011	National Centre of Veterinary Diagnostics	Centers for Disease Control and Prevention
EPI425216	HA	Vietnam	2011-Nov-26	A/duck/Vietnam/NCVD1-37/2011	National Centre of Veterinary Diagnostics	Centers for Disease Control and Prevention
EPI425184	HA	Vietnam	2012-Sep-09	A/duck/Vietnam/NCVD-1944/2012	National Centre of Veterinary Diagnostics	Centers for Disease Control and Prevention
EPI425160	HA	Vietnam	2012-Aug-25	A/duck/Vietnam/NCVD-1937/2012	National Centre of Veterinary Diagnostics	Centers for Disease Control and Prevention
EPI425152	HA	Vietnam	2012-Aug-23	A/duck/Vietnam/NCVD-1935/2012	National Centre of Veterinary Diagnostics	Centers for Disease Control and Prevention
EPI425128	HA	Vietnam	2012-Aug-21	A/duck/Vietnam/NCVD-1872/2012	National Centre of Veterinary Diagnostics	Centers for Disease Control and Prevention
EPI425080	HA	Vietnam	2011-Jun-15	A/chicken/Vietnam/NCVD-778/2011	National Centre of Veterinary Diagnostics	Centers for Disease Control and Prevention
EPI425008	HA	Vietnam	2012-May-04	A/chicken/Vietnam/NCVD-1437/2012	National Centre of Veterinary Diagnostics	Centers for Disease Control and Prevention
EPI424976	HA	Vietnam	2011-Jun-15	A/chicken/Vietnam/NCVD-710/2011	National Centre of Veterinary Diagnostics	Centers for Disease Control and Prevention
EPI424968	HA	Vietnam	2011-Jun-15	A/chicken/Vietnam/NCVD-709/2011	National Centre of Veterinary Diagnostics	Centers for Disease Control and Prevention
EPI424960	HA	Vietnam	2010-Jan-01	A/duck/Vietnam/NCVD-891/2010	National Centre of Veterinary Diagnostics	Centers for Disease Control and Prevention
EPI424928	HA	Vietnam	2011-Apr-06	A/duck/Vietnam/NCVD-947/2011	National Centre of Veterinary Diagnostics	Centers for Disease Control and Prevention
EPI424920	HA	Vietnam	2011-Mar-18	A/duck/Vietnam/NCVD-945/2011	National Centre of Veterinary Diagnostics	Centers for Disease Control and Prevention
EPI424904	HA	Vietnam	2011-Aug-04	A/duck/Vietnam/NCVD-935/2011	National Centre of Veterinary Diagnostics	Centers for Disease Control and Prevention
EPI424856	HA	Vietnam	2011-Sep-06	A/duck/Vietnam/NCVD-1022/2011	National Centre of Veterinary Diagnostics	Centers for Disease Control and Prevention
EPI424848	HA	Vietnam	2011-Sep-06	A/duck/Vietnam/NCVD-1018/2011	National Centre of Veterinary Diagnostics	Centers for Disease Control and Prevention
EPI424840	HA	Vietnam	2011-Jun-24	A/duck/Vietnam/NCVD-952/2011	National Centre of Veterinary Diagnostics	Centers for Disease Control and Prevention
EPI424832	HA	Vietnam	2011-Jun-15	A/duck/Vietnam/NCVD-711/2011	National Centre of Veterinary Diagnostics	Centers for Disease Control and Prevention
EPI424784	HA	Vietnam	2011-Apr-07	A/duck/Vietnam/NCVD-861/2011	National Centre of Veterinary Diagnostics	Centers for Disease Control and Prevention
EPI424776	HA	Vietnam	2011-Apr-07	A/duck/Vietnam/NCVD-859/2011	National Centre of Veterinary Diagnostics	Centers for Disease Control and Prevention
EPI424752	HA	Vietnam	2010-Oct-29	A/duck/Vietnam/NCVD-784/2010	National Centre of Veterinary Diagnostics	Centers for Disease Control and Prevention
EPI424736	HA	Vietnam	2012-Aug-15	A/chicken/Vietnam/NCVD-1927/2012	National Centre of Veterinary Diagnostics	Centers for Disease Control and Prevention
EPI424712	HA	Vietnam	2012-Aug-23	A/duck/Vietnam/NCVD-1896/2012	National Centre of Veterinary Diagnostics	Centers for Disease Control and Prevention
EPI424704	HA	Vietnam	2012-Aug-20	A/duck/Vietnam/NCVD-1869/2012	National Centre of Veterinary Diagnostics	Centers for Disease Control and Prevention
EPI424688	HA	Vietnam	2012-Sep-21	A/duck/Vietnam/NCVD-1974/2012	National Centre of Veterinary Diagnostics	Centers for Disease Control and Prevention
EPI424680	HA	Vietnam	2012-Jun-11	A/duck/Vietnam/NCVD-1494/2012	National Centre of Veterinary Diagnostics	Centers for Disease Control and Prevention
EPI424434	HA	Vietnam	2011-Feb-01	A/chicken/Vietnam/NCVD-705/2011	National Centre of Veterinary Diagnostics	Centers for Disease Control and Prevention
EPI424410	HA	Vietnam	2011-Feb-01	A/chicken/Vietnam/NCVD-702/2011	National Centre of Veterinary Diagnostics	Centers for Disease Control and Prevention
EPI424402	HA	Vietnam	2011-Feb-01	A/chicken/Vietnam/NCVD-699/2011	National Centre of Veterinary Diagnostics	Centers for Disease Control and Prevention
EPI359880	HA	Korea, Republic of	2011-Jan-01	A/eurasian eagle owl/Korea/Q133/2011		Other Database Import	Kim,H.R.; Lee,Y.J.; Park,C.K.; Oem,J.K.; Lee,O.S.; Kang,H.M.; Choi,J.G.; Bae,Y.C.
EPI359891	HA	Korea, Republic of	2011-Jan-01	A/wild bird/Korea/IS18/2011		Other Database Import	Kim,H.R.; Lee,Y.J.; Park,C.K.; Oem,J.K.; Lee,O.S.; Kang,H.M.; Choi,J.G.; Bae,Y.C.
EPI359862	HA	Korea, Republic of	2011-Feb-01	A/eurasian eagle owl/Korea/Q182/2011		Other Database Import	Kim,H.R.; Lee,Y.J.; Park,C.K.; Oem,J.K.; Lee,O.S.; Kang,H.M.; Choi,J.G.; Bae,Y.C.
EPI359861	HA	Korea, Republic of	2011-Feb-01	A/eurasian eagle owl/Korea/Q178/2011		Other Database Import	Kim,H.R.; Lee,Y.J.; Park,C.K.; Oem,J.K.; Lee,O.S.; Kang,H.M.; Choi,J.G.; Bae,Y.C.
EPI347302	HA	Vietnam	2010-Mar-29	A/duck/Vietnam/NCVD-472/2010	National Institute of Hygiene and Epidemiology	Centers for Disease Control and Prevention	Davis,Todd; Rivailler,Pierre; Nguyen,Tung
EPI347301	HA	Vietnam	2010-Mar-29	A/duck/Vietnam/NCVD-471/2010	National Institute of Hygiene and Epidemiology	Centers for Disease Control and Prevention	Davis,Todd; Rivailler,Pierre; Nguyen,Tung
EPI347300	HA	Vietnam	2010-Oct-15	A/duck/Vietnam/NCVD-462/2010	National Institute of Hygiene and Epidemiology	Centers for Disease Control and Prevention	Davis,Todd; Rivailler,Pierre; Nguyen,Tung
EPI347297	HA	Vietnam	2010-Nov-22	A/chicken/Vietnam/NCVD-459/2010	National Institute of Hygiene and Epidemiology	Centers for Disease Control and Prevention	Davis,Todd; Rivailler,Pierre; Nguyen,Tung
EPI347292	HA	Vietnam	2010-Mar-04	A/duck/Vietnam/NCVD-430/2010	National Institute of Hygiene and Epidemiology	Centers for Disease Control and Prevention	Davis,Todd; Rivailler,Pierre; Nguyen,Tung
EPI341842	HA	Japan	2011-Feb-08	A/owl/Tokushima/3602A023/2011		Other Database Import	Mimura,W.; Soda,K.; Usui,T.; Ito,H.; Ito,T.
EPI341908	HA	Japan	2010-Dec-24	A/hooded crane/Kagoshima/4612J008/2010		Other Database Import	Mimura,W.; Soda,K.; Usui,T.; Ito,H.; Ito,T.
EPI340808	HA	Indonesia	2010-Jan-01	A/quail/Klaten/BBVW-110-II/2010	Disease Investigation Centre Wates (BBVW)	CSIRO Australian Animal Health Laboratory	Dhamawan,Rama; Usman,Tri Bhakti; Junaidi,Akhmad; Suatmodjo,Musny; Bruce,Kerri; Davies,Kelly R; Stevens,Vittoria; Kim,Mia; Daniels,Peter; Wong,Frank YK
EPI330999	HA	Vietnam	2010-Nov-16	A/duck/Vietnam/NCVD-458/2010	National Institute of Hygiene and Epidemiology	Centers for Disease Control and Prevention	Davis,Todd; Rivailler,Pierre; Nguyen,Tung
EPI327162	HA	Thailand	2003-Dec-30	A/openbill stork/Thailand/VSMU-12-BKK/2003		Other Database Import	Chaichoun,K.; Phonaknguen,R.; Sariya,L.; Tangsudjai,S.; Phompiram,P.; Wiriyarat,W.; Ratanakorn,P.
EPI327159	HA	Thailand	2004-Feb-05	A/openbill stork/Thailand/VSMU-5-NSN/2004		Other Database Import	Chaichoun,K.; Phonaknguen,R.; Sariya,L.; Tangsudjai,S.; Phompiram,P.; Wiriyarat,W.; Ratanakorn,P.
EPI286375	HA	Hong Kong (SAR)	2007-Jan-01	A/avian/Hong Kong/2372/2007		Other Database Import	Kim,L.M.; Scott,M.A.; Suarez,D.L.; Spackman,E.; Swayne,D.E.; Afonso,C.L.
EPI284590	HA	Vietnam	2008-Jan-01	A/quail/Vietnam/NCVD-037/2008	National Centre of Veterinary Diagnostics	Centers for Disease Control and Prevention	Davis,Todd; Rivailler,Pierre; Nguyen,Tung
EPI284587	HA	Vietnam	2008-Dec-01	A/avian/Vietnam/NCVD-132/2008	National Centre of Veterinary Diagnostics	Centers for Disease Control and Prevention	Davis,Todd; Rivailler,Pierre; Nguyen,Tung
EPI284579	HA	Vietnam	2008-Jan-01	A/duck/Vietnam/NCVD-009/2008	National Centre of Veterinary Diagnostics	Centers for Disease Control and Prevention	Davis,Todd; Rivailler,Pierre; Nguyen,Tung
EPI284578	HA	Vietnam	2008-Jan-01	A/duck/Vietnam/NCVD-024/2008	National Centre of Veterinary Diagnostics	Centers for Disease Control and Prevention	Davis,Todd; Rivailler,Pierre; Nguyen,Tung
EPI284571	HA	Vietnam	2007-Jan-01	A/duck/Vietnam/NCVD-116/2007	National Centre of Veterinary Diagnostics	Centers for Disease Control and Prevention	Davis,Todd; Rivailler,Pierre; Nguyen,Tung
EPI284568	HA	Vietnam	2008-Jan-01	A/duck/Vietnam/NCVD-022/2008	National Centre of Veterinary Diagnostics	Centers for Disease Control and Prevention	Davis,Todd; Rivailler,Pierre; Nguyen,Tung
EPI284565	HA	Vietnam	2008-Jan-01	A/duck/Vietnam/NCVD-019/2008	National Centre of Veterinary Diagnostics	Centers for Disease Control and Prevention	Davis,Todd; Rivailler,Pierre; Nguyen,Tung
EPI284562	HA	Vietnam	2007-Jan-01	A/duck/Vietnam/NCVD-93/2007	National Centre of Veterinary Diagnostics	Centers for Disease Control and Prevention	Davis,Todd; Rivailler,Pierre; Nguyen,Tung
EPI284560	HA	Vietnam	2007-Jan-01	A/duck/Vietnam/NCVD-104/2007	National Centre of Veterinary Diagnostics	Centers for Disease Control and Prevention	Davis,Todd; Rivailler,Pierre; Nguyen,Tung
EPI284551	HA	Vietnam	2008-May-01	A/duck/Vietnam/NCVD-101/2008	National Centre of Veterinary Diagnostics	Centers for Disease Control and Prevention	Davis,Todd; Rivailler,Pierre; Nguyen,Tung
EPI284545	HA	Vietnam	2010-Feb-01	A/ngan/Vietnam/NCVD-420/2010	National Centre of Veterinary Diagnostics	Centers for Disease Control and Prevention	Davis,Todd; Rivailler,Pierre; Nguyen,Tung
EPI284542	HA	Vietnam	2008-Dec-01	A/duck/Vietnam/NCVD-159/2008	National Centre of Veterinary Diagnostics	Centers for Disease Control and Prevention	Davis,Todd; Rivailler,Pierre; Nguyen,Tung
EPI284534	HA	Vietnam	2009-Jan-01	A/duck/Vietnam/NCVD-379/2009	National Centre of Veterinary Diagnostics	Centers for Disease Control and Prevention	Davis,Todd; Rivailler,Pierre; Nguyen,Tung
EPI284527	HA	Vietnam	2009-Jan-01	A/duck/Vietnam/NCVD-362/2009	National Centre of Veterinary Diagnostics	Centers for Disease Control and Prevention	Davis,Todd; Rivailler,Pierre; Nguyen,Tung
EPI284514	HA	Vietnam	2007-Jan-01	A/muscovy duck/Vietnam/NCVD-119/2007	National Centre of Veterinary Diagnostics	Centers for Disease Control and Prevention	Davis,Todd; Rivailler,Pierre; Nguyen,Tung
EPI284510	HA	Vietnam	2008-Jan-01	A/muscovy duck/Vietnam/NCVD-038/2008	National Centre of Veterinary Diagnostics	Centers for Disease Control and Prevention	Davis,Todd; Rivailler,Pierre; Nguyen,Tung
EPI284505	HA	Vietnam	2009-Jan-01	A/muscovy duck/Vietnam/NCVD-384/2009	National Centre of Veterinary Diagnostics	Centers for Disease Control and Prevention	Davis,Todd; Rivailler,Pierre; Nguyen,Tung
EPI284501	HA	Vietnam	2010-Apr-01	A/muscovy duck/Vietnam/NCVD-403/2010	National Centre of Veterinary Diagnostics	Centers for Disease Control and Prevention	Davis,Todd; Rivailler,Pierre; Nguyen,Tung
EPI284499	HA	Vietnam	2008-Jan-01	A/chicken/Vietnam/NCVD-026/2008	National Centre of Veterinary Diagnostics	Centers for Disease Control and Prevention	Davis,Todd; Rivailler,Pierre; Nguyen,Tung
EPI284496	HA	Vietnam	2008-Jan-01	A/chicken/Vietnam/NCVD-008/2008	National Centre of Veterinary Diagnostics	Centers for Disease Control and Prevention	Davis,Todd; Rivailler,Pierre; Nguyen,Tung
EPI284486	HA	Vietnam	2008-Jan-01	A/chicken/Vietnam/NCVD-005/2008	National Centre of Veterinary Diagnostics	Centers for Disease Control and Prevention	Davis,Todd; Rivailler,Pierre; Nguyen,Tung
EPI284484	HA	Vietnam	2008-Jan-01	A/chicken/Vietnam/NCVD-027/2008	National Centre of Veterinary Diagnostics	Centers for Disease Control and Prevention	Davis,Todd; Rivailler,Pierre; Nguyen,Tung
EPI284478	HA	Vietnam	2008-May-01	A/chicken/Vietnam/NCVD-081/2008	National Centre of Veterinary Diagnostics	Centers for Disease Control and Prevention	Davis,Todd; Rivailler,Pierre; Nguyen,Tung
EPI284470	HA	Vietnam	2010-Mar-01	A/chicken/Vietnam/NCVD-421/2010	National Centre of Veterinary Diagnostics	Centers for Disease Control and Prevention	Davis,Todd; Rivailler,Pierre; Nguyen,Tung
EPI284467	HA	Vietnam	2010-Mar-01	A/chicken/Vietnam/NCVD-400/2010	National Centre of Veterinary Diagnostics	Centers for Disease Control and Prevention	Davis,Todd; Rivailler,Pierre; Nguyen,Tung
EPI284462	HA	Vietnam	2010-Feb-01	A/chicken/Vietnam/NCVD-394/2010	National Centre of Veterinary Diagnostics	Centers for Disease Control and Prevention	Davis,Todd; Rivailler,Pierre; Nguyen,Tung
EPI284459	HA	Vietnam	2009-Feb-01	A/chicken/Vietnam/NCVD-290/2009	National Centre of Veterinary Diagnostics	Centers for Disease Control and Prevention	Davis,Todd; Rivailler,Pierre; Nguyen,Tung
EPI284451	HA	Vietnam	2008-Dec-01	A/chicken/Vietnam/NCVD-185/2008	National Centre of Veterinary Diagnostics	Centers for Disease Control and Prevention	Davis,Todd; Rivailler,Pierre; Nguyen,Tung
EPI284449	HA	Vietnam	2008-Dec-01	A/chicken/Vietnam/NCVD-117/2008	National Centre of Veterinary Diagnostics	Centers for Disease Control and Prevention	Davis,Todd; Rivailler,Pierre; Nguyen,Tung
EPI284448	HA	Vietnam	2010-Apr-01	A/chicken/Vietnam/NCVD-412/2010	National Centre of Veterinary Diagnostics	Centers for Disease Control and Prevention	Davis,Todd; Rivailler,Pierre; Nguyen,Tung
EPI284446	HA	Vietnam	2010-Apr-01	A/chicken/Vietnam/NCVD-409/2010	National Centre of Veterinary Diagnostics	Centers for Disease Control and Prevention	Davis,Todd; Rivailler,Pierre; Nguyen,Tung
EPI284442	HA	Vietnam	2010-Apr-01	A/chicken/Vietnam/NCVD-404/2010	National Centre of Veterinary Diagnostics	Centers for Disease Control and Prevention	Davis,Todd; Rivailler,Pierre; Nguyen,Tung
EPI284436	HA	Vietnam	2009-Jan-01	A/chicken/Vietnam/NCVD-381/2009	National Centre of Veterinary Diagnostics	Centers for Disease Control and Prevention	Davis,Todd; Rivailler,Pierre; Nguyen,Tung
EPI284434	HA	Vietnam	2009-Jan-01	A/chicken/Vietnam/NCVD-385/2009	National Centre of Veterinary Diagnostics	Centers for Disease Control and Prevention	Davis,Todd; Rivailler,Pierre; Nguyen,Tung
EPI284431	HA	Vietnam	2009-Jan-01	A/chicken/Vietnam/NCVD-380/2009	National Centre of Veterinary Diagnostics	Centers for Disease Control and Prevention	Davis,Todd; Rivailler,Pierre; Nguyen,Tung
EPI228630	HA	Thailand	2004-Jan-01	A/Sparrow/Phang-Nga/Thailand/CU-203/04		Other Database Import	Amonsin,A.; Pariyothorn,N.; Payungporn,S.; Theamboonlers,A.; Chutinimitkul,S.; Tantilertcharoen,R.; Wongyanin,P.; Thanawongnuwech,R.; Suradhat,S.; Chaisingh,A.; Buranathai,C.; Poovorawan,Y.
EPI228344	HA	Thailand	2004-Jan-01	A/open-bill stork/Thailand/VSMU-2-NSN/2004		Other Database Import	Uchida,Y.; Saito,T.
EPI222450	HA	Pakistan	2007-Jan-01	A/peacock/Mansehra-Pakistan/NARC-7558/02/2007		Other Database Import	Naeem,K.; Ahmed,Z.; Siddique,N.; Ayaz,M.; Franks,J.; Webster,R.G.
EPI1009452	HA	Indonesia	2016-Mar-03	A/chicken/Lampung Utara/03160218/2016		Other Database Import	Wibawa,H.; Poermadjaja,B.; Mulyawan,H.; Dharmawan,R.; Mahawan,T.; Hutagaol,N.M.; Miswati,Y.; Srihanto,E.A.; Hartawan,D.H.W.; Hendrawati,F.; Riyadi,A.; Deswarni; Tri Harsono,A.; Hartaningsih,N.; Azhar,M.; Stegemen,A.; Mc Grane,J.; Rasa,F.S.T.
EPI1009444	HA	Indonesia	2016-Feb-03	A/chicken/Lampung Utara/03160217/2016		Other Database Import	Wibawa,H.; Poermadjaja,B.; Mulyawan,H.; Dharmawan,R.; Mahawan,T.; Hutagaol,N.M.; Miswati,Y.; Srihanto,E.A.; Hartawan,D.H.W.; Hendrawati,F.; Riyadi,A.; Deswarni; Tri Harsono,A.; Hartaningsih,N.; Azhar,M.; Stegemen,A.; Mc Grane,J.; Rasa,F.S.T.
EPI1009391	HA	Indonesia	2016-Mar-14	A/chicken/Banyuwangi/04160330/2016		Other Database Import	Wibawa,H.; Poermadjaja,B.; Mulyawan,H.; Dharmawan,R.; Mahawan,T.; Hutagaol,N.M.; Miswati,Y.; Srihanto,E.A.; Hartawan,D.H.W.; Hendrawati,F.; Riyadi,A.; Deswarni; Tri Harsono,A.; Hartaningsih,N.; Azhar,M.; Stegemen,A.; Mc Grane,J.; Rasa,F.S.T.
EPI1009367	HA	Indonesia	2016-Jan-08	A/chicken/Subang/08160018-002/2016		Other Database Import	Wibawa,H.; Poermadjaja,B.; Mulyawan,H.; Dharmawan,R.; Mahawan,T.; Hutagaol,N.M.; Miswati,Y.; Srihanto,E.A.; Hartawan,D.H.W.; Hendrawati,F.; Riyadi,A.; Deswarni; Tri Harsono,A.; Hartaningsih,N.; Azhar,M.; Stegemen,A.; Mc Grane,J.; Rasa,F.S.T.
EPI1009286	HA	Indonesia	2016-Apr-05	A/chicken/Kediri/04160512/2016		Other Database Import	Wibawa,H.; Poermadjaja,B.; Mulyawan,H.; Dharmawan,R.; Mahawan,T.; Hutagaol,N.M.; Miswati,Y.; Srihanto,E.A.; Hartawan,D.H.W.; Hendrawati,F.; Riyadi,A.; Deswarni; Tri Harsono,A.; Hartaningsih,N.; Azhar,M.; Stegemen,A.; Mc Grane,J.; Rasa,F.S.T.
EPI1006847	HA	China	2015-Feb-28	A/chicken/Jiangsu/YB7/2015		Other Database Import	Hao,X.; Wang,X.; Liu,K.; Gu,M.; Hu,J.; Liu,X.
EPI898751	HA	Vietnam	2013-Feb-04	A/chicken/Vietnam/NCVD-2749/2013		Other Database Import	Davis,T.; Jang,Y.
EPI898456	HA	Vietnam	2014-Feb-21	A/chicken/Vietnam/NCVD14-A463/2014		Other Database Import	Davis,T.; Jang,Y.
EPI898440	HA	Vietnam	2014-Feb-17	A/chicken/Vietnam/NCVD14-A459/2014		Other Database Import	Davis,T.; Jang,Y.
EPI898371	HA	Vietnam	2014-May-06	A/chicken/Vietnam/NCVD14-A384/2014		Other Database Import	Davis,T.; Jang,Y.
EPI898307	HA	Vietnam	2014-Apr-20	A/chicken/Vietnam/NCVD14-A380/2014		Other Database Import	Davis,T.; Jang,Y.
EPI898209	HA	Vietnam	2013-May-15	A/chicken/Vietnam/NCVD-3800/2013		Other Database Import	Davis,T.; Jang,Y.
EPI898145	HA	Vietnam	2013-May-12	A/chicken/Vietnam/NCVD-3798/2013		Other Database Import	Davis,T.; Jang,Y.
EPI837650	HA	Bhutan	2013-Jan-04	A/chicken/Bhutan/01TI02/2013		Other Database Import	Nagarajan,S.; Mishra,A.; Vaid,N.; Shukla,S.; Tripati,S.; Syed,Z.; Tosh,C.; Murugkar,H.V.; Kumar,M.; Kataria,J.M.; Kulkarni,D.D.
EPI837518	HA	China	2012-Mar-07	A/chicken/Ningxia/2/2012		Other Database Import	Liu,L.; Zeng,X.; Chen,P.; Deng,G.; Shi,J.; Tian,G.; Kong,H.; Suzuki,Y.; Guan,Y.; Chen,H.
EPI837481	HA	China	2012-Jun-05	A/chicken/Gansu/6/2012		Other Database Import	Liu,L.; Zeng,X.; Chen,P.; Deng,G.; Shi,J.; Tian,G.; Kong,H.; Suzuki,Y.; Guan,Y.; Chen,H.
EPI764388	HA	China	2012-Jan-16	A/chicken/China/G2/2012		Other Database Import	Jiao,P.; Song,H.; Liu,X.; Song,Y.; Cui,J.; Wu,S.; Ye,J.; Qu,N.; Zhang,T.; Liao,M.
EPI703990	HA	Vietnam	2015-Nov-11	A/chicken/Vietnam/HU3-1055/2015		Other Database Import	Nguyen,T.L.; Okamatsu,M.; Kida,H.; Sakoda,Y.; Hatamachi,J.
EPI675769	HA	China	2013-Dec-30	A/chicken/Guizhou/4/2013	Harbin Veterinary Research Institute (CAAS)	Harbin Veterinary Research Institute (CAAS)	Zeng, X.; Chen, P.; Liu, L.; Deng, G.; Li, Y.; Shi, J.; Kong, H.; Feng, H.; Bai, J.; Li, X.; Tian, G.; Chen, H.
EPI653111	HA	Bhutan	2015-Apr-01	A/chicken/Bhutan/04TI01/2015		Other Database Import	Tosh,C.; Tenzin,D.; Tenzin,S.; Nagarajan,S.; Kumar,M.; Murugkar,H.V.; Tripathi,S.; Wangdi,C.; Dukpa,K.; Gurung,R.B.; Kulkarni,D.D.
EPI644438	HA	India	2012-Jan-11	A/chicken/India/01CL1196/2012		Other Database Import	Nagarajan,S.; Tripathi,S.; Tosh,C.; Murugkar,H.V.; Kumar,M.; Kulkarni,D.D.
EPI644404	HA	India	2013-Dec-30	A/chicken/India/12CA01/2013		Other Database Import	Nagarajan,S.; Tripathi,S.; Tosh,C.; Murugkar,H.V.; Kumar,M.; Kulkarni,D.D.
EPI644382	HA	Bhutan	2013-Jan-29	A/chicken/Bhutan/02CL505/2013		Other Database Import	Nagarajan,S.; Tripathi,S.; Tosh,C.; Murugkar,H.V.; Kumar,M.; Kulkarni,D.D.
EPI644483	HA	Bhutan	2012-Jan-02	A/chicken/Bhutan/01CL140/2012		Other Database Import	Nagarajan,S.; Behera,P.; Tosh,C.; Murugkar,H.V.; Kumar,M.; Kulkarni,D.D.
EPI623578	HA	India	2012-Apr-01	A/chicken/India/04MO04/2012		Other Database Import	Tosh,C.; Nagarajan,S.; Murugkar,H.V.; Kumar,M.; Tripathi,S.; Syed,Z.; Behera,P.; Jain,R.; Dubey,S.C.; Kulkarni,D.D.
EPI621165	HA	China	2013-Nov-18	A/chicken/Jiangsu/927/2013		Other Database Import	Ma,M.-J.; Lu,B.; Yang,X.-X.; Zhao,T.; Zhou,J.-J.; Chen,W.-J.; Gray,G.C.; Qian,Y.-H.; Chen,S.-H.; Ma,G.-Y.; Cao,W.-C.
EPI593752	HA	China	2010-Apr-10	A/chicken/Gaoyou/1004/2010		Other Database Import	Zhao,G.; Zhao,K.; Chen,C.; Gu,M.; Wang,X.; Liu,X.
EPI590116	HA	China	2014-Jan-12	A/chicken/Tonghai/802/2014		Other Database Import	Hu,T.; Song,J.; Zhang,W.; Zhao,H.; Duan,B.; Liu,Q.; Zeng,W.; Qiu,W.; Chen,G.; Zhang,Y.; Fan,Q.; Zhang,F.
EPI590115	HA	China	2014-Jan-12	A/chicken/Tonghai/5/2014		Other Database Import	Hu,T.; Song,J.; Zhang,W.; Zhao,H.; Duan,B.; Liu,Q.; Zeng,W.; Qiu,W.; Chen,G.; Zhang,Y.; Fan,Q.; Zhang,F.
EPI585951	HA	China	2014-Jan-10	A/chicken/TongHai/302/2014		Other Database Import	Hu,T.; Song,J.; Zhang,W.; Zhao,H.; Duan,B.; Liu,Q.; Zeng,W.; Qiu,W.; Chen,G.; Zhang,Y.; Fan,Q.; Zhang,F.
EPI559091	HA	Vietnam	2012-Sep-13	A/chicken/Vietnam/NCVD-KA365/2012		Other Database Import	Lee,E.-K.; Kang,H.-M.; Kim,K.-I.; Choi,J.-G.; Long To,T.; Dang Nguyen,T.; Song,B.-M.; Jeong,J.; Choi,K.-S.; Kim,J.-Y.; Lee,H.-S.; Lee,Y.-J.; Kim,J.-H.
EPI559075	HA	Vietnam	2012-Feb-17	A/chicken/Vietnam/NCVD-KA62/2012		Other Database Import	Lee,E.-K.; Kang,H.-M.; Kim,K.-I.; Choi,J.-G.; Long To,T.; Dang Nguyen,T.; Song,B.-M.; Jeong,J.; Choi,K.-S.; Kim,J.-Y.; Lee,H.-S.; Lee,Y.-J.; Kim,J.-H.
EPI559073	HA	Vietnam	2012-Feb-04	A/chicken/Vietnam/NCVD-KA42/2012		Other Database Import	Lee,E.-K.; Kang,H.-M.; Kim,K.-I.; Choi,J.-G.; Long To,T.; Dang Nguyen,T.; Song,B.-M.; Jeong,J.; Choi,K.-S.; Kim,J.-Y.; Lee,H.-S.; Lee,Y.-J.; Kim,J.-H.
EPI545469	HA	Vietnam	2014-Feb-26	A/chicken/Khanhhoa/CVVI-44/2014		Other Database Import	Nguyen,H.T.; Than,V.T.; Kim,W.
EPI545467	HA	Vietnam	2014-Feb-21	A/chicken/Khanhhoa/CVVI-42/2014		Other Database Import	Nguyen,H.T.; Than,V.T.; Kim,W.
EPI545464	HA	Vietnam	2014-Feb-16	A/chicken/Khanhhoa/CVVI-39/2014		Other Database Import	Nguyen,H.T.; Than,V.T.; Kim,W.
EPI545437	HA	Vietnam	2013-Feb-18	A/chicken/Khanhhoa/CVVI-12/2013		Other Database Import	Nguyen,H.T.; Than,V.T.; Kim,W.
EPI545436	HA	Vietnam	2013-Feb-05	A/chicken/Khanhhoa/CVVI-11/2013		Other Database Import	Nguyen,H.T.; Than,V.T.; Kim,W.
EPI542930	HA	Cambodia	2012-May-28	A/chicken/Cambodia/W0530389/2012		Other Database Import	Buchy,P.
EPI542873	HA	Cambodia	2013-Jan-23	A/chicken/Cambodia/X0124310/2013		Other Database Import	Buchy,P.
EPI527372	HA	Bhutan	2012-Feb-14	A/chicken/Bhutan/259/2012		Other Database Import	Franks,J.S.; Tenzin,S.; Tshering,D.; Rai,P.; Lhamo,K.; Dahal,N.; Dukpa,K.
EPI527346	HA	Bhutan	2012-Jan-29	A/chicken/Bhutan/349/2012		Other Database Import	Franks,J.S.; Tenzin,S.; Tshering,D.; Rai,P.; Lhamo,K.; Dahal,N.; Dukpa,K.
EPI527344	HA	Bhutan	2012-Feb-14	A/chicken/Bhutan/258/2012		Other Database Import	Franks,J.S.; Tenzin,S.; Tshering,D.; Rai,P.; Lhamo,K.; Dahal,N.; Dukpa,K.
EPI527330	HA	Bhutan	2012-Jan-29	A/chicken/Bhutan/346/2012		Other Database Import	Franks,J.S.; Tenzin,S.; Tshering,D.; Rai,P.; Lhamo,K.; Dahal,N.; Dukpa,K.
EPI527318	HA	Bhutan	2012-Oct-11	A/chicken/Bhutan/935/2012		Other Database Import	Franks,J.S.; Tenzin,S.; Tshering,D.; Rai,P.; Lhamo,K.; Dahal,N.; Dukpa,K.
EPI527305	HA	Bhutan	2012-Mar-18	A/chicken/Bhutan/1031/2012		Other Database Import	Franks,J.S.; Tenzin,S.; Tshering,D.; Rai,P.; Lhamo,K.; Dahal,N.; Dukpa,K.
EPI510442	HA	Bangladesh	2012-Jan-18	A/chicken/Bangladesh/15085/2012		Other Database Import	Marinova-Petkova,A.; Feeroz,M.M.; Alam,S.M.R.; Hasan,M.K.; Akhtar,S.; Jones-Engel,L.; Walker,D.; McClenaghan,L.; Rubrum,A.; Franks,J.; Seiler,P.; Jeevan,T.; McKenzie,P.; Krauss,S.; Webby,R.J.; Webster,R.G.
EPI510389	HA	Bangladesh	2012-Sep-07	A/chicken/Bangladesh/18061/2012		Other Database Import	Marinova-Petkova,A.; Feeroz,M.M.; Alam,S.M.R.; Hasan,M.K.; Akhtar,S.; Jones-Engel,L.; Walker,D.; McClenaghan,L.; Rubrum,A.; Franks,J.; Seiler,P.; Jeevan,T.; McKenzie,P.; Krauss,S.; Webby,R.J.; Webster,R.G.
EPI510370	HA	Bangladesh	2012-Jan-18	A/chicken/Bangladesh/15210/2012		Other Database Import	Marinova-Petkova,A.; Feeroz,M.M.; Alam,S.M.R.; Hasan,M.K.; Akhtar,S.; Jones-Engel,L.; Walker,D.; McClenaghan,L.; Rubrum,A.; Franks,J.; Seiler,P.; Jeevan,T.; McKenzie,P.; Krauss,S.; Webby,R.J.; Webster,R.G.
EPI510365	HA	Bangladesh	2012-Sep-07	A/chicken/Bangladesh/18065/2012		Other Database Import	Marinova-Petkova,A.; Feeroz,M.M.; Alam,S.M.R.; Hasan,M.K.; Akhtar,S.; Jones-Engel,L.; Walker,D.; McClenaghan,L.; Rubrum,A.; Franks,J.; Seiler,P.; Jeevan,T.; McKenzie,P.; Krauss,S.; Webby,R.J.; Webster,R.G.
EPI499482	HA	China	2010-Jun-09	A/chicken/Shandong/k0603/2010		Other Database Import	Gu,M.; Zhao,G.; Zhao,K.; Zhong,L.; Huang,J.; Wan,H.; Wang,X.; Liu,W.; Liu,H.; Peng,D.; Liu,X.
EPI497942	HA	Cambodia	2013-Jun-19	A/chicken/Cambodia/828W25M1/2013	Institut Pasteur in Cambodia	Institut Pasteur in Cambodia	Horm, S-V; Rith, S; Buchy, P.
EPI492328	HA	China	2010-Dec-01	A/chicken/Eastern China/ZG16/2010		Other Database Import	Zhao,G.; Liu,X.
EPI476658	HA	China	2012-Apr-13	A/chicken/Ningxia/222/2012		Other Database Import	Liu,H.; Wang,J.; Wang,Z.
EPI475760	HA	Nepal	2013-Apr-16	A/chicken/Nepal/T-262/13	Central Veterinary Laboratory	Animal and Plant Health Agency (APHA)	Puranik, A; Hanna, A; Essen, S; Focosi-Snyman, R; Manvell, R; Jha, VC; Chapagain, S; Koirala, P; Air, TB; Reid, S
EPI475757	HA	Nepal	2013-Mar-30	A/chicken/Nepal/T-234/13	Central Veterinary Laboratory	Animal and Plant Health Agency (APHA)	Puranik, A; Hanna, A; Essen, S; Focosi-Snyman, R; Manvell, R; Jha, VC; Chapagain, S; Koirala, P; Air, TB; Reid, S
EPI475755	HA	Nepal	2013-Mar-30	A/chicken/Nepal/T-233/13	Central Veterinary Laboratory	Animal and Plant Health Agency (APHA)	Puranik, A; Hanna, A; Essen, S; Focosi-Snyman, R; Manvell, R; Jha, VC; Chapagain, S; Koirala, P; Air, TB; Reid, S
EPI446002	HA	Nepal	2013-Mar-28	A/chicken/Nepal/223/13	Central Veterinary Laboratory	Animal and Plant Health Agency (APHA)	Puranik, A; Hanna, A; Essen, S; Focosi-Snyman, R; Manvell, R; Manandhar, P; Reid, S
EPI442545	HA	Bangladesh	2012-Jan-02	A/chicken/Bangladesh/12VIR-7140-2/2012		Other Database Import	Monne,I.; Fusaro,A.; Salviato,A.; Ormelli,S.; Schivo,A.; Heidari,A.; Yamage,M.; Giasuddin,M.; Khan,S.R.; Cattoli,G.
EPI438857	HA	India	2008-Jan-22	A/chicken/India/82544/2008		Other Database Import	Jain,R.; Tosh,C.; Prakash,A.; Nagrajan,S.; Murugkar,H.V.; Dubey,S.C.; Kulkarni,D.D.
EPI438830	HA	India	2008-Jan-19	A/chicken/India/81753/2008		Other Database Import	Jain,R.; Tosh,C.; Prakash,A.; Nagrajan,S.; Murugkar,H.V.; Dubey,S.C.; Kulkarni,D.D.
EPI432653	HA	Nepal	2012-Dec-18	A/chicken/Nepal/PT-17/12	Central Veterinary Laboratory	Animal and Plant Health Agency (APHA)	Puranik, A; Hanna, A; Essen, S; Focosi-Snyman, R; Manvell, R; Manandhar, P; Reid, S
EPI407283	HA	Nepal	2012-Oct-16	A/chicken/Nepal/PT-16/12	Central Veterinary Laboratory	Animal and Plant Health Agency (APHA)	Puranik, A; Hanna, A; Essen, S; Focosi-Snyman, R; Manvell, R; Bahadur Singh, D; Chapagain, S; Manandhar, S; Bahadur Air, T; Bahadur Kunwar, B; Reid, S
EPI406384	HA	Vietnam	2007-Dec-01	A/chicken/Ha Tay/44/2007		Other Database Import	Zhao,D.; Liang,L.; Li,Y.; Jiang,Y.; Liu,L.; Chen,H.
EPI406344	HA	Vietnam	2007-Dec-01	A/chicken/Hanoi/45/2007		Other Database Import	Zhao,D.; Liang,L.; Li,Y.; Jiang,Y.; Liu,L.; Chen,H.
EPI401570	HA	Japan	2011-Mar-01	A/chicken/Chiba/2/2011		Other Database Import	Uchida,Y.; Suzuki,Y.; Shirakura,M.; Kawaguchi,A.; Nobusawa,E.; Tanikawa,T.; Hikono,H.; Takemae,N.; Mase,M.; Kanehira,K.; Hayashi,T.; Tagawa,Y.; Tashiro,M.; Saito,T.
EPI401567	HA	Japan	2011-Feb-01	A/chicken/Nara/1/2011		Other Database Import	Uchida,Y.; Suzuki,Y.; Shirakura,M.; Kawaguchi,A.; Nobusawa,E.; Tanikawa,T.; Hikono,H.; Takemae,N.; Mase,M.; Kanehira,K.; Hayashi,T.; Tagawa,Y.; Tashiro,M.; Saito,T.
EPI401560	HA	Japan	2011-Feb-01	A/chicken/Miyazaki/10/2011		Other Database Import	Uchida,Y.; Suzuki,Y.; Shirakura,M.; Kawaguchi,A.; Nobusawa,E.; Tanikawa,T.; Hikono,H.; Takemae,N.; Mase,M.; Kanehira,K.; Hayashi,T.; Tagawa,Y.; Tashiro,M.; Saito,T.
EPI401518	HA	Japan	2011-Jan-01	A/chicken/Miyazaki/N7/2011		Other Database Import	Uchida,Y.; Suzuki,Y.; Shirakura,M.; Kawaguchi,A.; Nobusawa,E.; Tanikawa,T.; Hikono,H.; Takemae,N.; Mase,M.; Kanehira,K.; Hayashi,T.; Tagawa,Y.; Tashiro,M.; Saito,T.
EPI401431	HA	Japan	2011-Jan-01	A/chicken/Kagoshima/I-2/2011		Other Database Import	Uchida,Y.; Suzuki,Y.; Shirakura,M.; Kawaguchi,A.; Nobusawa,E.; Tanikawa,T.; Hikono,H.; Takemae,N.; Mase,M.; Kanehira,K.; Hayashi,T.; Tagawa,Y.; Tashiro,M.; Saito,T.
EPI383214	HA	Myanmar	2010-Feb-01	A/chicken/Yangon/254/2010		Other Database Import	Mon,P.P.; Lapkuntod,J.; Maw,M.T.; Nuansrichay,B.; Parchariyanon,S.; Tiensin,T.; Htun,T.; Padungtod,P.; Kalpravidh,W.; Sunn,K.; Maclean,M.; Amonsin,A.
EPI382220	HA	Pakistan	2008-Jan-08	A/chicken/Pakistan-Khi/NARC-520/2008		Other Database Import	Siddique,N.; Abbas,M.A.; Ahmed,Z.; Naeem,K.
EPI372247	HA	India	2010-Jan-18	A/chicken/India/241272/2010		Other Database Import	Tosh,C.; Nagarajan,S.; Murugkar,H.V.; Patil,S.; Dubey,S.C.
EPI361788	HA	Cambodia	2011-Nov-03	A/chicken/Cambodia/089LC1/2011		Other Database Import	Buchy,P.
EPI361516	HA	Lao, People's Democratic Republic	2006-Jan-01	A/Chicken/Laos/Xaythiani 26/2006		Other Database Import	Butler,J.; Middleton,D.; Klippel,J.; Rockman,S.; Brown,L.; Sapats,S.
EPI359866	HA	Korea, Republic of	2011-Jan-01	A/chicken/Korea/Asan90/2011		Other Database Import	Kim,H.R.; Lee,Y.J.; Park,C.K.; Oem,J.K.; Lee,O.S.; Kang,H.M.; Choi,J.G.; Bae,Y.C.
EPI356867	HA	Nepal	2011-Dec-21	A/chicken/Nepal/PT-1/12	Central Veterinary Laboratory	Animal and Plant Health Agency (APHA)	Collins, S; Hanna, A; Essen, S; Focosi-Snyman, R; Manvell, R.J; Sedai, D; Chapagain, S; Manandhar, S; Koirala, P; Karki, K.B; Pandey, K.R; Air, T.B; Reid, S
EPI356371	HA	Japan	2011-Feb-01	A/chicken/Mie/1/2011		Other Database Import	Sakoda,Y.; Ito,H.; Uchida,Y.; Okamatsu,M.; Yamamoto,N.; Soda,K.; Nomura,N.; Kuribayashi,S.; Shichinohe,S.; Sunden,Y.; Umemura,T.; Usui,T.; Ozaki,H.; Yamaguchi,T.; Murase,T.; Ito,T.; Saito,T.; Takada,A.; Kida,H.; Takemae,N.; Hikono,H.; Uchida,Y.; Suzuki,Y.; Shirakura,M.; Kawaguchi,A.; Nobusawa,E.; Tanikawa,T.; Hikono,H.; Takemae,N.; Mase,M.; Kanehira,K.; Hayashi,T.; Tagawa,Y.; Tashiro,M.; Saito,T.…
EPI356370	HA	Japan	2011-Jan-01	A/chicken/Aichi/T1/2011		Other Database Import	Sakoda,Y.; Ito,H.; Uchida,Y.; Okamatsu,M.; Yamamoto,N.; Soda,K.; Nomura,N.; Kuribayashi,S.; Shichinohe,S.; Sunden,Y.; Umemura,T.; Usui,T.; Ozaki,H.; Yamaguchi,T.; Murase,T.; Ito,T.; Saito,T.; Takada,A.; Kida,H.; Takemae,N.; Hikono,H.; Uchida,Y.; Suzuki,Y.; Shirakura,M.; Kawaguchi,A.; Nobusawa,E.; Tanikawa,T.; Hikono,H.; Takemae,N.; Mase,M.; Kanehira,K.; Hayashi,T.; Tagawa,Y.; Tashiro,M.; Saito,T.
EPI356367	HA	Japan	2011-Jan-01	A/chicken/Miyazaki/M6/2011		Other Database Import	Sakoda,Y.; Ito,H.; Uchida,Y.; Okamatsu,M.; Yamamoto,N.; Soda,K.; Nomura,N.; Kuribayashi,S.; Shichinohe,S.; Sunden,Y.; Umemura,T.; Usui,T.; Ozaki,H.; Yamaguchi,T.; Murase,T.; Ito,T.; Saito,T.; Takada,A.; Kida,H.; Takemae,N.; Hikono,H.; Uchida,Y.; Suzuki,Y.; Shirakura,M.; Kawaguchi,A.; Nobusawa,E.; Tanikawa,T.; Hikono,H.; Takemae,N.; Mase,M.; Kanehira,K.; Hayashi,T.; Tagawa,Y.; Tashiro,M.; Saito,T.
EPI354072	HA	Indonesia	2004-Jan-01	A/chicken/Indonesia/R132/2004	Friedrich-Loeffler-Institut	Robert Koch Institute Nationales Referenzzentrum für Influenza	Zoehner, Andrea; Matthaei, Markus; Schweiger, Brunhilde; Wolff, Thorsten
EPI352323	HA	India	2011-Mar-06	A/chicken/India/CA0302/2011		Other Database Import	Nagarajan,S.; Pandey,M.; Tosh,C.; Jain,R.; Syed,Z.; Murugkar,H.V.; Dubey,S.C.
EPI352318	HA	India	2011-Mar-06	A/chicken/India/CL03485/2011		Other Database Import	Nagarajan,S.; Syed,Z.; Tosh,C.; Jain,R.; Pandey,M.; Murugkar,H.V.; Dubey,S.C.
EPI341358	HA	Cambodia	2010-Jan-28	A/chicken/Cambodia/TKCMB5T/2010		Other Database Import	Buchy,P.; Mardy,S.; San,S.
EPI341348	HA	Cambodia	2008-Mar-07	A/chicken/Cambodia/67F1/2008		Other Database Import	Buchy,P.; Mardy,S.; San,S.
EPI341347	HA	Cambodia	2008-Mar-07	A/chicken/Cambodia/67F8/2008		Other Database Import	Buchy,P.; Mardy,S.; San,S.
EPI340802	HA	Indonesia	2009-Jan-01	A/chicken/Payakumbuh/BPPVRII-236/2009	Disease Investigation Centre Regional II Bukittinggi (BPPVRII)	CSIRO Australian Animal Health Laboratory	Miswati,Yuli; Yulfitria,.; Azfirman,.; Suatmodjo,Musny; Bruce,Kerri; Davies,Kelly R; Stevens,Vittoria; Kim,Mia; Daniels,Peter; Wong,Frank YK
EPI340800	HA	Indonesia	2009-Jan-01	A/chicken/Agam/BPPVRII-142/2009	Disease Investigation Centre Regional II Bukittinggi (BPPVRII)	CSIRO Australian Animal Health Laboratory	Miswati,Yuli; Yulfitria,.; Azfirman,.; Suatmodjo,Musny; Bruce,Kerri; Davies,Kelly R; Stevens,Vittoria; Kim,Mia; Daniels,Peter; Wong,Frank YK
EPI340788	HA	Indonesia	2010-Jan-01	A/chicken/Klaten/BBVW-109-II/2010	Disease Investigation Centre Wates (BBVW)	CSIRO Australian Animal Health Laboratory	Dhamawan,Rama; Usman,Tri Bhakti; Junaidi,Akhmad; Suatmodjo,Musny; Bruce,Kerri; Davies,Kelly R; Stevens,Vittoria; Kim,Mia; Daniels,Peter; Wong,Frank YK
EPI340786	HA	Indonesia	2010-Jan-01	A/chicken/Jombang/BBVW-166-III/2010	Disease Investigation Centre Wates (BBVW)	CSIRO Australian Animal Health Laboratory	Dhamawan,Rama; Usman,Tri Bhakti; Junaidi,Akhmad; Suatmodjo,Musny; Bruce,Kerri; Davies,Kelly R; Stevens,Vittoria; Kim,Mia; Daniels,Peter; Wong,Frank YK
EPI340784	HA	Indonesia	2010-Jan-01	A/chicken/Sleman/BBVW-150-III/2010	Disease Investigation Centre Wates (BBVW)	CSIRO Australian Animal Health Laboratory	Dhamawan,Rama; Usman,Tri Bhakti; Junaidi,Akhmad; Suatmodjo,Musny; Bruce,Kerri; Davies,Kelly R; Stevens,Vittoria; Kim,Mia; Daniels,Peter; Wong,Frank YK
EPI340782	HA	Indonesia	2010-Jan-01	A/chicken/Sleman/BBVW-180-III/2010	Disease Investigation Centre Wates (BBVW)	CSIRO Australian Animal Health Laboratory	Dhamawan,Rama; Usman,Tri Bhakti; Junaidi,Akhmad; Suatmodjo,Musny; Bruce,Kerri; Davies,Kelly R; Stevens,Vittoria; Kim,Mia; Daniels,Peter; Wong,Frank YK
EPI340770	HA	Indonesia	2008-Jan-01	A/chicken/Banyumas/BBVW-1555b-XII/2008	Disease Investigation Centre Wates (BBVW)	CSIRO Australian Animal Health Laboratory	Dhamawan,Rama; Usman,Tri Bhakti; Junaidi,Akhmad; Suatmodjo,Musny; Bruce,Kerri; Davies,Kelly R; Stevens,Vittoria; Kim,Mia; Daniels,Peter; Wong,Frank YK
EPI340768	HA	Indonesia	2009-Jan-01	A/chicken/Kuningan/BBVW-1004-VI/2009	Disease Investigation Centre Wates (BBVW)	CSIRO Australian Animal Health Laboratory	Dhamawan,Rama; Usman,Tri Bhakti; Junaidi,Akhmad; Suatmodjo,Musny; Bruce,Kerri; Davies,Kelly R; Stevens,Vittoria; Kim,Mia; Daniels,Peter; Wong,Frank YK
EPI340766	HA	Indonesia	2009-Jan-01	A/chicken/Kudus/BBVW-1186-IX/2009	Disease Investigation Centre Wates (BBVW)	CSIRO Australian Animal Health Laboratory	Dhamawan,Rama; Usman,Tri Bhakti; Junaidi,Akhmad; Suatmodjo,Musny; Bruce,Kerri; Davies,Kelly R; Stevens,Vittoria; Kim,Mia; Daniels,Peter; Wong,Frank YK
EPI336758	HA	Nepal	2010-Nov-01	A/chicken/Nepal/5-1cl/2010		Other Database Import	Damodar,S.; Shell,W.; Manvell,R.; Focosi-Shyman,R.; Alton,B.; Barrass,L.; Russell,C.; Reid,S.
EPI336725	HA	Bhutan	2010-Feb-17	A/chicken/Bhutan/248006/2010		Other Database Import	Dubey,S.C.; Tosh,C.; Dahal,N.; Nagarajan,S.; Murugkar,H.V.; Jain,R.; Katare,M.; Patil,S.; Rinzin,K.; Sharma,B.; Kulkarni,D.
EPI336717	HA	Bhutan	2010-Feb-17	A/chicken/Bhutan/248007/2010		Other Database Import	Dubey,S.C.; Tosh,C.; Dahal,N.; Nagarajan,S.; Murugkar,H.V.; Jain,R.; Katare,M.; Patil,S.; Rinzin,K.; Sharma,B.; Kulkarni,D.
EPI335235	HA	Lao, People's Democratic Republic	2010-May-01	A/chicken/Lao/LH1B/2010		Other Database Import	Sonnberg,S.; Phommachanh,P.; Naipospos,T.S.P.; McKenzie,J.; Chanthavisouk,C.; Pathammavong,S.; Darnell,D.; Meeduangchanh,P.; Rubrum,A.M.; Souriya,M.; Khambounheuang,B.; Webby,R.J.; Douangngeun,B.; Webster,R.G.
EPI335233	HA	Lao, People's Democratic Republic	2010-May-01	A/chicken/Lao/LH2/2010		Other Database Import	Sonnberg,S.; Phommachanh,P.; Naipospos,T.S.P.; McKenzie,J.; Chanthavisouk,C.; Pathammavong,S.; Darnell,D.; Meeduangchanh,P.; Rubrum,A.M.; Souriya,M.; Khambounheuang,B.; Webby,R.J.; Douangngeun,B.; Webster,R.G.
EPI327220	HA	Vietnam	2008-Aug-03	A/chicken/Viet Nam/TMU009/2008		Other Database Import	Thang,N.N.; Quang,P.N.; Khai,P.N.; Khang,D.D.; Hien,L.X.
EPI323284	HA	Pakistan	2006-Apr-18	A/chicken/Lahore/NARC-3320/2006		Other Database Import	Siddique,N.; Abbas,M.A.; Ahmed,Z.; Naeem,K.; Malik,S.A.; Webster,R.G.; Franks,J.S.
EPI321505	HA	Vietnam	2009-Apr-29	A/chicken/Vietnam/27262/2009		Other Database Import	Hanna,A.; To,T.L.; Tong,H.; Shell,W.; Coward,V.J.; Banks,J.; Brown,I.H.; Slomka,M.J.
EPI321501	HA	Vietnam	2009-Apr-18	A/chicken/Vietnam/20390/2009		Other Database Import	Hanna,A.; To,T.L.; Tong,H.; Shell,W.; Coward,V.J.; Banks,J.; Brown,I.H.; Slomka,M.J.
EPI321500	HA	Vietnam	2009-Apr-18	A/chicken/Vietnam/20389/2009		Other Database Import	Hanna,A.; To,T.L.; Tong,H.; Shell,W.; Coward,V.J.; Banks,J.; Brown,I.H.; Slomka,M.J.
EPI321496	HA	Vietnam	2009-Apr-08	A/chicken/Vietnam/18129/2009		Other Database Import	Hanna,A.; To,T.L.; Tong,H.; Shell,W.; Coward,V.J.; Banks,J.; Brown,I.H.; Slomka,M.J.
EPI321492	HA	Vietnam	2009-Apr-08	A/chicken/Vietnam/18083/2009		Other Database Import	Hanna,A.; To,T.L.; Tong,H.; Shell,W.; Coward,V.J.; Banks,J.; Brown,I.H.; Slomka,M.J.
EPI321491	HA	Vietnam	2009-Apr-08	A/chicken/Vietnam/18082/2009		Other Database Import	Hanna,A.; To,T.L.; Tong,H.; Shell,W.; Coward,V.J.; Banks,J.; Brown,I.H.; Slomka,M.J.
EPI321407	HA	Indonesia	2007-Jun-21	A/chicken/Tabanan/BBVD-307/2007		Other Database Import	Soegiarto,S.; Santhia,K.; Suatmodjo,M.; Axell,A.; Selleck,P.; Davies,K.R.; Stevens,V.; Kim,M.; Daniels,P.; Wong,F.Y.K.
EPI321404	HA	Indonesia	2008-Jan-26	A/chicken/Sleman/BBVW-82-65/2008		Other Database Import	Wibawa,H.; Usman,T.B.; Junaidi,A.; Poermadjaja,B.; Suatmodjo,M.; Davies,K.R.; Stevens,V.; Selleck,P.; Daniels,P.; Wong,F.Y.K.
EPI321401	HA	Indonesia	2008-Jan-26	A/chicken/Sleman/BBVW-70-1083/2008		Other Database Import	Wibawa,H.; Usman,T.B.; Junaidi,A.; Poermadjaja,B.; Suatmodjo,M.; Davies,K.R.; Stevens,V.; Selleck,P.; Daniels,P.; Wong,F.Y.K.
EPI321399	HA	Indonesia	2007-Jul-31	A/chicken/Sleman/BBVW-626-234/2007		Other Database Import	Wibawa,H.; Usman,T.B.; Junaidi,A.; Poermadjaja,B.; Suatmodjo,M.; Davies,K.R.; Stevens,V.; Selleck,P.; Daniels,P.; Wong,F.Y.K.
EPI321397	HA	Indonesia	2007-Jul-31	A/chicken/Sleman/BBVW-626-233/2007		Other Database Import	Wibawa,H.; Usman,T.B.; Junaidi,A.; Poermadjaja,B.; Suatmodjo,M.; Davies,K.R.; Stevens,V.; Selleck,P.; Daniels,P.; Wong,F.Y.K.
EPI321396	HA	Indonesia	2007-Jul-24	A/chicken/Sleman/BBVW-493-214/2007		Other Database Import	Wibawa,H.; Usman,T.B.; Junaidi,A.; Poermadjaja,B.; Suatmodjo,M.; Davies,K.R.; Stevens,V.; Selleck,P.; Daniels,P.; Wong,F.Y.K.
EPI321389	HA	Pakistan	2007-Jan-01	A/chicken/Pakistan/SPVC-8/2007		Other Database Import	Wasilenko,J.; Khan,T.A.; Ahmed,A.; Rehmani,S.F.; Lone,N.A.; Pantin-Jackwood,M.; Swayne,D.E.
EPI321385	HA	Pakistan	2007-Jan-01	A/chicken/Pakistan/SPVC-7/2007		Other Database Import	Wasilenko,J.; Khan,T.A.; Ahmed,A.; Rehmani,S.F.; Lone,N.A.; Pantin-Jackwood,M.; Swayne,D.E.
EPI321373	HA	Indonesia	2007-Sep-21	A/chicken/Magelang/BBVW-680-772/2007		Other Database Import	Wibawa,H.; Usman,T.B.; Junaidi,A.; Poermadjaja,B.; Suatmodjo,M.; Davies,K.R.; Stevens,V.; Selleck,P.; Daniels,P.; Wong,F.Y.K.
EPI321358	HA	Indonesia	2007-Sep-19	A/chicken/Kulon Progo/BBVW-677-60X/2007		Other Database Import	Wibawa,H.; Usman,T.B.; Junaidi,A.; Poermadjaja,B.; Suatmodjo,M.; Davies,K.R.; Stevens,V.; Selleck,P.; Daniels,P.; Wong,F.Y.K.
EPI321350	HA	Indonesia	2007-Aug-19	A/chicken/Kulon Progo/BBVW-610-11019/2007		Other Database Import	Wibawa,H.; Usman,T.B.; Junaidi,A.; Poermadjaja,B.; Suatmodjo,M.; Davies,K.R.; Stevens,V.; Selleck,P.; Daniels,P.; Wong,F.Y.K.
EPI321341	HA	Indonesia	2007-Aug-23	A/chicken/Klungkung/BBVD-484/2007		Other Database Import	Soegiarto,S.; Santhia,K.; Suatmodjo,M.; Axell,A.; Selleck,P.; Davies,K.R.; Stevens,V.; Kim,M.; Daniels,P.; Wong,F.Y.K.
EPI321340	HA	Indonesia	2007-Aug-21	A/chicken/Klungkung/BBVD-455/2007		Other Database Import	Soegiarto,S.; Santhia,K.; Suatmodjo,M.; Axell,A.; Selleck,P.; Davies,K.R.; Stevens,V.; Kim,M.; Daniels,P.; Wong,F.Y.K.
EPI321337	HA	Indonesia	2007-May-24	A/chicken/Klungkung/BBVD-225/2007		Other Database Import	Soegiarto,S.; Santhia,K.; Suatmodjo,M.; Axell,A.; Selleck,P.; Davies,K.R.; Stevens,V.; Kim,M.; Daniels,P.; Wong,F.Y.K.
EPI321336	HA	Indonesia	2006-Aug-04	A/chicken/Jembrana/BBVD-300/2006		Other Database Import	Soegiarto,S.; Santhia,K.; Suatmodjo,M.; Axell,A.; Selleck,P.; Davies,K.R.; Stevens,V.; Kim,M.; Daniels,P.; Wong,F.Y.K.
EPI321335	HA	Indonesia	2007-Jun-18	A/chicken/Jembrana/BBVD-298b/2007		Other Database Import	Soegiarto,S.; Santhia,K.; Suatmodjo,M.; Axell,A.; Selleck,P.; Davies,K.R.; Stevens,V.; Kim,M.; Daniels,P.; Wong,F.Y.K.
EPI321322	HA	Indonesia	2007-Aug-15	A/chicken/Gianyar/BBVD-429/2007		Other Database Import	Soegiarto,S.; Santhia,K.; Suatmodjo,M.; Axell,A.; Selleck,P.; Davies,K.R.; Stevens,V.; Kim,M.; Daniels,P.; Wong,F.Y.K.
EPI321320	HA	Indonesia	2007-Sep-17	A/chicken/Denpasar/BBVD-560/2007		Other Database Import	Soegiarto,S.; Santhia,K.; Suatmodjo,M.; Axell,A.; Selleck,P.; Davies,K.R.; Stevens,V.; Kim,M.; Daniels,P.; Wong,F.Y.K.
EPI321317	HA	Indonesia	2007-Aug-21	A/chicken/Denpasar/BBVD-456/2007		Other Database Import	Soegiarto,S.; Santhia,K.; Suatmodjo,M.; Axell,A.; Selleck,P.; Davies,K.R.; Stevens,V.; Kim,M.; Daniels,P.; Wong,F.Y.K.
EPI321314	HA	Indonesia	2007-Jul-05	A/chicken/Denpasar/BBVD-331/2007		Other Database Import	Soegiarto,S.; Santhia,K.; Suatmodjo,M.; Axell,A.; Selleck,P.; Davies,K.R.; Stevens,V.; Kim,M.; Daniels,P.; Wong,F.Y.K.
EPI321311	HA	Indonesia	2007-Mar-27	A/chicken/Denpasar/BBVD-145/2007		Other Database Import	Soegiarto,S.; Santhia,K.; Suatmodjo,M.; Axell,A.; Selleck,P.; Davies,K.R.; Stevens,V.; Kim,M.; Daniels,P.; Wong,F.Y.K.
EPI321309	HA	Indonesia	2007-Sep-21	A/chicken/Bantul/BBVW-678-443/2007		Other Database Import	Wibawa,H.; Usman,T.B.; Junaidi,A.; Poermadjaja,B.; Suatmodjo,M.; Davies,K.R.; Stevens,V.; Selleck,P.; Daniels,P.; Wong,F.Y.K.
EPI321298	HA	Indonesia	2007-Jul-12	A/chicken/Bantul/BBVW-446-24452/2007		Other Database Import	Wibawa,H.; Usman,T.B.; Junaidi,A.; Poermadjaja,B.; Suatmodjo,M.; Davies,K.R.; Stevens,V.; Selleck,P.; Daniels,P.; Wong,F.Y.K.
EPI321296	HA	Indonesia	2007-Sep-18	A/chicken/Bangli/BBVD-563/2007		Other Database Import	Soegiarto,S.; Santhia,K.; Suatmodjo,M.; Axell,A.; Selleck,P.; Davies,K.R.; Stevens,V.; Kim,M.; Daniels,P.; Wong,F.Y.K.
EPI321293	HA	Indonesia	2007-Jul-26	A/chicken/Bangli/BBVD-387ab/2007		Other Database Import	Soegiarto,S.; Santhia,K.; Suatmodjo,M.; Axell,A.; Selleck,P.; Davies,K.R.; Stevens,V.; Kim,M.; Daniels,P.; Wong,F.Y.K.
EPI321291	HA	Indonesia	2007-May-31	A/chicken/Bangli/BBVD-245/2007		Other Database Import	Soegiarto,S.; Santhia,K.; Suatmodjo,M.; Axell,A.; Selleck,P.; Davies,K.R.; Stevens,V.; Kim,M.; Daniels,P.; Wong,F.Y.K.
EPI321289	HA	Indonesia	2007-Jul-11	A/chicken/Badung/BBVD-342/2007		Other Database Import	Soegiarto,S.; Santhia,K.; Suatmodjo,M.; Axell,A.; Selleck,P.; Davies,K.R.; Stevens,V.; Kim,M.; Daniels,P.; Wong,F.Y.K.
EPI321288	HA	Indonesia	2007-Jul-03	A/chicken/Badung/BBVD-328/2007		Other Database Import	Soegiarto,S.; Santhia,K.; Suatmodjo,M.; Axell,A.; Selleck,P.; Davies,K.R.; Stevens,V.; Kim,M.; Daniels,P.; Wong,F.Y.K.
EPI317301	HA	Bhutan	2010-Feb-19	A/chicken/Bhutan/248015/2010		Other Database Import	Dubey,S.C.; Tosh,C.; Dahal,N.; Nagarajan,S.; Murugkar,H.V.; Jain,R.; Patil,S.; Rinzin,K.; Sharma,B.; Kulkarni,D.
EPI297552	HA	China	2008-Dec-01	A/chicken/Huadong/4/2008		Other Database Import	Li,Y.; Zhang,X.; Xu,Q.; Fu,Q.; Zhu,Y.; Chen,S.; Peng,D.; Liu,X.
EPI287615	HA	India	2009-May-01	A/chicken/West Bengal/193936/2009		Other Database Import	Tosh,C.; Nagarajan,S.; Murugkar,H.V.; Jain,R.; Kulkarni,D.D.; Dubey,S.C.
EPI287579	HA	India	2008-Jan-19	A/chicken/West Bengal/81760/2008		Other Database Import	Tosh,C.; Jain,R.; Nagarajan,S.; Murugkar,H.V.; Dubey,S.C.
EPI287577	HA	India	2008-Mar-23	A/chicken/West Bengal/100879/2008		Other Database Import	Tosh,C.; Jain,R.; Nagarajan,S.; Murugkar,H.V.; Tosh,C.
EPI287574	HA	India	2009-Mar-09	A/chicken/West Bengal/170564/2009		Other Database Import	Tosh,C.; Behera,P.; Nagarajan,S.; Murugkar,H.V.; Dubey,S.C.
EPI286399	HA	Vietnam	2007-Jan-01	A/chicken/Thai Binh/07-89/2007		Other Database Import	Kim,L.M.; Scott,M.A.; Suarez,D.L.; Spackman,E.; Swayne,D.E.; Afonso,C.L.
EPI286392	HA	Vietnam	2007-Jan-01	A/chicken/Bac Giang/07-74/2007		Other Database Import	Kim,L.M.; Scott,M.A.; Suarez,D.L.; Spackman,E.; Swayne,D.E.; Afonso,C.L.
EPI283995	HA	Cambodia	2005-Jan-01	A/chicken/Cambodia/047LC3/2005		Other Database Import	Buchy,P.; Mardy,S.
EPI283268	HA	Bangladesh	2010-Jan-01	A/chicken/Bangladesh/1151-9/2010		Other Database Import	Fusaro,A.; Schivo,A.; Khan,S.R.; Yamage,M.; Loth,L.; Giasuddin,M.; Samad,M.A.; Monne,I.; Cattoli,G.
EPI275910	HA	China	2006-Jan-01	A/chicken/Xinjiang/28/2006		Other Database Import	Li,Y.; Shi,J.; Zhong,G.; Deng,G.; Tian,G.; Ge,J.; Zeng,X.; Song,J.; Zhao,D.; Liu,L.; Jiang,Y.; Guan,Y.; Bu,Z.; Chen,H.
EPI275902	HA	China	2006-Jan-01	A/chicken/Xinjiang/27/2006		Other Database Import	Li,Y.; Shi,J.; Zhong,G.; Deng,G.; Tian,G.; Ge,J.; Zeng,X.; Song,J.; Zhao,D.; Liu,L.; Jiang,Y.; Guan,Y.; Bu,Z.; Chen,H.
EPI275894	HA	China	2005-Jan-01	A/chicken/Xinjiang/17/2005		Other Database Import	Li,Y.; Shi,J.; Zhong,G.; Deng,G.; Tian,G.; Ge,J.; Zeng,X.; Song,J.; Zhao,D.; Liu,L.; Jiang,Y.; Guan,Y.; Bu,Z.; Chen,H.
EPI275878	HA	China	2008-Jan-01	A/chicken/Tibet/6/2008		Other Database Import	Li,Y.; Shi,J.; Zhong,G.; Deng,G.; Tian,G.; Ge,J.; Zeng,X.; Song,J.; Zhao,D.; Liu,L.; Jiang,Y.; Guan,Y.; Bu,Z.; Chen,H.
EPI275862	HA	China	2006-Jan-01	A/chicken/Shanxi/10/2006		Other Database Import	Li,Y.; Shi,J.; Zhong,G.; Deng,G.; Tian,G.; Ge,J.; Zeng,X.; Song,J.; Zhao,D.; Liu,L.; Jiang,Y.; Guan,Y.; Bu,Z.; Chen,H.
EPI275846	HA	China	2006-Jan-01	A/chicken/Shandong/A-10/2006		Other Database Import	Li,Y.; Shi,J.; Zhong,G.; Deng,G.; Tian,G.; Ge,J.; Zeng,X.; Song,J.; Zhao,D.; Liu,L.; Jiang,Y.; Guan,Y.; Bu,Z.; Chen,H.
EPI275838	HA	China	2009-Jan-01	A/chicken/Shandong/A-1/2009		Other Database Import	Li,Y.; Shi,J.; Zhong,G.; Deng,G.; Tian,G.; Ge,J.; Zeng,X.; Song,J.; Zhao,D.; Liu,L.; Jiang,Y.; Guan,Y.; Bu,Z.; Chen,H.
EPI275790	HA	China	2008-Jan-01	A/chicken/Jiangsu/18/2008		Other Database Import	Li,Y.; Shi,J.; Zhong,G.; Deng,G.; Tian,G.; Ge,J.; Zeng,X.; Song,J.; Zhao,D.; Liu,L.; Jiang,Y.; Guan,Y.; Bu,Z.; Chen,H.
EPI275782	HA	China	2004-Jan-01	A/chicken/Hunan/41/2004		Other Database Import	Li,Y.; Shi,J.; Zhong,G.; Deng,G.; Tian,G.; Ge,J.; Zeng,X.; Song,J.; Zhao,D.; Liu,L.; Jiang,Y.; Guan,Y.; Bu,Z.; Chen,H.
EPI275750	HA	China	2009-Jan-01	A/chicken/Hebei/A-8/2009		Other Database Import	Li,Y.; Shi,J.; Zhong,G.; Deng,G.; Tian,G.; Ge,J.; Zeng,X.; Song,J.; Zhao,D.; Liu,L.; Jiang,Y.; Guan,Y.; Bu,Z.; Chen,H.
EPI239110	HA	China	1997-Jan-01	A/chicken/Hubei/wj/1997		Other Database Import	Liao,X.; Zhang,X.; Wang,J.; Yu,J.; Li,T.
EPI228611	HA	Thailand	2004-Jan-01	A/chicken/Saraburi/Thailand/CU-17/04		Other Database Import	Amonsin,A.; Pariyothorn,N.; Payungporn,S.; Theamboonlers,A.; Chutinimitkul,S.; Tantilertcharoen,R.; Wongyanin,P.; Thanawongnuwech,R.; Suradhat,S.; Chaisingh,A.; Buranathai,C.; Poovorawan,Y.
EPI228597	HA	Thailand	2004-Jan-01	A/chicken/Bangkok/Thailand/CU-3/04		Other Database Import	Amonsin,A.; Pariyothorn,N.; Payungporn,S.; Theamboonlers,A.; Chutinimitkul,S.; Tantilertcharoen,R.; Wongyanin,P.; Thanawongnuwech,R.; Suradhat,S.; Chaisingh,A.; Buranathai,C.; Poovorawan,Y.
EPI227068	HA	Thailand	2005-Jan-01	A/chicken/Thailand/Kanchanaburi/CK-160/2005		Other Database Import	Amonsin,A.; Songserm,T.; Pariyothorn,N.; Puranaveja,S.; Jam-on,R.; Sae-Heng,N.; Payungporn,S.; Theamboonlers,A.; Chutinimitkul,S.; Chaisingh,A.; Damrongwatanapokin,S.; Tantilertcharoen,R.; Suradhat,S.; Thanawongnuwech,R.; Poovorawan,Y.
EPI227064	HA	Thailand	2005-Jan-01	A/chicken/Thailand/Kamphaengphet/NIAH6-3- 0010/2005		Other Database Import	Sanguansermsri,P.; Kanthiyawong,S.; Chamnanpood,C.; Chamnanpood,P.; Sanguansermsri,D.
EPI227063	HA	Thailand	2005-Jan-01	A/chicken/Thailand/Kamphaengphet/NIAH6-3- 0009/2005		Other Database Import	Sanguansermsri,P.; Kanthiyawong,S.; Chamnanpood,C.; Chamnanpood,P.; Sanguansermsri,D.
EPI226986	HA	Vietnam	2005-Jan-01	A/chicken/Lang Son/200/2005		Other Database Import	Kim,L.M.; Scott,M.A.; Suarez,D.L.; Spackman,E.; Swayne,D.E.; Afonso,C.L.
EPI225005	HA	Korea, Republic of	2006-Jan-01	A/chicken/Korea/IS/2006		Other Database Import	Lee,Y.-J.; Choi,Y.-K.; Kim,Y.-J.; Song,M.-S.; Jeong,O.-M.; Lee,E.-K.; Jeon,W.-J.; Jeong,W.; Joh,S.-J.; Choi,K.-S.; Her,M.; Kim,M.-C.; Kim,A.; Kim,M.-J.; Lee,E.H.; Oh,T.-G.; Moon,H.-J.; You,D.-W.; Kim,J.-H.; Sung,M.-H.; Kwon,J.-H.; Kim,C.-J.
EPI224959	HA	Palestinian Territory	2006-Jan-01	A/chicken/Gaza/450/2006		Other Database Import	Panshin,A.; Golender,N.; Banet-Noach,C.; Tendler,Y.; Perk,S.
EPI224608	HA	Indonesia	2006-Aug-01	A/Chicken/West Java/TASIKSOL/2006		Other Database Import	Darminto,D.; Dharmayanti,N.L.P.I.; Indriani,R.; Komadina,N.; Selleck,P.
EPI224607	HA	Indonesia	2006-May-01	A/Chicken/West Java/SMI-PAT/2006		Other Database Import	Darminto,D.; Dharmayanti,N.L.P.I.; Indriani,R.; Komadina,N.; Selleck,P.
EPI224604	HA	Indonesia	2006-May-01	A/Chicken/West Java/HAMD/2006		Other Database Import	Darminto,D.; Dharmayanti,N.L.P.I.; Indriani,R.; Komadina,N.; Selleck,P.
EPI221722	HA	Vietnam	2007-Jan-01	A/chicken/Bac Lieu/07-10/2007		Other Database Import	Kim,L.M.; Scott,M.A.; Suarez,D.L.; Spackman,E.; Swayne,D.E.; Afonso,C.L.
EPI220380	HA	Thailand	2008-Jan-01	A/chicken/Uthaithani/NIAH115067/2008		Other Database Import	Nuansrichay,B.; Parchariyanon,S.; Amonsin,A.; Suwannakarn,K.; Poovorawan,Y.
EPI220369	HA	Thailand	2008-Jan-01	A/chicken/Thailand/ST-351/2008		Other Database Import	Songserm,T.; Jam-on,R.; Munkhong,S.; Suwannakan,K.; Thongmee,C.; Theamboonlers,A.; Amonsin,A.; Sasipreeyajan,J.; Kitikoon,P.; Tantilertcharoen,R.; Thanawongnuwech,R.; Choatrakol,C.; Lapkontod,J.; Lekdumrongsak,T.; Wannaratana,S.; Poovorawan,Y.
EPI219315	HA	India	2009-Jan-02	A/chicken/India/WB-NIV16924/2009		Other Database Import	Pal,B.; Keng,S.; Mullick,J.; Payyapilly,B.; Mishra,A.C.
EPI190659	HA	Bangladesh	2007-Jan-01	A/chicken/Bangladesh/531/2007		Other Database Import
EPI190654	HA	Bangladesh	2009-Jan-01	A/chicken/Bangladesh/CD-08(09)BL-418/2009		Other Database Import
EPI181640	HA	Indonesia	2006-Jan-01	A/chicken/South Kalimantan/UT6028/2006		Other Database Import
EPI181635	HA	Indonesia	2007-Jan-01	A/chicken/East Java/UT6044/2007		Other Database Import
EPI181634	HA	Indonesia	2007-Jan-01	A/chicken/East Java/UT6031/2007		Other Database Import
EPI181632	HA	Indonesia	2006-Jan-01	A/chicken/Banten/UT6025/2006		Other Database Import
EPI181629	HA	Indonesia	2006-Jan-01	A/chicken/East Java/UT6016/2006		Other Database Import
EPI181624	HA	Indonesia	2005-Jan-01	A/chicken/Bali/UT2091/2005		Other Database Import
EPI180961	HA	Lao, People's Democratic Republic	2008-Jan-01	A/chicken/Laos/OX005/2008		Other Database Import
EPI180855	HA	Lao, People's Democratic Republic	2007-Jan-01	A/chicken/Laos/A0464/2007		Other Database Import
EPI180252	HA	Vietnam	2008-Jan-01	A/chicken/Vietnam/NCVD-swab19/2008		Other Database Import
EPI180246	HA	Vietnam	2008-Jan-01	A/chicken/Vietnam/NCVD-swab18/2008		Other Database Import
EPI180247	HA	Vietnam	2008-Jan-01	A/chicken/Vietnam/NCVD-093/2008		Other Database Import
EPI174653	HA	China	2007-Jan-29	A/chicken/Hubei/3002/2007		Other Database Import
EPI174651	HA	China	2007-Jan-29	A/chicken/Hubei/2856/2007		Other Database Import
EPI174642	HA	China	2007-Jan-28	A/chicken/Anhui/1089/2007		Other Database Import
EPI175684	HA	Pakistan	2006-Jan-01	A/chicken/Sihala/NARC3303.4/2006		Other Database Import
EPI175676	HA	Pakistan	2006-Jan-01	A/chicken/Rawalakot/NARC2441A/2006		Other Database Import
EPI173704	HA	Vietnam	2008-Jan-01	A/chicken/Vietnam/NCVD-016/2008	National Centre of Veterinary Diagnostics	Centers for Disease Control and Prevention	Davis,Todd; Rivailler,Pierre; Nguyen,Tung
EPI170740	HA	Vietnam	2005-Dec-09	A/chicken/Vietnam/212/2005		Other Database Import
EPI168659	HA	Thailand	2007-Jan-01	A/chicken/Angthong/NIAH101204/2007		Other Database Import
EPI167141	HA	Thailand	2005-Jan-01	A/chicken/Kalasin/NIAH3776/2005		Other Database Import
EPI160681	HA	Vietnam	2005-Jan-01	A/chicken/Vietnam/NCVD09/2005		Other Database Import
EPI160665	HA	Vietnam	2004-Jan-01	A/chicken/Vietnam/18/2004		Other Database Import
EPI154525	HA	Saudi Arabia	2007-Jan-01	A/chicken/Saudi Arabia/6732-18/2007		Istituto Zooprofilattico Sperimentale Delle Venezie
EPI140341	HA	Vietnam	2005-Jan-01	A/chicken/Viet Nam/14/2005		Other Database Import
EPI136827	HA	Thailand	2007-Jan-01	A/chicken/Thailand/ICRC-195/2007		Other Database Import
EPI136825	HA	Thailand	2008-Jan-01	A/chicken/Thailand/ICRC-V586/2008		Other Database Import
EPI136413	HA	China	2003-Jan-01	A/chicken/Yunnan/6957/2003		Other Database Import
EPI132606	HA	Kuwait	2007-Jan-01	A/chicken/Kuwait/KISR5/2007		Other Database Import
EPI131996	HA	Vietnam	2004-Jan-01	A/chicken/Vietnam/15/2004		Other Database Import
EPI123823	HA	Indonesia	2006-Jan-01	A/Chicken/Indonesia/Siak1631-2/2006		Other Database Import
EPI123800	HA	Lao, People's Democratic Republic	2006-Jan-01	A/Chicken/Laos/Xaythiani 37/2006		Other Database Import
EPI123732	HA	Indonesia	2006-Jul-01	A/Chicken/West Java/TASIK2/2006		Other Database Import
EPI123718	HA	Indonesia	2005-Jan-01	A/Chicken/Madiun/BBVW1420/2005		Other Database Import
EPI123594	HA	Indonesia	2005-Nov-25	A/Chicken/Langkat/BBPV1-576/2005		Other Database Import
EPI123539	HA	Indonesia	2005-Jan-01	A/Chicken/Indonesia/Wates83/2005		Other Database Import
EPI123533	HA	Indonesia	2005-Jan-01	A/Chicken/Indonesia/Wates77/2005		Other Database Import
EPI123529	HA	Indonesia	2005-Jan-01	A/Chicken/Indonesia/Wates1/2005		Other Database Import
EPI123400	HA	Vietnam	2005-Jan-01	A/chicken/Vietnam/TY9/2005		Other Database Import
EPI123404	HA	Vietnam	2005-Jan-01	A/chicken/Vietnam/TY31/2005		Other Database Import
EPI117624	HA	Thailand	2005-Jan-01	A/chicken/Suphanburi/137/2005		Other Database Import
EPI116529	HA	Lao, People's Democratic Republic	2004-Jan-01	A/chicken/Laos/44/2004		Other Database Import
EPI116416	HA	Israel	2006-Jan-01	A/chicken/Israel/397/2006		Other Database Import
EPI168673	HA	China	2005-Jan-01	A/chicken/Hebei/126/2005		Other Database Import
EPI168674	HA	China	2005-Jan-01	A/chicken/Hebei/102/2005		Other Database Import
EPI108737	HA	China	2002-Jan-01	A/chicken/Jiangsu/cz1/2002		Other Database Import
EPI101891	HA	China	2004-Jan-01	A/chicken/Guangxi/12/2004		Other Database Import
EPI101479	HA	China	2001-Jan-01	A/chicken/Hebei/718/2001		Other Database Import
EPI99356	HA	China	2002-Jan-01	A/chicken/zhoukou/2/02/		Other Database Import
EPI99352	HA	China	2003-Jan-01	A/chicken/jiyuan/1/03/		Other Database Import
EPI58581	HA	Afghanistan	2006-Jan-01	A/chicken/Afghanistan/1573-65/2006		Other Database Import
EPI47238	HA	Vietnam	2005-Jan-01	A/chicken/Viet Nam/2/2005		Other Database Import
EPI26385	HA	China	2004-Jan-01	A/Chicken/Henan/12/2004		Other Database Import
EPI97579	HA	Vietnam	2004-Jan-01	A/chicken/Viet Nam/TG-023/2004		Other Database Import
EPI23748	HA	China	2004-Jan-01	A/chicken/Jilin/9/2004		Other Database Import
EPI13974	HA	Vietnam	2005-Jan-01	A/chicken/Vietnam/P22/05		Other Database Import
EPI4985	HA	Hong Kong (SAR)	1997-Jan-01	A/Silky Chicken/Hong Kong/p17/97		Other Database Import
EPI4975	HA	Hong Kong (SAR)	1997-Jan-01	A/Chicken/Hong Kong/y385/97		Other Database Import
EPI4787	HA	Hong Kong (SAR)	1997-Jan-01	A/chicken/Hong Kong/915/97		Other Database Import
EPI4311	HA	Hong Kong (SAR)	1997-Jan-01	A/Chicken/Hong Kong/220/97		Other Database Import
EPI965066	HA	Bangladesh	2014-Sep-21	A/chicken/Bangladesh/23414/2014		Other Database Import	Marinova-Petkova,A.; Shanmuganatham,K.; Feeroz,M.M.; Jones-Engel,L.; Hasan,M.K.; Akhtar,S.; Turner,J.; Walker,D.; Seiler,P.; Franks,J.; McKenzie,P.; Krauss,S.; Webby,R.J.; Webster,R.G.; Hasan,K.; Seiler,J.
EPI964933	HA	Bangladesh	2014-Apr-15	A/chicken/Bangladesh/22478/2014		Other Database Import	Marinova-Petkova,A.; Shanmuganatham,K.; Feeroz,M.M.; Jones-Engel,L.; Hasan,M.K.; Akhtar,S.; Turner,J.; Walker,D.; Seiler,P.; Franks,J.; McKenzie,P.; Krauss,S.; Webby,R.J.; Webster,R.G.; Hasan,K.; Seiler,J.
EPI965052	HA	Bangladesh	2014-Apr-15	A/chicken/Bangladesh/22482/2014		Other Database Import	Marinova-Petkova,A.; Shanmuganatham,K.; Feeroz,M.M.; Jones-Engel,L.; Hasan,M.K.; Akhtar,S.; Turner,J.; Walker,D.; Seiler,P.; Franks,J.; McKenzie,P.; Krauss,S.; Webby,R.J.; Webster,R.G.; Hasan,K.; Seiler,J.
EPI621105	HA	Indonesia	2006-Jan-01	A/chicken/WestJava/SMI-PAT/2006		Other Database Import	Pantin-Jackwood,M.J.; Spackman,E.; Suarez,D.L.; Wasilenko,J.; Sarmento,L.; Shepherd,E.; Smith,D.; Lee,S.; Lone,N.A.
EPI620819	HA	Indonesia	2008-Jan-01	A/chicken/West Java/TJA/2008		Other Database Import	Pantin-Jackwood,M.J.; Spackman,E.; Suarez,D.L.; Wasilenko,J.; Sarmento,L.; Shepherd,E.; Smith,D.; Lee,S.; Lone,N.A.
EPI620908	HA	Indonesia	2007-Jan-01	A/chicken/Pekalongan/BBVW/2007		Other Database Import	Pantin-Jackwood,M.J.; Spackman,E.; Suarez,D.L.; Wasilenko,J.; Sarmento,L.; Shepherd,E.; Smith,D.; Lee,S.; Lone,N.A.
EPI498342	HA	Myanmar	2010-Mar-04	A/chicken/Yinmarbin/A295/2010	National Veterinary Diagnostic Laboratory, Ministry of Livestock and Fisheries	CSIRO Australian Animal Health Laboratory	MaungMaung,Kyin; Vicky,Stevens; Kelly,Davies; Songhua,Shan; Daglas,Susie; Kerri,Bruce; Paul,Selleck; Frank,Wong; Chris,Morrissy
EPI442737	HA	Vietnam	2012-Jun-17	A/chicken/Soc Trang/5/2012		Other Database Import	Hashimoto,Y.; Soda,K.; Hotta,K.; Le,M.Q.; Ito,T.
EPI372070	HA	Vietnam	2010-Apr-10	A/chicken/Vietnam/KH/2010		Other Database Import	Nguyen,T.B.N.; Luong,T.V.; Le,T.H.
EPI355185	HA	Indonesia	2010-Jul-01	A/chicken/EastKalimantan/UT582/2010		Other Database Import	Nidom,C.A.; Yamada,S.; Nidom,R.V.; Rahmawati,K.; Alamudi,M.Y.; Kholik; Indrasari,S.; Hayati,R.S.; Iwatsuki-Horimoto,K.; Kawaoka,Y.
EPI355181	HA	Indonesia	2010-Jul-01	A/chicken/Riau/UT531/2010		Other Database Import	Nidom,C.A.; Yamada,S.; Nidom,R.V.; Rahmawati,K.; Alamudi,M.Y.; Kholik; Indrasari,S.; Hayati,R.S.; Iwatsuki-Horimoto,K.; Kawaoka,Y.
EPI355180	HA	Indonesia	2010-Jul-01	A/chicken/SouthKalimantan/UT521/2010		Other Database Import	Nidom,C.A.; Yamada,S.; Nidom,R.V.; Rahmawati,K.; Alamudi,M.Y.; Kholik; Indrasari,S.; Hayati,R.S.; Iwatsuki-Horimoto,K.; Kawaoka,Y.
EPI324341	HA	Indonesia	2010-Jun-01	A/chicken/Indonesia/D10015/2010		Other Database Import	Shinya,K.; Poetranto,E.D.; Yamaoka,M.
EPI324340	HA	Indonesia	2010-Jun-01	A/chicken/Indonesia/D10014/2010		Other Database Import	Shinya,K.; Poetranto,E.D.; Yamaoka,M.
EPI1009375	HA	Indonesia	2016-Mar-03	A/duck/Sukoharjo/04160290/2016		Other Database Import	Wibawa,H.; Poermadjaja,B.; Mulyawan,H.; Dharmawan,R.; Mahawan,T.; Hutagaol,N.M.; Miswati,Y.; Srihanto,E.A.; Hartawan,D.H.W.; Hendrawati,F.; Riyadi,A.; Deswarni; Tri Harsono,A.; Hartaningsih,N.; Azhar,M.; Stegemen,A.; Mc Grane,J.; Rasa,F.S.T.
EPI1009407	HA	Indonesia	2016-Mar-29	A/duck/Lumajang/04160417/2016		Other Database Import	Wibawa,H.; Poermadjaja,B.; Mulyawan,H.; Dharmawan,R.; Mahawan,T.; Hutagaol,N.M.; Miswati,Y.; Srihanto,E.A.; Hartawan,D.H.W.; Hendrawati,F.; Riyadi,A.; Deswarni; Tri Harsono,A.; Hartaningsih,N.; Azhar,M.; Stegemen,A.; Mc Grane,J.; Rasa,F.S.T.
EPI898989	HA	Vietnam	2013-Jan-22	A/duck/Vietnam/NCVD-01-146/2013		Other Database Import	Davis,T.; Jang,Y.
EPI898857	HA	Vietnam	2012-Dec-17	A/duck/Vietnam/NCVD-0027/2012		Other Database Import	Davis,T.; Jang,Y.
EPI898849	HA	Vietnam	2012-Dec-17	A/duck/Vietnam/NCVD-0193/2012		Other Database Import	Davis,T.; Jang,Y.
EPI898841	HA	Vietnam	2012-Dec-07	A/duck/Vietnam/NCVD-0145/2012		Other Database Import	Davis,T.; Jang,Y.
EPI898817	HA	Vietnam	2013-Jan-03	A/duck/Vietnam/NCVD-0004/2013		Other Database Import	Davis,T.; Jang,Y.
EPI898743	HA	Vietnam	2013-Jan-10	A/duck/Vietnam/NCVD-2745/2013		Other Database Import	Davis,T.; Jang,Y.
EPI898727	HA	Vietnam	2013-Jan-16	A/duck/Vietnam/NCVD-2709/2013		Other Database Import	Davis,T.; Jang,Y.
EPI898637	HA	Vietnam	2012-Oct-09	A/duck/Vietnam/NCVD-2047/2012		Other Database Import	Davis,T.; Jang,Y.
EPI898612	HA	Vietnam	2013-Apr-07	A/duck/Vietnam/NCVD-3190/2013		Other Database Import	Davis,T.; Jang,Y.
EPI898513	HA	Vietnam	2014-Aug-25	A/duck/Vietnam/NCVD14-A502/2014		Other Database Import	Davis,T.; Jang,Y.
EPI898497	HA	Vietnam	2014-Apr-03	A/duck/Vietnam/NCVD14-A499/2014		Other Database Import	Davis,T.; Jang,Y.
EPI898473	HA	Vietnam	2014-Mar-06	A/duck/Vietnam/NCVD14-A490/2014		Other Database Import	Davis,T.; Jang,Y.
EPI898464	HA	Vietnam	2014-Feb-26	A/duck/Vietnam/NCVD14-A476/2014		Other Database Import	Davis,T.; Jang,Y.
EPI898234	HA	Vietnam	2013-Jul-05	A/duck/Vietnam/R6-07-693/2013		Other Database Import	Davis,T.; Jang,Y.
EPI898129	HA	Vietnam	2013-Apr-24	A/duck/Vietnam/NCVD-3116/2013		Other Database Import	Davis,T.; Jang,Y.
EPI775089	HA	Vietnam	2015-Jan-06	A/duck/CaMau/0238/2015		Other Database Import	Cao,B.V.; Le Ha,T.D.; Mai,V.N.; Dang Trinh,M.A.; Le Phan,K.N.; Vo Tran,N.T.; Hoang,T.
EPI764389	HA	China	2012-Jan-16	A/duck/China/G3/2012		Other Database Import	Jiao,P.; Song,H.; Liu,X.; Song,Y.; Cui,J.; Wu,S.; Ye,J.; Qu,N.; Zhang,T.; Liao,M.
EPI758785	HA	India	2015-Mar-01	A/duck/India/03CA01/2015		Other Database Import	Tosh,C.; Nagarajan,S.; Kumar,M.; Murugkar,H.V.; Venkatesh,G.; Shukla,S.; Mishra,A.; Mishra,P.; Agarwal,S.; Singh,B.; Dubey,P.; Tripathi,S.; Kulkarni,D.D.
EPI758777	HA	India	2014-Dec-01	A/duck/India/12TR04/2014		Other Database Import	Tosh,C.; Nagarajan,S.; Kumar,M.; Murugkar,H.V.; Venkatesh,G.; Shukla,S.; Mishra,A.; Mishra,P.; Agarwal,S.; Singh,B.; Dubey,P.; Tripathi,S.; Kulkarni,D.D.
EPI758761	HA	India	2014-Nov-01	A/duck/India/11CA08/2014		Other Database Import	Tosh,C.; Nagarajan,S.; Kumar,M.; Murugkar,H.V.; Venkatesh,G.; Shukla,S.; Mishra,A.; Mishra,P.; Agarwal,S.; Singh,B.; Dubey,P.; Tripathi,S.; Kulkarni,D.D.
EPI758753	HA	India	2014-Nov-01	A/duck/India/11TR03/2014		Other Database Import	Tosh,C.; Nagarajan,S.; Kumar,M.; Murugkar,H.V.; Venkatesh,G.; Shukla,S.; Mishra,A.; Mishra,P.; Agarwal,S.; Singh,B.; Dubey,P.; Tripathi,S.; Kulkarni,D.D.
EPI682910	HA	China	2015-Jan-01	A/duck/Wenzhou/YJYF33/2015		Other Database Import	Chen,L.-J.; Lin,X.-D.; Guo,W.-P.; Tian,J.-H.; Zhang,Y.-Z.
EPI675773	HA	China	2013-Jan-01	A/duck/Guangxi/S1017/203	Harbin Veterinary Research Institute (CAAS)	Harbin Veterinary Research Institute (CAAS)	Zeng, X.; Chen, P.; Liu, L.; Deng, G.; Li, Y.; Shi, J.; Kong, H.; Feng, H.; Bai, J.; Li, X.; Tian, G.; Chen, H.
EPI669126	HA	Israel	2015-Jun-28	A/duck/Gaza/872/2015		Other Database Import	Shkoda,I.; Lapin,K.; Simanov,L.; Alnakhal,R.; Lublin,A.
EPI644398	HA	Bhutan	2013-Jan-29	A/duck/Bhutan/01TR03/2013		Other Database Import	Nagarajan,S.; Tripathi,S.; Tosh,C.; Murugkar,H.V.; Kumar,M.; Kulkarni,D.D.
EPI615122	HA	Vietnam	2013-Nov-01	A/duck/TienGiang/11/2013		Other Database Import	Cuong,N.V.; Carrique-Mas,J.; Hoa,N.T.; Truc,V.N.T.
EPI615119	HA	Vietnam	2013-Nov-01	A/duck/TienGiang/7/2013		Other Database Import	Cuong,N.V.; Carrique-Mas,J.; Hoa,N.T.; Truc,V.N.T.
EPI615117	HA	Vietnam	2013-Nov-01	A/duck/TienGiang/5/2013		Other Database Import	Cuong,N.V.; Carrique-Mas,J.; Hoa,N.T.; Truc,V.N.T.
EPI615116	HA	Vietnam	2013-Nov-01	A/duck/TienGiang/9/2013		Other Database Import	Cuong,N.V.; Carrique-Mas,J.; Hoa,N.T.; Truc,V.N.T.
EPI590896	HA	China	2014-Apr-27	A/duck/Sichuan/NCXN10/2014		Other Database Import	Bi,Y.; Chen,Q.; Chen,J.
EPI559100	HA	Vietnam	2011-Jan-01	A/duck/Vietnam/NCVD-A672/2011		Other Database Import	Lee,E.-K.; Kang,H.-M.; Kim,K.-I.; Choi,J.-G.; Long To,T.; Dang Nguyen,T.; Song,B.-M.; Jeong,J.; Choi,K.-S.; Kim,J.-Y.; Lee,H.-S.; Lee,Y.-J.; Kim,J.-H.
EPI559080	HA	Vietnam	2012-Jun-06	A/duck/Vietnam/NCVD-KA261/2012		Other Database Import	Lee,E.-K.; Kang,H.-M.; Kim,K.-I.; Choi,J.-G.; Long To,T.; Dang Nguyen,T.; Song,B.-M.; Jeong,J.; Choi,K.-S.; Kim,J.-Y.; Lee,H.-S.; Lee,Y.-J.; Kim,J.-H.
EPI559079	HA	Vietnam	2012-Jun-06	A/duck/Vietnam/NCVD-KA260/2012		Other Database Import	Lee,E.-K.; Kang,H.-M.; Kim,K.-I.; Choi,J.-G.; Long To,T.; Dang Nguyen,T.; Song,B.-M.; Jeong,J.; Choi,K.-S.; Kim,J.-Y.; Lee,H.-S.; Lee,Y.-J.; Kim,J.-H.
EPI553316	HA	China	2009-Sep-01	A/Duck/Shandong/Y02/2009	Qingdao Agricultural University	Beijing Institute of Microbiology and Epidemiology	yanbo,yin;dongdong,wang;linlin,liu;xiliang,wang;penghui,yang;xin,liu;keyu,wang;chengcai,lai
EPI545455	HA	Vietnam	2014-Feb-06	A/duck/Khanhhoa/CVVI-30/2014		Other Database Import	Nguyen,H.T.; Than,V.T.; Kim,W.
EPI545454	HA	Vietnam	2014-Feb-05	A/duck/Khanhhoa/CVVI-29/2014		Other Database Import	Nguyen,H.T.; Than,V.T.; Kim,W.
EPI545449	HA	Vietnam	2013-Apr-01	A/duck/Khanhhoa/CVVI-24/2013		Other Database Import	Nguyen,H.T.; Than,V.T.; Kim,W.
EPI545447	HA	Vietnam	2013-Mar-22	A/duck/Khanhhoa/CVVI-22/2013		Other Database Import	Nguyen,H.T.; Than,V.T.; Kim,W.
EPI545444	HA	Vietnam	2013-Mar-07	A/duck/Khanhhoa/CVVI-19/2013		Other Database Import	Nguyen,H.T.; Than,V.T.; Kim,W.
EPI545442	HA	Vietnam	2013-Mar-04	A/duck/Khanhhoa/CVVI-17/2013		Other Database Import	Nguyen,H.T.; Than,V.T.; Kim,W.
EPI545426	HA	Vietnam	2013-Jan-02	A/duck/Khanhhoa/CVVI-01/2013		Other Database Import	Nguyen,H.T.; Than,V.T.; Kim,W.
EPI542884	HA	Cambodia	2013-Feb-18	A/duck/Cambodia/X0220302/2013		Other Database Import	Buchy,P.
EPI542865	HA	Cambodia	2013-Feb-11	A/duck/Cambodia/250W7M1/2013		Other Database Import	Buchy,P.
EPI510265	HA	Bangladesh	2013-Feb-14	A/duck/Bangladesh/19099/2013		Other Database Import	Marinova-Petkova,A.; Feeroz,M.M.; Alam,S.M.R.; Hasan,M.K.; Akhtar,S.; Jones-Engel,L.; Walker,D.; McClenaghan,L.; Rubrum,A.; Franks,J.; Seiler,P.; Jeevan,T.; McKenzie,P.; Krauss,S.; Webby,R.J.; Webster,R.G.
EPI497957	HA	Cambodia	2013-Oct-02	A/duck/Cambodia/1295W40M4/2013	Institut Pasteur in Cambodia	Institut Pasteur in Cambodia	Horm, S-V; Rith, S; Buchy, P.
EPI492324	HA	China	2007-Aug-01	A/duck/Eastern China/057/2007		Other Database Import	Zhao,G.; Liu,X.
EPI485596	HA	Cambodia	2013-Feb-12	A/duck/Cambodia/261W7M2/2013	Institut Pasteur in Cambodia	Institut Pasteur in Cambodia	Rith, S.; Horm, SV.; Buchy, P.
EPI475603	HA	China	2011-Mar-10	A/wild duck/Fujian/1/2011		Other Database Import	Liu,Y.; Liu,M.; Liu,C.
EPI475587	HA	China	2011-Apr-25	A/wild duck/Jilin/HF/2011		Other Database Import	Liu,Y.; Liu,M.; Liu,C.
EPI475563	HA	China	2011-Apr-12	A/wild duck/Shandong/1/2011		Other Database Import	Liu,Y.; Liu,M.; Liu,C.
EPI416768	HA	Indonesia	2012-Nov-13	A/duck/Blitar/BBVW-1731-11/2012		Other Database Import	Wibawa,H.; Prijono,W.B.; Dharmayanti,N.L.P.I.; Irianingsih,S.H.; Miswati,Y.; Rohmah,A.; Andesyha,E.; Romlah; Daulay,R.S.D.; Safitria,K.
EPI395456	HA	Japan	2011-Feb-08	A/mandarin duck/Oita/4402F042/2011		Other Database Import	Soda,K.; Usui,T.; Ito,H.; Yamaguchi,T.; Ito,T.; Mimura,W.
EPI395452	HA	Japan	2011-Feb-08	A/mandarin duck/Oita/4402F041/2011		Other Database Import	Soda,K.; Usui,T.; Ito,H.; Yamaguchi,T.; Ito,T.; Mimura,W.
EPI395413	HA	Japan	2011-Jan-24	A/tufted duck/Tottori/1-012/2011		Other Database Import	Soda,K.; Usui,T.; Ito,H.; Yamaguchi,T.; Ito,T.; Mimura,W.
EPI395411	HA	Japan	2011-Jan-14	A/tufted duck/Shimane/5501A008/2011		Other Database Import	Soda,K.; Usui,T.; Ito,H.; Yamaguchi,T.; Ito,T.; Mimura,W.
EPI387935	HA	Vietnam	2011-Dec-06	A/muscovy duck/Vietnam/LBM66/2011		Other Database Import	Soda,K.; Hotta,K.; Nagai,Y.; Ito,T.; Mimura,W.
EPI368248	HA	Thailand	2006-Jan-01	A/duck/Thailand/TS01/2006		Other Database Import	Songserm,T.; Wiboon-ut,S.; Kanchongkittiphon,W.; Na-Ek,P.; Thitithanyanont,A.
EPI359878	HA	Korea, Republic of	2011-Jan-01	A/duck/Korea/NJ83/2011		Other Database Import	Kim,H.R.; Lee,Y.J.; Park,C.K.; Oem,J.K.; Lee,O.S.; Kang,H.M.; Choi,J.G.; Bae,Y.C.
EPI347630	HA	Vietnam	2010-Jun-01	A/duck/Hue/V6/2010		Other Database Import	Tung,D.H.; Khang,D.D.; Tung,N.; Quyen,D.V.; Thang,N.N.
EPI341911	HA	Japan	2011-Jan-26	A/mandarin duck/Kochi/3901C005/2011		Other Database Import	Mimura,W.; Soda,K.; Usui,T.; Ito,H.; Ito,T.
EPI341360	HA	Cambodia	2010-Feb-12	A/duck/Cambodia/TK05D8T/2010		Other Database Import	Buchy,P.; Mardy,S.; San,S.
EPI336998	HA	China	2011-Feb-01	A/duck/Zhejiang/2242/2011		Other Database Import	Wu,H.; Wu,N.
EPI336996	HA	China	2011-Feb-01	A/duck/Zhejiang/213/2011		Other Database Import	Wu,H.; Wu,N.
EPI335245	HA	Mongolia	2009-Aug-06	A/ruddy shelduck/Mongolia/911T/2009		Other Database Import	Leung,C.Y.; Gilbert,M.; Cheung,W.C.; Dhanasekaran,V.; Chow,K.-C.; Ho,C.-K.; Smith,G.J.; Peiris,M.J.; Guan,Y.
EPI335093	HA	Lao, People's Democratic Republic	2010-Mar-01	A/duck/Lao/981/2010		Other Database Import	Sonnberg,S.; Phommachanh,P.; Naipospos,T.S.; McKenzie,J.; Chanthavisouk,C.; Pathammavong,S.; Darnell,D.; Meeduangchanh,P.; Rubrum,A.M.; Souriya,M.; Khambounheuang,B.; Webby,R.J.; Douangngeun,B.; Webster,R.G.; Naipospos,T.S.P.
EPI328894	HA	China	2009-Jan-15	A/duck/Eastern China/909/2009		Other Database Import	Gu,M.; Liu,W.; Zhao,G.; Xu,Q.; Zhang,W.; Zhang,X.; Cao,Y.; Li,Y.; Peng,D.; Liu,X.
EPI328886	HA	China	2008-Dec-15	A/duck/Eastern China/108/2008		Other Database Import	Gu,M.; Liu,W.; Zhao,G.; Xu,Q.; Zhang,W.; Zhang,X.; Cao,Y.; Li,Y.; Peng,D.; Liu,X.
EPI327214	HA	Vietnam	2009-Oct-26	A/duck/Viet Nam/TMU021/2009		Other Database Import	Thang,N.N.; Quang,P.N.; Khai,P.N.; Khang,D.D.; Hien,L.X.
EPI327211	HA	Vietnam	2009-Oct-26	A/duck/Viet Nam/TMU022/2009		Other Database Import	Thang,N.N.; Quang,P.N.; Khai,P.N.; Khang,D.D.; Hien,L.X.
EPI321593	HA	Vietnam	2009-Jun-22	A/duck/Vietnam/27372/2009		Other Database Import	Hanna,A.; To,T.L.; Tong,H.; Shell,W.; Coward,V.J.; Banks,J.; Brown,I.H.; Slomka,M.J.
EPI321592	HA	Vietnam	2009-Jun-22	A/duck/Vietnam/27354/2009		Other Database Import	Hanna,A.; To,T.L.; Tong,H.; Shell,W.; Coward,V.J.; Banks,J.; Brown,I.H.; Slomka,M.J.
EPI321590	HA	Vietnam	2009-Jun-22	A/duck/Vietnam/27339/2009		Other Database Import	Hanna,A.; To,T.L.; Tong,H.; Shell,W.; Coward,V.J.; Banks,J.; Brown,I.H.; Slomka,M.J.
EPI321581	HA	Indonesia	2007-Jul-30	A/duck/Sleman/BBVW-599-33288/2007		Other Database Import	Wibawa,H.; Usman,T.B.; Junaidi,A.; Poermadjaja,B.; Suatmodjo,M.; Davies,K.R.; Stevens,V.; Selleck,P.; Daniels,P.; Wong,F.Y.K.
EPI321577	HA	Indonesia	2007-May-15	A/duck/Sleman/BBVW-598-32226/2007		Other Database Import	Wibawa,H.; Usman,T.B.; Junaidi,A.; Poermadjaja,B.; Suatmodjo,M.; Davies,K.R.; Stevens,V.; Selleck,P.; Daniels,P.; Wong,F.Y.K.
EPI321576	HA	Indonesia	2007-Jul-24	A/duck/Sleman/BBVW-379-34423/2007		Other Database Import	Wibawa,H.; Usman,T.B.; Junaidi,A.; Poermadjaja,B.; Suatmodjo,M.; Davies,K.R.; Stevens,V.; Selleck,P.; Daniels,P.; Wong,F.Y.K.
EPI321552	HA	Indonesia	2007-Sep-21	A/duck/Magelang/BBVW-680-41051/2007		Other Database Import	Wibawa,H.; Usman,T.B.; Junaidi,A.; Poermadjaja,B.; Suatmodjo,M.; Davies,K.R.; Stevens,V.; Selleck,P.; Daniels,P.; Wong,F.Y.K.
EPI321551	HA	Indonesia	2007-Sep-21	A/duck/Magelang/BBVW-680-41050/2007		Other Database Import	Wibawa,H.; Usman,T.B.; Junaidi,A.; Poermadjaja,B.; Suatmodjo,M.; Davies,K.R.; Stevens,V.; Selleck,P.; Daniels,P.; Wong,F.Y.K.
EPI321550	HA	Indonesia	2007-Sep-21	A/duck/Magelang/BBVW-680-41047/2007		Other Database Import	Wibawa,H.; Usman,T.B.; Junaidi,A.; Poermadjaja,B.; Suatmodjo,M.; Davies,K.R.; Stevens,V.; Selleck,P.; Daniels,P.; Wong,F.Y.K.
EPI321545	HA	Indonesia	2007-Sep-21	A/duck/Magelang/BBVW-680-41042/2007		Other Database Import	Wibawa,H.; Usman,T.B.; Junaidi,A.; Poermadjaja,B.; Suatmodjo,M.; Davies,K.R.; Stevens,V.; Selleck,P.; Daniels,P.; Wong,F.Y.K.
EPI321544	HA	Indonesia	2007-Sep-21	A/duck/Magelang/BBVW-680-41041/2007		Other Database Import	Wibawa,H.; Usman,T.B.; Junaidi,A.; Poermadjaja,B.; Suatmodjo,M.; Davies,K.R.; Stevens,V.; Selleck,P.; Daniels,P.; Wong,F.Y.K.
EPI321541	HA	Indonesia	2007-May-28	A/duck/Magelang/BBVW-604-44401/2007		Other Database Import	Wibawa,H.; Usman,T.B.; Junaidi,A.; Poermadjaja,B.; Suatmodjo,M.; Davies,K.R.; Stevens,V.; Selleck,P.; Daniels,P.; Wong,F.Y.K.
EPI321537	HA	Indonesia	2007-Aug-19	A/duck/Kulon Progo/BBVW-618-11009/2007		Other Database Import	Wibawa,H.; Usman,T.B.; Junaidi,A.; Poermadjaja,B.; Suatmodjo,M.; Davies,K.R.; Stevens,V.; Selleck,P.; Daniels,P.; Wong,F.Y.K.
EPI321528	HA	Indonesia	2007-Sep-21	A/duck/Bantul/BBVW-678-2D403/2007		Other Database Import	Wibawa,H.; Usman,T.B.; Junaidi,A.; Poermadjaja,B.; Suatmodjo,M.; Davies,K.R.; Stevens,V.; Selleck,P.; Daniels,P.; Wong,F.Y.K.
EPI321526	HA	Indonesia	2007-Sep-21	A/duck/Bantul/BBVW-678-24404/2007		Other Database Import	Wibawa,H.; Usman,T.B.; Junaidi,A.; Poermadjaja,B.; Suatmodjo,M.; Davies,K.R.; Stevens,V.; Selleck,P.; Daniels,P.; Wong,F.Y.K.
EPI320684	HA	Vietnam	2009-Apr-08	A/Muscovy duck/Vietnam/18152/2009		Other Database Import	Hanna,A.; To,T.L.; Tong,H.; Shell,W.; Coward,V.J.; Banks,J.; Brown,I.H.; Slomka,M.J.
EPI320682	HA	Vietnam	2009-Apr-08	A/Muscovy duck/Vietnam/18151/2009		Other Database Import	Hanna,A.; To,T.L.; Tong,H.; Shell,W.; Coward,V.J.; Banks,J.; Brown,I.H.; Slomka,M.J.
EPI318107	HA	Japan	2011-Mar-01	A/duck/Fukushima/16/2011		Other Database Import	Hatamachi,J.; Kida,H.; Sakoda,Y.; Okamatsu,M.
EPI315115	HA	Vietnam	2008-Jan-01	A/duck/Vietnam/G12/2008		Other Database Import	Takakuwa,H.; Otsuki,K.
EPI314813	HA	Korea, Republic of	2011-Jan-06	A/mandarin duck/Korea/K10-515/2011		Other Database Import	Lee,D.-H.; Park,J.-K.; Youn,H.-N.; Lee,Y.-N.; Lim,T.-H.; Kim,M.-S.; Lee,J.-B.; Park,S.-Y.; Choi,I.-S.; Song,C.-S.
EPI295967	HA	India	2008-Apr-01	A/duck/Tripura/103597/2008		Other Database Import	Tosh,C.; Murugkar,H.V.; Nagarajan,S.; Jain,R.; Kulkarni,D.D.; Dubey,S.C.
EPI286619	HA	Vietnam	2007-Jan-01	A/muscovy duck/Son La/07-85/2007		Other Database Import	Kim,L.M.; Scott,M.A.; Suarez,D.L.; Spackman,E.; Swayne,D.E.; Afonso,C.L.
EPI286618	HA	Vietnam	2007-Jan-01	A/muscovy duck/Ha Nam/07-84/2007		Other Database Import	Kim,L.M.; Scott,M.A.; Suarez,D.L.; Spackman,E.; Swayne,D.E.; Afonso,C.L.
EPI286398	HA	Vietnam	2007-Jan-01	A/duck/Nam Dinh/07-88/2007		Other Database Import	Kim,L.M.; Scott,M.A.; Suarez,D.L.; Spackman,E.; Swayne,D.E.; Afonso,C.L.
EPI286388	HA	Vietnam	2007-Jan-01	A/duck/Nam Dinh/07-55/2007		Other Database Import	Kim,L.M.; Scott,M.A.; Suarez,D.L.; Spackman,E.; Swayne,D.E.; Afonso,C.L.
EPI286386	HA	Vietnam	2007-Jan-01	A/duck/Nghe An/07-49/2007		Other Database Import	Kim,L.M.; Scott,M.A.; Suarez,D.L.; Spackman,E.; Swayne,D.E.; Afonso,C.L.
EPI286382	HA	Vietnam	2007-Jan-01	A/duck/Hai Duong/07-40/2007		Other Database Import	Kim,L.M.; Scott,M.A.; Suarez,D.L.; Spackman,E.; Swayne,D.E.; Afonso,C.L.
EPI286378	HA	Vietnam	2007-Jan-01	A/duck/Soc Trang/07-25/2007		Other Database Import	Kim,L.M.; Scott,M.A.; Suarez,D.L.; Spackman,E.; Swayne,D.E.; Afonso,C.L.
EPI284000	HA	Cambodia	2006-Jan-01	A/duck/Cambodia/D1KC/2006		Other Database Import	Buchy,P.; Mardy,S.
EPI275982	HA	China	2005-Jan-01	A/duck/Hubei/49/2005		Other Database Import	Li,Y.; Shi,J.; Zhong,G.; Deng,G.; Tian,G.; Ge,J.; Zeng,X.; Song,J.; Zhao,D.; Liu,L.; Jiang,Y.; Guan,Y.; Bu,Z.; Chen,H.
EPI275974	HA	China	2004-Jan-01	A/duck/Guangdong/23/2004		Other Database Import	Li,Y.; Shi,J.; Zhong,G.; Deng,G.; Tian,G.; Ge,J.; Zeng,X.; Song,J.; Zhao,D.; Liu,L.; Jiang,Y.; Guan,Y.; Bu,Z.; Chen,H.
EPI275966	HA	China	2005-Jan-01	A/duck/Anhui/56/2005		Other Database Import	Li,Y.; Shi,J.; Zhong,G.; Deng,G.; Tian,G.; Ge,J.; Zeng,X.; Song,J.; Zhao,D.; Liu,L.; Jiang,Y.; Guan,Y.; Bu,Z.; Chen,H.
EPI237960	HA	Hong Kong (SAR)	2000-Jan-01	A/duck/Hong Kong/2986.1-2/2000		Other Database Import	Kim,L.M.; Scott,M.A.; Suarez,D.L.; Spackman,E.; Swayne,D.E.; Afonso,C.L.
EPI235894	HA	China	2002-Jan-01	A/duck/Shanghai/xj/2002		Other Database Import	Liao,X.; Zhang,X.; Wang,J.; Yu,J.; Liu,J.
EPI235867	HA	China	2002-Jan-01	A/duck/Hubei/wg/2002		Other Database Import	Liao,X.; Zhang,X.; Wang,J.; Yu,J.; Li,T.
EPI235128	HA	China	2003-Jan-01	A/duck/Hubei/wp/2003		Other Database Import	Liao,X.; Zhang,X.; Wang,J.; Yu,J.; Li,T.
EPI229663	HA	Thailand	2004-Jan-01	A/duck/Ang Thong/71		Other Database Import	Kim,L.M.; Scott,M.A.; Suarez,D.L.; Spackman,E.; Swayne,D.E.; Afonso,C.L.
EPI227174	HA	Vietnam	2005-Jan-01	A/duck/Viet Nam/NCVDCDC9/2005		Other Database Import	Kim,L.M.; Scott,M.A.; Suarez,D.L.; Spackman,E.; Swayne,D.E.; Afonso,C.L.
EPI224706	HA	Indonesia	2006-Sep-01	A/Muscovy Duck/Jakarta/HABWIN/2006		Other Database Import	Darminto,D.; Dharmayanti,N.L.P.I.; Indriani,R.; Komadina,N.; Selleck,P.
EPI221926	HA	Vietnam	2007-Jan-01	A/duck/Phu Tho/07-92/2007		Other Database Import	Kim,L.M.; Scott,M.A.; Suarez,D.L.; Spackman,E.; Swayne,D.E.; Afonso,C.L.
EPI221601	HA	Vietnam	2007-Jan-01	A/Muscovy duck/Ca Mau/07-04/2007		Other Database Import	Kim,L.M.; Scott,M.A.; Suarez,D.L.; Spackman,E.; Swayne,D.E.; Afonso,C.L.
EPI219355	HA	Mongolia	2009-Jan-01	A/rubby shelduck/Mongolia/X63/2009		Other Database Import	Jizou,M.; Kida,H.; Sakoda,Y.; Okamatsu,M.
EPI170741	HA	Vietnam	2005-Dec-09	A/Muscovy duck/Vietnam/213/2005		Other Database Import
EPI116509	HA	Vietnam	2003-Jan-01	A/duck/Viet Nam/Ncvd1/2003		Other Database Import
EPI164826	HA	Vietnam	2005-Jan-01	A/duck/Vietnam/177/2005		Other Database Import
EPI164277	HA	China	2006-Jan-01	A/duck/Yunnan/4873/2006		Other Database Import
EPI164205	HA	Vietnam	2007-Jul-01	A/muscovy duck/Vietnam/NCVD-69/2007		Centers for Disease Control and Prevention
EPI164165	HA	Vietnam	2007-Jul-01	A/muscovy duck/Vietnam/NCVD-47/2007		Centers for Disease Control and Prevention
EPI164207	HA	Vietnam	2007-Jul-01	A/duck/Vietnam/NCVD-82/07		Centers for Disease Control and Prevention
EPI160500	HA	Vietnam	2007-Jul-01	A/duck/Vietnam/NCVD-65/07		Centers for Disease Control and Prevention
EPI160492	HA	Vietnam	2007-Jul-01	A/duck/Vietnam/NCVD-64/07		Centers for Disease Control and Prevention
EPI141532	HA	Vietnam	2004-Jan-01	A/duck/Vietnam/7A/2004		Other Database Import
EPI136223	HA	China	2003-Jan-01	A/duck/Yunnan/4072/2003		Other Database Import
EPI132549	HA	China	2003-Jan-01	A/duck/Guangxi/27/2003		Other Database Import
EPI126250	HA	Korea, Republic of	2006-Jan-01	A/duck/Korea/Asan5/2006		Other Database Import
EPI123596	HA	Indonesia	2006-Jan-01	A/Duck/Indramayu/BBPW109/2006		Other Database Import
EPI123390	HA	Vietnam	2005-Jan-01	A/duck/Vietnam/5003/2005		Other Database Import
EPI123388	HA	Vietnam	2005-Jan-01	A/duck/Vietnam/5001/2005		Other Database Import
EPI165825	HA	Thailand	2005-Jan-01	A/duck/Uthaithani/NIAH6-3-0008/2005		Other Database Import
EPI101875	HA	Vietnam	2005-Jan-01	A/duck/Vietnam/8/05		Other Database Import
EPI47789	HA	Vietnam	2005-Jan-01	A/duck/Viet Nam/18/2005		Other Database Import
EPI26391	HA	China	2004-Jan-01	A/wild duck/Guangdong/314/2004		Other Database Import
EPI25732	HA	China	2004-Jan-01	A/duck/Shandong/093/2004		Other Database Import
EPI21082	HA	China	2000-Jan-01	A/duck/Zhejiang/11/2000		Other Database Import
EPI21078	HA	China	2002-Jan-01	A/duck/Shanghai/37/2002		Other Database Import
EPI21076	HA	China	2002-Jan-01	A/duck/Shanghai/35/2002		Other Database Import
EPI21072	HA	China	2002-Jan-01	A/duck/Guangxi/53/2002		Other Database Import	Chen,H.L.; Deng,G.H.; Li,Z.J.; Tian,G.B.; Li,Y.B.; Jiao,P.; Zhang,L.; Liu,Z.; Webster,R.G.; Yu,K.
EPI21066	HA	China	1999-Jan-01	A/duck/Guangxi/07/1999		Other Database Import
EPI21060	HA	China	2001-Jan-01	A/duck/Guangdong/01/2001		Other Database Import
EPI1650	HA	Japan	2004-Jan-01	A/duck/Hokkaido/Vac-1/04		Other Database Import
EPI644448	HA	India	2013-Feb-19	A/northern pintail/India/03OR320/2013		Other Database Import	Nagarajan,S.; Tripathi,S.; Tosh,C.; Murugkar,H.V.; Kumar,M.; Kulkarni,D.D.
EPI340365	HA	Japan	2011-Jan-01	A/pintail/Hokkaido/1/2011		Other Database Import	Hatamachi,J.; Kida,H.; Sakoda,Y.; Okamatsu,M.
EPI439068	HA	China	2006-Mar-16	A/domestic green-winged teal/Hunan/3450/2006		Other Database Import	Xiong,C.; Chen,J.
EPI359864	HA	Korea, Republic of	2011-Jan-01	A/baikal teal/Korea/Q34/2011		Other Database Import	Kim,H.R.; Lee,Y.J.; Park,C.K.; Oem,J.K.; Lee,O.S.; Kang,H.M.; Choi,J.G.; Bae,Y.C.
EPI893505	HA	Vietnam	2015-Aug-15	A/duck/Vietnam/HU3-16/2015(H5N1)		Other Database Import	Nguyen,T.L.; Chu,D.C.; Hiono,T.; Matsuno,K.; Okamatsu,M.; Sakoda,Y.; Hatamachi,J.
EPI840396	HA	Vietnam	2012-Jan-25	A/duck/Vietnam/QT1456-2/2012		Other Database Import
EPI840369	HA	Vietnam	2012-Jun-17	A/duck/Vietnam/ST1488-2/2012		Other Database Import
EPI840352	HA	Vietnam	2012-Jan-25	A/duck/Vietnam/QT1456-1/2012		Other Database Import
EPI840406	HA	Vietnam	2013-May-24	A/duck/Vietnam/QT1729/2013		Other Database Import
EPI840517	HA	Vietnam	2013-Jan-24	A/duck/Vietnam/QT1730/2013		Other Database Import
EPI840458	HA	Vietnam	2012-Feb-03	A/duck/Vietnam/QT1483/2012		Other Database Import
EPI840360	HA	Vietnam	2012-Jan-25	A/duck/Vietnam/QT1458-1/2012		Other Database Import
EPI461488	HA	Vietnam	2013-May-09	A/duck/Quanh Ninh/53/2013		Other Database Import	Azuma,N.; Soda,K.; Hotta,K.; Le,M.Q.; Ito,T.
EPI417796	HA	Vietnam	2012-Aug-11	A/duck/Vietnam/OIE-2236/2012		Other Database Import	Kida,H.; Sakoda,Y.; Okamatsu,M.; Nam,H.V.; Long,N.V.; Huy,C.D.; Hatamachi,J.
EPI417778	HA	Vietnam	2012-Aug-11	A/duck/Vietnam/OIE-2211/2012		Other Database Import	Kida,H.; Sakoda,Y.; Okamatsu,M.; Nam,H.V.; Long,N.V.; Huy,C.D.; Hatamachi,J.
EPI389922	HA	Vietnam	2012-Mar-07	A/duck/Vietnam/LBM133/2012		Other Database Import	Nagai,Y.; Soda,K.; Hotta,K.; Ito,T.
EPI372065	HA	Vietnam	2007-Feb-20	A/duck/Vietnam/MB2/2007		Other Database Import	Nguyen,T.B.N.; Luong,T.V.; Le,T.H.
EPI371391	HA	Vietnam	2011-Oct-09	A/duck/Vietnam/OIE-3509/2011		Other Database Import	Kida,H.; Sakoda,Y.; Okamatsu,M.; Nam,H.V.; Long,N.V.; Huy,C.D.; Tien,T.N.; Hatamachi,J.
EPI345955	HA	Vietnam	2011-Jul-07	A/duck/Vietnam/QT801/2011		Other Database Import	Le,T.H.; Nguyen,B.N.T.; Doan,T.H.; Nguyen,M.K.; Solorzano,A.; Perlin,D.; Luong,H.V.T.; Ky,V.D.; Nam,H.V.; To,T.L.
EPI345954	HA	Vietnam	2011-Jul-07	A/duck/Vietnam/QT802/2011		Other Database Import	Le,T.H.; Nguyen,B.N.T.; Doan,T.H.; Nguyen,M.K.; Solorzano,A.; Perlin,D.; Luong,H.V.T.; Ky,V.D.; Nam,H.V.; To,T.L.
EPI227309	HA	China	2005-Jan-01	A/Mallard/Huadong/lk/2005		Other Database Import	Tang,Y.; Wu,P.; Peng,D.; Li,Y.; Zhang,W.; Wang,W.; Long,J.; Zhang,P.; Liu,X.
EPI965510	HA	Bangladesh	2015-Dec-23	A/duck/Bangladesh/27892/2015		Other Database Import	Barman,S.; Marinova-Petkova,A.; Hasan,M.K.; Akhtar,S.; Turner,J.C.; Franks,J.; Walker,D.; Seiler,P.; Friedman,K.; Kercher,L.; Kayali,G.; Jones-Engel,L.; McKenzie,P.; Krauss,S.; Webby,R.J.; Feeroz,M.M.; Webster,R.G.
EPI965248	HA	Bangladesh	2015-Sep-12	A/duck/Bangladesh/26182/2015		Other Database Import	Barman,S.; Marinova-Petkova,A.; Hasan,M.K.; Akhtar,S.; Turner,J.C.; Franks,J.; Walker,D.; Seiler,P.; Friedman,K.; Kercher,L.; Kayali,G.; Jones-Engel,L.; McKenzie,P.; Krauss,S.; Webby,R.J.; Feeroz,M.M.; Webster,R.G.
EPI965234	HA	Bangladesh	2016-Feb-29	A/duck/Bangladesh/28389/2016		Other Database Import	Barman,S.; Marinova-Petkova,A.; Hasan,M.K.; Akhtar,S.; Turner,J.C.; Franks,J.; Walker,D.; Seiler,P.; Friedman,K.; Kercher,L.; Kayali,G.; Jones-Engel,L.; McKenzie,P.; Krauss,S.; Webby,R.J.; Feeroz,M.M.; Webster,R.G.
EPI965386	HA	Bangladesh	2015-Feb-25	A/duck/Bangladesh/24482/2015		Other Database Import	Marinova-Petkova,A.; Barman,S.; Hasan,M.K.; Akhtar,S.; Turner,J.C.; Franks,J.; Walker,D.; Seiler,P.; Friedman,K.; Kercher,L.; Kayali,G.; Jones-Engel,L.; McKenzie,P.; Krauss,S.; Webby,R.J.; Feeroz,M.M.; Webster,R.G.
EPI965238	HA	Bangladesh	2015-Jul-10	A/duck/Bangladesh/25893/2015		Other Database Import	Marinova-Petkova,A.; Barman,S.; Hasan,M.K.; Akhtar,S.; Turner,J.C.; Franks,J.; Walker,D.; Seiler,P.; Friedman,K.; Kercher,L.; Kayali,G.; Jones-Engel,L.; McKenzie,P.; Krauss,S.; Webby,R.J.; Feeroz,M.M.; Webster,R.G.
EPI965063	HA	Bangladesh	2014-Nov-16	A/duck/Bangladesh/23858/2014		Other Database Import	Marinova-Petkova,A.; Shanmuganatham,K.; Feeroz,M.M.; Jones-Engel,L.; Hasan,M.K.; Akhtar,S.; Turner,J.; Walker,D.; Seiler,P.; Franks,J.; McKenzie,P.; Krauss,S.; Webby,R.J.; Webster,R.G.; Hasan,K.; Seiler,J.
EPI964995	HA	Bangladesh	2014-Aug-17	A/duck/Bangladesh/23163/2014		Other Database Import	Marinova-Petkova,A.; Shanmuganatham,K.; Feeroz,M.M.; Jones-Engel,L.; Hasan,M.K.; Akhtar,S.; Turner,J.; Walker,D.; Seiler,P.; Franks,J.; McKenzie,P.; Krauss,S.; Webby,R.J.; Webster,R.G.; Hasan,K.; Seiler,J.
EPI181621	HA	Indonesia	2004-Mar-12	A/duck/East Java/UT1046/2004		Other Database Import
EPI180863	HA	Lao, People's Democratic Republic	2007-Jan-01	A/duck/Laos/A0503/2007		Other Database Import
EPI180847	HA	Lao, People's Democratic Republic	2007-Jan-01	A/duck/Laos/A0301/2007		Other Database Import
EPI180839	HA	Lao, People's Democratic Republic	2007-Jan-01	A/duck/Laos/P0161/2007		Other Database Import
EPI175650	HA	China	2006-Jan-01	A/duck/Hubei/Hangmei01/2006		Other Database Import
EPI174652	HA	China	2007-Jan-29	A/duck/Hubei/2911/2007		Other Database Import
EPI174650	HA	China	2007-Jan-23	A/duck/Hunan/1994/2007		Other Database Import
EPI174649	HA	China	2007-Jan-23	A/duck/Hunan/1964/2007		Other Database Import
EPI174648	HA	China	2007-Jan-23	A/duck/Hunan/1930/2007		Other Database Import
EPI170722	HA	Vietnam	2005-Dec-02	A/duck/Vietnam/201/2005		Other Database Import
EPI170674	HA	Vietnam	2005-Dec-07	A/duck/Vietnam/207/2005		Other Database Import
EPI170591	HA	Vietnam	2005-Dec-19	A/duck/Vietnam/219/2005		Other Database Import
EPI154797	HA	Thailand	2008-Jan-01	A/duck/Thailand/ICRC-V629/2008		Other Database Import
EPI1009460	HA	Indonesia	2016-Mar-07	A/eagle/Jakarta Timur/20616-206-III/2016		Other Database Import	Wibawa,H.; Poermadjaja,B.; Mulyawan,H.; Dharmawan,R.; Mahawan,T.; Hutagaol,N.M.; Miswati,Y.; Srihanto,E.A.; Hartawan,D.H.W.; Hendrawati,F.; Riyadi,A.; Deswarni; Tri Harsono,A.; Hartaningsih,N.; Azhar,M.; Stegemen,A.; Mc Grane,J.; Rasa,F.S.T.
EPI168016	HA	Hong Kong (SAR)	2007-Jan-01	A/common buzzard/Hong Kong/9213/2007		Other Database Import
EPI414084	HA	China	2010-Mar-01	A/barn swallow/Hong Kong/1161/2010		Other Database Import	Ducatez,M.F.; Sonnberg,S.; Phommachanh,P.; Douangngeun,B.; Peiris,M.; Guan,Y.; Webster,R.; Webby,R.
EPI644411	HA	India	2012-Jan-03	A/crow/India/01CA12/2012		Other Database Import	Nagarajan,S.; Tripathi,S.; Tosh,C.; Murugkar,H.V.; Kumar,M.; Kulkarni,D.D.
EPI642487	HA	India	2012-Feb-22	A/crow/India/02CA07/2012		Other Database Import	Nagarajan,S.; Jain,R.; Tosh,C.; Murugkar,H.V.; Kumar,M.; Kulkarni,D.D.
EPI531373	HA	China	2012-Jul-04	A/hill myna/Heilongjiang/0704/2012		Other Database Import	Liu,C.G.; Liu,M.
EPI1009335	HA	Indonesia	2016-Apr-04	A/muscovy duck/Pekalongan/04160460/2016		Other Database Import	Wibawa,H.; Poermadjaja,B.; Mulyawan,H.; Dharmawan,R.; Mahawan,T.; Hutagaol,N.M.; Miswati,Y.; Srihanto,E.A.; Hartawan,D.H.W.; Hendrawati,F.; Riyadi,A.; Deswarni; Tri Harsono,A.; Hartaningsih,N.; Azhar,M.; Stegemen,A.; Mc Grane,J.; Rasa,F.S.T.
EPI893496	HA	Vietnam	2015-Aug-15	A/Muscovy duck/Vietnam/HU3-353/2015(H5N1)		Other Database Import	Nguyen,T.L.; Chu,D.C.; Hiono,T.; Matsuno,K.; Okamatsu,M.; Sakoda,Y.; Hatamachi,J.
EPI893488	HA	Vietnam	2015-Aug-15	A/Muscovy duck/Vietnam/HU3-97/2015(H5N1)		Other Database Import	Nguyen,T.L.; Chu,D.C.; Hiono,T.; Matsuno,K.; Okamatsu,M.; Sakoda,Y.; Hatamachi,J.
EPI567109	HA	Vietnam	2014-Jul-12	A/muscovy duck/Long An/89/2014		Other Database Import	Soda,K.; Yamashiro,T.; Le,Q.M.; Ito,T.
EPI567070	HA	Vietnam	2014-Jun-04	A/muscovy duck/Vietnam/LBM670/2014		Other Database Import	Soda,K.; Yamashiro,T.; Le,Q.M.; Ito,T.
EPI559109	HA	Vietnam	2013-Jan-21	A/muscovy duck/Vietnam/NCVD-KA426/2013		Other Database Import	Lee,E.-K.; Kang,H.-M.; Kim,K.-I.; Choi,J.-G.; Long To,T.; Dang Nguyen,T.; Song,B.-M.; Jeong,J.; Choi,K.-S.; Kim,J.-Y.; Lee,H.-S.; Lee,Y.-J.; Kim,J.-H.
EPI471173	HA	Vietnam	2013-Jun-05	A/muscovy duck/Vietnam/LBM436/2013		Other Database Import	Nakamura,Y.; Soda,K.; Hotta,K.; Lee,M.Q.; Ito,T.
EPI460730	HA	Vietnam	2013-Jan-07	A/muscovy duck/Vietnam/LBM335/2013		Other Database Import	Soda,K.; Hotta,K.; Le,M.Q.; Ito,T.; Hashimoto,Y.
EPI459864	HA	Vietnam	2013-Jan-07	A/muscovy duck/Vietnam/LBM330/2013		Other Database Import	Soda,K.; Hotta,K.; Le,M.Q.; Ito,T.; Hashimoto,Y.
EPI438150	HA	Vietnam	2012-Jan-01	A/muscovy duck/Vietnam/LBM295/2012		Other Database Import	Hashimoto,Y.; Nagai,Y.; Soda,K.; Hotta,K.; Ito,T.
EPI424188	HA	Vietnam	2012-Jan-01	A/muscovy duck/Vietnam/LBM229/2012		Other Database Import	Hashimoto,Y.; Nagai,Y.; Soda,K.; Hotta,K.; Ito,T.
EPI424180	HA	Vietnam	2012-Jan-01	A/muscovy duck/Vietnam/LBM228/2012		Other Database Import	Hashimoto,Y.; Nagai,Y.; Soda,K.; Hotta,K.; Ito,T.
EPI406434	HA	Vietnam	2006-Dec-28	A/Muscovy duck/Ca Mau/1185/2006		Other Database Import	Zhao,D.; Liang,L.; Li,Y.; Jiang,Y.; Liu,L.; Chen,H.
EPI300763	HA	Mongolia	2009-Aug-01	A/common goldeneye/Mongolia/X60/2009		Other Database Import	Jizou,M.; Kida,H.; Sakoda,Y.; Okamatsu,M.
EPI376585	HA	Indonesia	2012-Jan-01	A/ferret/Indonesia/5-F7/2005		Other Database Import	Herfst,S.; Schrauwen,E.J.; Linster,M.; Chutinimitkul,S.; de Wit,E.; Munster,V.J.; Sorrell,E.M.; Bestebroer,T.M.; Burke,D.F.; Smith,D.J.; Rimmelzwaan,G.F.; Osterhaus,A.D.; Fouchier,R.A.; Wit,Ed.
EPI376557	HA	Indonesia	2012-Jan-01	A/ferret/Indonesia/5-F2/2005		Other Database Import	Herfst,S.; Schrauwen,E.J.; Linster,M.; Chutinimitkul,S.; de Wit,E.; Munster,V.J.; Sorrell,E.M.; Bestebroer,T.M.; Burke,D.F.; Smith,D.J.; Rimmelzwaan,G.F.; Osterhaus,A.D.; Fouchier,R.A.; Wit,Ed.
EPI889132	HA	China	2015-Jun-30	A/mink/China/XB/2015		Other Database Import	Jiang,W.; Chen,J.
EPI136823	HA	Kuwait	2007-Jan-01	A/falcon/Kuwait/1019-7/2007		Other Database Import
EPI395446	HA	Japan	2011-Feb-02	A/peregrine falcon/Miyazaki/22M684/2011		Other Database Import	Soda,K.; Usui,T.; Ito,H.; Yamaguchi,T.; Ito,T.; Mimura,W.
EPI341819	HA	Japan	2011-Feb-16	A/peregrine falcon/Kyoto/2602A009/2011		Other Database Import	Mimura,W.; Soda,K.; Usui,T.; Ito,H.; Ito,T.
EPI341910	HA	Japan	2011-Feb-17	A/peregrine falcon/Aichi/2302O017/2011		Other Database Import	Mimura,W.; Soda,K.; Usui,T.; Ito,H.; Ito,T.
EPI219345	HA	Hong Kong (SAR)	2009-Jan-01	A/peregrine falcon/Hong Kong/810/2009		Other Database Import	Jizou,M.; Kida,H.; Sakoda,Y.; Okamatsu,M.
EPI168064	HA	Hong Kong (SAR)	2008-Jan-01	A/peregrine falcon/Hong Kong/2142/2008		Other Database Import
EPI681274	HA	China	2014-Jul-27	A/goose/Zhejiang/727098/2014		Other Database Import	Wu,H.; Peng,X.; Cheng,L.; Lu,X.; Jin,C.; Xie,T.; Yao,H.; Wu,N.
EPI439900	HA	China	2005-Dec-01	A/goose/Jilin/514/2005		Other Database Import	Zhang,X.; Qi,X.; Zhang,Q.; Zeng,X.; Shi,Z.; Jin,Q.; Zhan,F.; Xu,Y.; Liu,Z.; Feng,Z.; Jiao,Y.
EPI276038	HA	China	2004-Jan-01	A/goose/Guangdong/72/2004		Other Database Import	Li,Y.; Shi,J.; Zhong,G.; Deng,G.; Tian,G.; Ge,J.; Zeng,X.; Song,J.; Zhao,D.; Liu,L.; Jiang,Y.; Guan,Y.; Bu,Z.; Chen,H.
EPI275710	HA	China	2006-Jan-01	A/bar-headed goose/Tibet/8/2006		Other Database Import	Li,Y.; Shi,J.; Zhong,G.; Deng,G.; Tian,G.; Ge,J.; Zeng,X.; Song,J.; Zhao,D.; Liu,L.; Jiang,Y.; Guan,Y.; Bu,Z.; Chen,H.
EPI238475	HA	Hong Kong (SAR)	1999-Jan-01	A/goose/Hong Kong/437-8/1999		Other Database Import	Kim,L.M.; Scott,M.A.; Suarez,D.L.; Spackman,E.; Swayne,D.E.; Afonso,C.L.
EPI238467	HA	Hong Kong (SAR)	1999-Jan-01	A/goose/Hong Kong/437-6/1999		Other Database Import	Kim,L.M.; Scott,M.A.; Suarez,D.L.; Spackman,E.; Swayne,D.E.; Afonso,C.L.
EPI227594	HA	China	2005-Jan-01	A/Bar headed goose/Qinghai/1A/2005		Other Database Import	Hoffmann,E.; Webby,R.J.; Webster,R.G.
EPI225131	HA	Pakistan	2006-Jan-01	A/goose/Lahore-Pakistan/NARC-3321/4/2006		Other Database Import	Naeem,K.; Ahmed,Z.; Siddique,N.; Ayaz,M.; Franks,J.; Webster,R.G.
EPI300762	HA	Mongolia	2009-Jan-01	A/bar-headed goose/Mongolia/X54/2009		Other Database Import	Jizou,M.; Kida,H.; Sakoda,Y.; Okamatsu,M.
EPI300760	HA	Mongolia	2009-Jan-01	A/bar-headed goose/Mongolia/X25/2009		Other Database Import	Jizou,M.; Kida,H.; Sakoda,Y.; Okamatsu,M.
EPI164365	HA	China	2006-Jan-01	A/goose/Yunnan/5979/2006		Other Database Import
EPI164309	HA	China	2006-Jan-01	A/goose/Yunnan/4371/2006		Other Database Import
EPI164301	HA	China	2006-Jan-01	A/goose/Yunnan/3798/2006		Other Database Import
EPI669856	HA	China	2015-May-12	A/Black-necked Grebe/Inner Mongolia/Anal swab4/2015 H5N1	CAS Key Laboratory of Pathogenic Microbiology and Immunology, Institute of Microbiology, Chinese Academy of Sciences	Institute of Microbiology, Chinese Academy of Sciences	Yuhai, Bi
EPI620925	HA	Mongolia	2009-Jan-01	A/bar-headed goose/Mongolia/X53/2009		Other Database Import	Pantin-Jackwood,M.J.; Spackman,E.; Suarez,D.L.; Wasilenko,J.; Sarmento,L.; Shepherd,E.; Smith,D.; Lee,S.; Lone,N.A.
EPI300761	HA	Mongolia	2009-Jan-01	A/bar-headed goose/Mongolia/X53/2009		Other Database Import	Jizou,M.; Kida,H.; Sakoda,Y.; Okamatsu,M.; Kang,H.M.; Batchuluun,D.; Kim,M.C.; Choi,J.G.; Erdene-Ochir,T.O.; Paek,M.R.; Sugir,T.; Sodnomdarjaa,R.; Kwon,J.H.; Lee,Y.J.; Kang,H.-M.; Kim,M.-C.; Choi,J.-G.; Erdene-Ochir,T.-O.; Paek,M.-R.; Kwon,J.-H.
EPI171554	HA	China	2008-Jun-16	A/bar-headed goose /Qinghai/14/2008		Other Database Import
EPI171552	HA	China	2007-May-10	A/bar-headed goose/Qinghai/1/2007		Other Database Import
EPI171551	HA	China	2008-Aug-09	A/bar-headed goose/Qinghai/13/2008		Other Database Import
EPI171545	HA	China	2008-Jul-13	A/bar-headed goose/Qinghai/7/2008		Other Database Import
EPI171524	HA	China	2006-Jul-18	A/bar-headed goose/Qinghai/8/2006		Other Database Import
EPI171518	HA	China	2006-Jun-07	A/bar-headed goose/Qinghai/2/2006		Other Database Import
EPI171517	HA	China	2006-May-15	A/bar-headed goose/Qinghai/1/2006		Other Database Import
EPI1250	HA	Mongolia	2005-Jan-01	A/bar-headed goose/Mongolia/1/05		Other Database Import	Sakoda,Y.; Sugar,S.; Batchluun,D.; Erdene-Ochir,T.O.; Okamatsu,M.; Isoda,N.; Soda,K.; Takakuwa,H.; Tsuda,Y.; Yamamoto,N.; Kishida,N.; Matsuno,K.; Nakayama,E.; Kajihara,M.; Yokoyama,A.; Takada,A.; Sodnomdarjaa,R.; Kida,H.; Onishi,S.
EPI171212	HA	Myanmar	2007-Jan-01	A/guinea fowl/North Okkalarpa/834/2007		Other Database Import
EPI221244	HA	Thailand	2008-Jan-01	A/brown-head gull/Thailand/vsmu-4/2008		Other Database Import	Chaichoune,K.; Thitithanyanont,A.; Kanrai,P.; Wiboon-Ut,S.; Phonarknguen,R.; Sariya,L.; Taowan,N.-A.; Chatsiriwech,J.; Suwanpakdee,S.; Yungyutwichai,P.; Phompiram,P.
EPI548439	HA	Mongolia	2009-Aug-01	A/herring gull/Mongolia/833T2/2009		Other Database Import	Leung,C.Y.; Gilbert,M.; Chow,K.-C.; Ho,C.-K.; Tang,S.-C.; Guan,Y.; Peiris,M.
EPI335247	HA	Mongolia	2009-Aug-01	A/herring gull/Mongolia/833T/2009		Other Database Import	Leung,C.Y.; Gilbert,M.; Chow,K.-C.; Ho,C.-K.; Guan,Y.; Peiris,M.J.
EPI171530	HA	China	2007-May-17	A/brown-headed gull/Qinghai/4/2007		Other Database Import
EPI354426	HA	China	2009-May-01	A/great black-headed gull/Qinghai/2/2009		Other Database Import	Hu,X.; Liu,D.; Wang,M.; Yang,L.; Zhu,Q.; Li,L.; Gao,G.F.
EPI154493	HA	Saudi Arabia	2007-Jan-01	A/ostrich/Saudi Arabia/6732-3/2007		Istituto Zooprofilattico Sperimentale Delle Venezie
EPI135805	HA	China	2003-Jan-01	A/chukar/Shantou/4690/2003		Other Database Import
EPI600476	HA	China	2013-Oct-01	A/quail/Nanchang/6631/2013		Other Database Import	Ding,L.F.; Qin,Z.Q.; Qu,X.; Wu,L.; Pan,Z.S.
EPI510278	HA	Bangladesh	2013-Mar-30	A/quail/Bangladesh/19250/2013		Other Database Import	Marinova-Petkova,A.; Feeroz,M.M.; Alam,S.M.R.; Hasan,M.K.; Akhtar,S.; Jones-Engel,L.; Walker,D.; McClenaghan,L.; Rubrum,A.; Franks,J.; Seiler,P.; Jeevan,T.; McKenzie,P.; Krauss,S.; Webby,R.J.; Webster,R.G.
EPI359886	HA	Korea, Republic of	2011-Jan-01	A/quail/Korea/GC395/2011		Other Database Import	Kim,H.R.; Lee,Y.J.; Park,C.K.; Oem,J.K.; Lee,O.S.; Kang,H.M.; Choi,J.G.; Bae,Y.C.
EPI898121	HA	Vietnam	2013-Apr-04	A/pheasant/Vietnam/NCVD-2999/2013		Other Database Import	Davis,T.; Jang,Y.
EPI775049	HA	Vietnam	2013-Feb-04	A/pheasant/TienGiang/0026/2013		Other Database Import	Cao,B.V.; Le Ha,T.D.; Mai,V.N.; Dang Trinh,M.A.; Le Phan,K.N.; Vo Tran,N.T.; Hoang,T.
EPI775026	HA	Vietnam	2013-Feb-04	A/pheasant/TienGiang/0022/2013		Other Database Import	Cao,B.V.; Le Ha,T.D.; Mai,V.N.; Dang Trinh,M.A.; Le Phan,K.N.; Vo Tran,N.T.; Hoang,T.
EPI775018	HA	Vietnam	2013-Feb-04	A/pheasant/TienGiang/0021/2013		Other Database Import	Cao,B.V.; Le Ha,T.D.; Mai,V.N.; Dang Trinh,M.A.; Le Phan,K.N.; Vo Tran,N.T.; Hoang,T.
EPI775010	HA	Vietnam	2013-Feb-04	A/pheasant/TienGiang/0020/2013		Other Database Import	Cao,B.V.; Le Ha,T.D.; Mai,V.N.; Dang Trinh,M.A.; Le Phan,K.N.; Vo Tran,N.T.; Hoang,T.
EPI135767	HA	China	2003-Jan-01	A/pheasant/Shantou/3535/2003		Other Database Import
EPI135653	HA	China	2002-Jan-01	A/pheasant/Shantou/4567/2002		Other Database Import
EPI327093	HA	Thailand	2005-Jan-01	A/Silver Pheasant/Thailand/VSMU-1-CBI/2005		Other Database Import	Chaichoun,K.; Phonaknguen,R.; Sariya,L.; Tangsudjai,S.; Phompiram,P.; Wiriyarat,W.; Ratanakorn,P.
EPI318117	HA	Japan	2011-Jan-01	A/whooper swan/Hokkaido/13-21/2011		Other Database Import	Kida,H.; Sakoda,Y.; Okamatsu,M.; Hatamachi,J.
EPI318113	HA	Japan	2011-Feb-01	A/whooper swan/Hokkaido/13-27/2011		Other Database Import	Kida,H.; Sakoda,Y.; Okamatsu,M.; Hatamachi,J.
EPI269982	HA	Mongolia	2010-Jan-01	A/whooper swan/Mongolia/11/2010		Other Database Import	Jizou,M.; Kida,H.; Sakoda,Y.; Okamatsu,M.
EPI161548	HA	Japan	2008-Jan-01	A/whooper swan/Akita/1/2008		Other Database Import
EPI1780	HA	Mongolia	2006-Jan-01	A/whooper swan/Mongolia/2/06		Other Database Import
EPI1252	HA	Mongolia	2005-Jan-01	A/whooper swan/Mongolia/3/05		Other Database Import
EPI359887	HA	Korea, Republic of	2011-Feb-01	A/turkey/Korea/DDC518/2011		Other Database Import	Kim,H.R.; Lee,Y.J.; Park,C.K.; Oem,J.K.; Lee,O.S.; Kang,H.M.; Choi,J.G.; Bae,Y.C.
EPI336863	HA	Israel	2011-Mar-06	A/turkey/Israel/362/2011		Other Database Import	Shkoda,I.; Lapin,K.; Davidson,I.; Perk,S.; Panshin,A.
EPI116412	HA	Israel	2006-Jan-01	A/turkey/Israel/364/2006		Other Database Import
EPI603577	HA	United Arab Emirates	2014-Dec-07	A/Quail/Dubai/AR3445-25043/2014		Friedrich-Loeffler-Institut	Naguib, M.M.; Wernery, U.; Harder, T.
EPI590898	HA	China	2014-Apr-27	A/pigeon/Sichuan/NCXN29/2014		Other Database Import	Bi,Y.; Chen,Q.; Chen,J.
EPI398780	HA	Japan	2011-Jan-01	A/hooded crane/Kagoshima/110214-3/2011		Other Database Import	Hashimoto,Y.; Ito,H.; Nagai,Y.; Soda,K.; Ito,T.
EPI398744	HA	Japan	2010-Jan-01	A/hooded crane/Kagoshima/2/2010		Other Database Import	Hashimoto,Y.; Ito,H.; Nagai,Y.; Soda,K.; Ito,T.
EPI321749	HA	Indonesia	2007-Aug-27	A/peaceful dove/Badung/BBVD-493/2007		Other Database Import	Soegiarto,S.; Santhia,K.; Suatmodjo,M.; Axell,A.; Selleck,P.; Davies,K.R.; Stevens,V.; Kim,M.; Daniels,P.; Wong,F.Y.K.
EPI314320	HA	Thailand	2004-Jan-01	A/pigeon/Thailand/VSMU-7-NPT/2004		Other Database Import	Saito,T.; Hayashi,T.
EPI236928	HA	Hong Kong (SAR)	2001-Jan-01	A/waterfowl/Hong Kong/378.5/2001		Other Database Import	Kim,L.M.; Scott,M.A.; Suarez,D.L.; Spackman,E.; Swayne,D.E.; Afonso,C.L.
EPI235909	HA	Hong Kong (SAR)	2002-Jan-01	A/egret/Hong Kong/757.2/2002		Other Database Import	Kim,L.M.; Scott,M.A.; Suarez,D.L.; Spackman,E.; Swayne,D.E.; Afonso,C.L.
EPI229441	HA	Indonesia	2004-May-25	A/quail/Yogjakarta/UT1075/2004		Other Database Import	Tankano,R.
EPI229440	HA	Indonesia	2004-Jan-15	A/quail/Yogjakarta/UT1023/2004		Other Database Import	Tankano,R.
EPI171213	HA	Myanmar	2007-Jan-01	A/quail/Mingalardone/866/2007		Other Database Import
EPI168048	HA	Hong Kong (SAR)	2008-Jan-01	A/magpie robin/Hong Kong/1097/2008		Other Database Import
EPI168040	HA	Hong Kong (SAR)	2008-Jan-01	A/grey heron/Hong Kong/1046/2008		Other Database Import
EPI168032	HA	Hong Kong (SAR)	2008-Jan-01	A/great egret/Hong Kong/807/2008		Other Database Import
EPI167147	HA	Thailand	2005-Jan-01	A/pigeon/Thailand/VSMU-11-KRI/2005		Other Database Import
EPI167128	HA	Thailand	2004-Jan-01	A/quail/Phathumthani/NIAH2711/2004		Other Database Import
EPI165822	HA	Thailand	2004-Jan-01	A/sparrow/Thailand/Phitsanulok-01/2004		Other Database Import
EPI110914	HA	Thailand	2005-Jan-01	A/open-billed stork/Nakhonsawan/BBA2911M/05		Other Database Import
EPI110908	HA	Thailand	2005-Jan-01	A/open-billed stork/Nakhonsawan/BBD3509M/05		Other Database Import
EPI110890	HA	Thailand	2005-Jan-01	A/open-billed stork/Nakhonsawan/BBD1421J/05		Other Database Import
EPI107241	HA	Thailand	2005-Jan-01	A/open-billed stork/Nakhonsawan/BBD1521J/2005		Other Database Import
EPI107222	HA	Thailand	2004-Jan-01	A/open-billed stork/Suphanburi/TSD0912F/2004		Other Database Import
EPI107180	HA	Thailand	2004-Jan-01	A/open-billed stork/Nakhonsawan/BBD0104F/2004		Other Database Import
EPI24629	HA	Hong Kong (SAR)	2003-Jan-01	A/egret/Hong Kong/757.2/03		Other Database Import	Lee,C.W.; Suarez,D.L.; Tumpey,T.M.; Sung,H.W.; Kwon,Y.K.; Lee,Y.J.; Choi,J.G.; Joh,S.J.; Kim,M.C.; Lee,E.K.; Park,J.M.; Lu,X.; Katz,J.M.; Spackman,E.; Swayne,D.E.; Kim,J.H.; Lee,C.-W.; Kim,J.-H.
EPI898198	HA	Vietnam	2013-Aug-07	A/tiger/Vietnam/NCVD-3797/2013		Other Database Import	Davis,T.; Jang,Y.
EPI760138	HA	China	2014-Dec-15	A/tiger/Yunnan/tig1412/2014		Other Database Import	Hu,T.; Zhao,H.; Zhang,Y.; Zhang,W.; Kong,Q.; Zhang,Z.; Cui,Q.; Qiu,W.; Deng,B.; Fan,Q.; Zhang,F.
EPI760109	HA	China	2015-Aug-12	A/tiger/Yunnan/tig1508/2015		Other Database Import	Hu,T.; Zhao,H.; Zhang,Y.; Zhang,W.; Kong,Q.; Zhang,Z.; Cui,Q.; Qiu,W.; Deng,B.; Fan,Q.; Zhang,F.
EPI228400	HA	Thailand	2004-Jan-01	A/Leopard/Suphanburi/Thailand/Leo-1/04		Other Database Import	Oraveerakul,K.; Keawcharoen,J.; Kuiken,T.; Fouchier,R.A.M.; Wattanodorn,S.; Noppornpanth,S.; Amonsin,A.; Tantilertcharoen,R.; Pattanarangsan,R.; Arya,N.; Ratanakorn,P.; Payungporn,S.; Theamboonlers,A.; Osterhaus,A.D.M.E.; Poovorawan,Y.
EPI228392	HA	Thailand	2004-Jan-01	A/Tiger/Suphanburi/Thailand/Ti-1/04		Other Database Import	Oraveerakul,K.; Keawcharoen,J.; Kuiken,T.; Fouchier,R.A.M.; Wattanodorn,S.; Noppornpanth,S.; Amonsin,A.; Tantilertcharoen,R.; Pattanarangsan,R.; Arya,N.; Ratanakorn,P.; Payungporn,S.; Theamboonlers,A.; Osterhaus,A.D.M.E.; Poovorawan,Y.
EPI140807	HA	China	2005-Jan-01	A/tiger/Shanghai/01/2005		Other Database Import
EPI99741	HA	Thailand	2004-Jan-01	A/cat/Thailand/KU-02/04		Other Database Import
EPI620573	HA	Indonesia	2006-Sep-30	A/swine/Tabanan/061/2006		Other Database Import	Mahardika,G.N.
EPI463680	HA	China	2009-Jan-01	A/swine/Jiangsu/2/2009		Other Database Import	He,L.; Zhao,G.; Zhong,L.; Liu,Q.; Duan,Z.; Gu,M.; Wang,X.; Liu,X.
EPI271754	HA	Indonesia	2006-Jan-01	A/swine/South Kalimantan/UT6015/2006		Other Database Import	Takano,R.
EPI271706	HA	Indonesia	2006-Jan-01	A/swine/East Java/UT6003/2006		Other Database Import	Takano,R.
EPI236920	HA	China	2001-Jan-01	A/swine/Fujian/2001		Other Database Import	Sun,L.; Liu,B.H.; Zhang,G.H.; Huang,Y.; Gao,G.F.; Liu,W.J.
EPI25207	HA	China	2003-Jan-01	A/swine/Fujian/1/2003		Other Database Import
EPI22691	HA	China	2003-Jan-01	A/swine/Shandong/2/03		Other Database Import
EPI222495	HA	China	2007-Apr-19	A/plateau pika/Qinghai/04/2007		Other Database Import	Sun,R.; He,H.; Wang,C.; Wu,Y.; Wang,X.; zhou,K.; Luo,J.
EPI222484	HA	China	2007-Dec-02	A/pika/Qinghai/SHK/2007		Other Database Import	Zhou,J.Y.; Sun,W.B.; Guo,J.Q.; Huang,J.; Wang,J.H.; Yin,W.; Wu,N.P.; Li,L.J.; Yan,Y.; Liao,M.; Huang,Y.; Luo,K.J.; Jiang,X.; Chen,H.L.
EPI965217	HA	Bangladesh	2015-Sep-12	A/environment/Bangladesh/26170/2015		Other Database Import	Barman,S.; Marinova-Petkova,A.; Hasan,M.K.; Akhtar,S.; Turner,J.C.; Franks,J.; Walker,D.; Seiler,P.; Friedman,K.; Kercher,L.; Kayali,G.; Jones-Engel,L.; McKenzie,P.; Krauss,S.; Webby,R.J.; Feeroz,M.M.; Webster,R.G.
EPI961384	HA	China	2014-Apr-03	A/environment/Changsha/156/2014		Other Database Import	Zhang,R.S.; Yao,D.; Ye,W.; Chen,J.F.; Liu,X.L.; Ou,X.H.
EPI961430	HA	China	2014-Mar-11	A/environment/Changsha/116/2014		Other Database Import	Zhang,R.S.; Yao,D.; Ye,W.; Chen,J.F.; Liu,X.L.; Ou,X.H.
EPI961380	HA	China	2014-Feb-08	A/environment/Changsha/15/2014		Other Database Import	Zhang,R.S.; Yao,D.; Ye,W.; Chen,J.F.; Liu,X.L.; Ou,X.H.
EPI749457	HA	China	2014-Apr-17	A/Environment/Chongqing/28922/2014		WHO Chinese National Influenza Center	Wang,Dayan;Li,Xiaodan;Zou,Shumei;Zhang,Ye;Bo,Hong;Li,Xiyan;Chen,Wenbing;Yang,Lei;Shu,Yuelong
EPI749433	HA	China	2014-Feb-11	A/Environment/Hunan/15252/2014		WHO Chinese National Influenza Center	Wang,Dayan;Li,Xiaodan;Zou,Shumei;Zhang,Ye;Bo,Hong;Li,Xiyan;Chen,Wenbing;Yang,Lei;Shu,Yuelong
EPI749409	HA	China	2014-Oct-20	A/Environment/Chongqing/99165/2014		WHO Chinese National Influenza Center	Wang,Dayan;Li,Xiaodan;Zou,Shumei;Zhang,Ye;Bo,Hong;Li,Xiyan;Chen,Wenbing;Yang,Lei;Shu,Yuelong
EPI749393	HA	China	2015-Jan-24	A/Environment/Sichuan/18602/2015		WHO Chinese National Influenza Center	Wang,Dayan;Li,Xiaodan;Zou,Shumei;Zhang,Ye;Bo,Hong;Li,Xiyan;Chen,Wenbing;Yang,Lei;Shu,Yuelong
EPI749321	HA	China	2012-Jun-25	A/environment/Guangxi/03218/2012		WHO Chinese National Influenza Center	Wang,Dayan;Li,Xiaodan;Zou,Shumei;Zhang,Ye;Bo,Hong;Li,Xiyan;Chen,Wenbing;Yang,Lei;Shu,Yuelong
EPI749297	HA	China	2015-Jan-15	A/Environment/Chongqing/45110/2015		WHO Chinese National Influenza Center	Wang,Dayan;Li,Xiaodan;Zou,Shumei;Zhang,Ye;Bo,Hong;Li,Xiyan;Chen,Wenbing;Yang,Lei;Shu,Yuelong
EPI749273	HA	China	2015-Feb-12	A/Environment/Chongqing/45158/2015		WHO Chinese National Influenza Center	Wang,Dayan;Li,Xiaodan;Zou,Shumei;Zhang,Ye;Bo,Hong;Li,Xiyan;Chen,Wenbing;Yang,Lei;Shu,Yuelong
EPI749257	HA	China	2015-Feb-13	A/Environment/Chongqing/45174/2015		WHO Chinese National Influenza Center	Wang,Dayan;Li,Xiaodan;Zou,Shumei;Zhang,Ye;Bo,Hong;Li,Xiyan;Chen,Wenbing;Yang,Lei;Shu,Yuelong
EPI749241	HA	China	2015-Feb-12	A/Environment/Chongqing/45169/2015		WHO Chinese National Influenza Center	Wang,Dayan;Li,Xiaodan;Zou,Shumei;Zhang,Ye;Bo,Hong;Li,Xiyan;Chen,Wenbing;Yang,Lei;Shu,Yuelong
EPI749193	HA	China	2015-Apr-16	A/Environment/Chongqing/45227/2015		WHO Chinese National Influenza Center	Wang,Dayan;Li,Xiaodan;Zou,Shumei;Zhang,Ye;Bo,Hong;Li,Xiyan;Chen,Wenbing;Yang,Lei;Shu,Yuelong
EPI592914	HA	China	2012-Feb-09	A/environment/Chongqing/02412/2012	WHO Chinese National Influenza Center	WHO Chinese National Influenza Center	Li, Xiaodan; Zhang, Ye; Dong, Libo; Gao, Rongbao; Bo, Hong; Wang, dayan; Shu, Yuelong
EPI531342	HA	Cambodia	2013-Sep-18	A/environment/Cambodia/E1178W38M3pop661G/2013		Other Database Import	Rith,S.; Horm,S.V.; Buchy,P.
EPI510357	HA	Bangladesh	2012-Feb-08	A/environment/Bangladesh/15661/2012		Other Database Import	Marinova-Petkova,A.; Feeroz,M.M.; Alam,S.M.R.; Hasan,M.K.; Akhtar,S.; Jones-Engel,L.; Walker,D.; McClenaghan,L.; Rubrum,A.; Franks,J.; Seiler,P.; Jeevan,T.; McKenzie,P.; Krauss,S.; Webby,R.J.; Webster,R.G.
EPI448255	HA	Bangladesh	2011-Dec-30	A/environment/Bangladesh/1017-1/2011	Institute of Epidemiology Disease Control and Research (IEDCR) & Bangladesh National Influenza Centre (NIC)	Centers for Disease Control and Prevention	Gerloff, Nancy; Simpson, Natosha; Poh, Mee; Davis, Todd
EPI448247	HA	Bangladesh	2011-Dec-28	A/environment/Bangladesh/1011/2011	Institute of Epidemiology Disease Control and Research (IEDCR) & Bangladesh National Influenza Centre (NIC)	Centers for Disease Control and Prevention	Gerloff, Nancy; Simpson, Natosha; Poh, Mee;Davis, Todd
EPI361403	HA	Cambodia	2011-Apr-26	A/environment/Cambodia/C433W/2011		Other Database Import	Buchy,P.; Sorn,S.; Allal,L.
EPI361401	HA	Cambodia	2011-Apr-26	A/environment/Cambodia/C425D/2011		Other Database Import	Buchy,P.; Sorn,S.; Allal,L.
EPI361398	HA	Cambodia	2011-Mar-23	A/environment/Cambodia/C53W/2011		Other Database Import	Buchy,P.; Sorn,S.; Allal,L.
EPI337318	HA	China	2009-Jan-16	A/water/Hunan/3/2009		Other Database Import	Lan,Y.; Dong,L.; Li,Z.; Li,X.; Zhao,X.; Cheng,Y.; Tan,m.; Yang,L.; Zou,S.; Wen,L.; Wang,D.; Li,D.; Shu,Y.
EPI335441	HA	China	2009-Jul-03	A/environment/Chang Sha/2/2009		Other Database Import	Zhang,R.S.; Ou,X.H.; Ye,W.
EPI335440	HA	China	2009-Jul-03	A/environment/Chang Sha/3/2009		Other Database Import	Zhang,R.S.; Ou,X.H.; Ye,W.
EPI335117	HA	Lao, People's Democratic Republic	2010-Mar-01	A/environment/Lao/977/2010		Other Database Import	Sonnberg,S.; Phommachanh,P.; Naipospos,T.S.P.; McKenzie,J.; Chanthavisouk,C.; Pathammavong,S.; Darnell,D.; Meeduangchanh,P.; Rubrum,A.M.; Souriya,M.; Khambounheuang,B.; Webby,R.J.; Douangngeun,B.; Webster,R.G.
EPI280208	HA	China	2009-Jan-06	A/water/Hebei/3/2009	WHO Chinese National Influenza Center	WHO Chinese National Influenza Center	Lan,Yu,Dong,Libo,Li,Zi,Li,Xiyan,Zhao,Xiang,Cheng,Yanhui,Tan,minju,Yang,Lei,Zou,Shumei,Wen,Leying,Wang,Dayan,Li,Dexin,Shu,Yuelong
EPI239213	HA	Hong Kong (SAR)	1997-Jan-01	A/environment/Hong Kong/486/1997		Other Database Import	Kim,L.M.; Scott,M.A.; Suarez,D.L.; Spackman,E.; Swayne,D.E.; Afonso,C.L.
EPI239200	HA	Hong Kong (SAR)	1997-Jan-01	A/environment/Hong Kong/156/1997		Other Database Import	Kim,L.M.; Scott,M.A.; Suarez,D.L.; Spackman,E.; Swayne,D.E.; Afonso,C.L.
EPI235917	HA	Hong Kong (SAR)	2002-Jan-01	A/environment/Hong Kong/674.15/2002		Other Database Import	Kim,L.M.; Scott,M.A.; Suarez,D.L.; Spackman,E.; Swayne,D.E.; Afonso,C.L.
EPI227198	HA	Vietnam	2005-Jan-01	A/environment/Viet Nam/NCVDCDC59/2005		Other Database Import	Kim,L.M.; Scott,M.A.; Suarez,D.L.; Spackman,E.; Swayne,D.E.; Afonso,C.L.
EPI6647	HA	China	1999-Jan-01	A/Environment/Hong Kong/437-10/99		Other Database Import
EPI221982	HA	China	2007-Oct-31	A/water/Dongting Lake/Hunan/5-41/2007		Other Database Import	Zhang,H.B.; Chen,Z.
EPI454493	HA	China	2013-Apr-12	A/environment/Hangzhou/109-2/2013(H5N1)	Hangzhou Center for Disease Control and Prevention	Hangzhou Center for Disease Control and Prevention	Li,J;Jin,T;Yu,XF;Pu,XY;Pan,JC
EPI1191	HA	Japan	2004-Jan-01	A/blow fly/Kyoto/93/2004		Other Database Import
EPI589140	HA	Cambodia	2013-Sep-12	A/environment/Cambodia/E1144W37M4/2013	Institut Pasteur in Cambodia	Institut Pasteur in Cambodia	Horm, S-V; Rith, S; Buchy, P.
EPI589116	HA	Cambodia	2013-Jul-31	A/environment/Cambodia/E990W31M3/2013	Institut Pasteur in Cambodia	Institut Pasteur in Cambodia	Horm, S-V; Rith, S; Buchy, P.
EPI589020	HA	Cambodia	2013-Jul-04	A/environment/Cambodia/E878W27M2/2013	Institut Pasteur in Cambodia	Institut Pasteur in Cambodia	Horm, S-V; Rith, S; Buchy, P.
EPI589011	HA	Cambodia	2013-Jul-04	A/environment/Cambodia/E866W27M1/2013	Institut Pasteur in Cambodia	Institut Pasteur in Cambodia
EPI824045	HA	Japan	2004-Jan-01	A/chicken/Yamaguchi/7/2004		Other Database Import	Gronsang,D.; Bui,A.N.; Trinh,D.Q.; Bui,V.N.; Nguyen,K.V.; Can,M.X.; Omatsu,T.; Mizutani,T.; Thampaisarn,R.; Baatartsogt,T.; Ogawa,H.; Imai,K.
EPI432517	HA	China	2010-Apr-27	r7	Harbin Veterinary Research Institute (CAAS)	Harbin Veterinary Research Institute (CAAS)
EPI432509	HA	China	2010-Apr-27	r68	Harbin Veterinary Research Institute (CAAS)	Harbin Veterinary Research Institute (CAAS)
EPI432477	HA	China	2010-Apr-21	r58	Harbin Veterinary Research Institute (CAAS)	Harbin Veterinary Research Institute (CAAS)
EPI432437	HA	China	2010-Apr-21	r567	Harbin Veterinary Research Institute (CAAS)	Harbin Veterinary Research Institute (CAAS)
EPI432429	HA	China	2010-Apr-16	r56	Harbin Veterinary Research Institute (CAAS)	Harbin Veterinary Research Institute (CAAS)
EPI432413	HA	China	2010-Apr-16	r38	Harbin Veterinary Research Institute (CAAS)	Harbin Veterinary Research Institute (CAAS)
EPI432397	HA	China	2010-Apr-16	r37	Harbin Veterinary Research Institute (CAAS)	Harbin Veterinary Research Institute (CAAS)
EPI432357	HA	China	2010-Apr-10	r358	Harbin Veterinary Research Institute (CAAS)	Harbin Veterinary Research Institute (CAAS)
EPI432341	HA	China	2010-Apr-03	r357	Harbin Veterinary Research Institute (CAAS)	Harbin Veterinary Research Institute (CAAS)
EPI432269	HA	China	2010-Mar-28	r27	Harbin Veterinary Research Institute (CAAS)	Harbin Veterinary Research Institute (CAAS)
EPI432213	HA	China	2010-Mar-22	r257	Harbin Veterinary Research Institute (CAAS)	Harbin Veterinary Research Institute (CAAS)
EPI432205	HA	China	2010-Mar-22	r2568	Harbin Veterinary Research Institute (CAAS)	Harbin Veterinary Research Institute (CAAS)
EPI432165	HA	China	2010-Mar-17	r238	Harbin Veterinary Research Institute (CAAS)	Harbin Veterinary Research Institute (CAAS)
EPI432101	HA	China	2010-Mar-12	r23578	Harbin Veterinary Research Institute (CAAS)	Harbin Veterinary Research Institute (CAAS)
EPI432053	HA	China	2010-Mar-07	r235	Harbin Veterinary Research Institute (CAAS)	Harbin Veterinary Research Institute (CAAS)
EPI432045	HA	China	2010-Mar-02	r23	Harbin Veterinary Research Institute (CAAS)	Harbin Veterinary Research Institute (CAAS)
EPI432021	HA	China	2010-Mar-02	r178	Harbin Veterinary Research Institute (CAAS)	Harbin Veterinary Research Institute (CAAS)
EPI432013	HA	China	2010-Mar-02	r17	Harbin Veterinary Research Institute (CAAS)	Harbin Veterinary Research Institute (CAAS)
EPI431957	HA	China	2012-Feb-25	r157	Harbin Veterinary Research Institute (CAAS)	Harbin Veterinary Research Institute (CAAS)
EPI431901	HA	China	2010-Feb-10	r1378	Harbin Veterinary Research Institute (CAAS)	Harbin Veterinary Research Institute (CAAS)
EPI431893	HA	China	2010-Feb-10	r137	Harbin Veterinary Research Institute (CAAS)	Harbin Veterinary Research Institute (CAAS)
EPI431877	HA	China	2010-Feb-10	r13678	Harbin Veterinary Research Institute (CAAS)	Harbin Veterinary Research Institute (CAAS)
EPI431861	HA	China	2010-Feb-10	r136	Harbin Veterinary Research Institute (CAAS)	Harbin Veterinary Research Institute (CAAS)
EPI431853	HA	China	2010-Feb-05	r1358	Harbin Veterinary Research Institute (CAAS)	Harbin Veterinary Research Institute (CAAS)
EPI431813	HA	China	2010-Feb-05	r13567	Harbin Veterinary Research Institute (CAAS)	Harbin Veterinary Research Institute (CAAS)
EPI431773	HA	China	2010-Jan-31	r1278	Harbin Veterinary Research Institute (CAAS)	Harbin Veterinary Research Institute (CAAS)
EPI431757	HA	China	2010-Jan-26	r1268	Harbin Veterinary Research Institute (CAAS)	Harbin Veterinary Research Institute (CAAS)
EPI431749	HA	China	2010-Jan-26	r12678	Harbin Veterinary Research Institute (CAAS)	Harbin Veterinary Research Institute (CAAS)
EPI431693	HA	China	2010-Jan-20	r125678	Harbin Veterinary Research Institute (CAAS)	Harbin Veterinary Research Institute (CAAS)
EPI431661	HA	China	2010-Jan-16	r1238	Harbin Veterinary Research Institute (CAAS)	Harbin Veterinary Research Institute (CAAS)
EPI431653	HA	China	2010-Jan-16	r12378	Harbin Veterinary Research Institute (CAAS)	Harbin Veterinary Research Institute (CAAS)
EPI431637	HA	China	2010-Jan-16	r12368	Harbin Veterinary Research Institute (CAAS)	Harbin Veterinary Research Institute (CAAS)
EPI431629	HA	China	2010-Jan-16	r123678	Harbin Veterinary Research Institute (CAAS)	Harbin Veterinary Research Institute (CAAS)
EPI431549	HA	China	2010-Jan-04	r1235	Harbin Veterinary Research Institute (CAAS)	Harbin Veterinary Research Institute (CAAS)
EPI350303	HA		2011-Jan-01	A/reassortant/USCDC_RG30		Other Database Import	Bo,H.; Tzeng,W.-P.; Zou,S.; Hossain,J.; Chen,L.-M.; Zhang,Y.; Wang,W.; Lan,Y.; Dong,L.; Shu,Y.
EPI174803	HA	Vietnam	2008-Jan-01	A/chicken/Vietnam/NCVD-016/2008(H5N1)-PR8-IDCDC-RG12		Centers for Disease Control and Prevention
EPI123519	HA	Vietnam	2004-Jan-01	A/Viet Nam/1203/2004(H5N1)) isolate escape mutant m777/1		Other Database Import
EPI639606	HA	Vietnam	2012-Feb-23	A/Vietnam/CD12-76/2012	Pasteur Institute, Influenza Laboratory	Centers for Disease Control and Prevention
EPI573517	HA	Vietnam	2010-Mar-05	A/Vietnam/UT36250-1/2010		Other Database Import	Yamaji,R.; Yamada,S.; Le,M.Q.; Li,C.; Chen,H.; Qurnianingsih,E.; Nidom,C.A.; Ito,M.; Sakai-Tagawa,Y.; Kawaoka,Y.
EPI542812	HA	Cambodia	2013-Jan-23	A/Cambodia/X0123312/2013		Other Database Import	Buchy,P.
EPI539360	HA	Vietnam	2011-Oct-19	A/Viet Nam/CM32/2011		Other Database Import	Mai,L.Q.; Horby,P.; Fox,A.; Hien,N.T.; Hang,N.L.K.; Phuong,H.V.M.; Khanh,N.C.; de Jong,M.D.; Jeeninga,R.E.; van Doorn,R.; Farrar,J.; Wertheim,H.F.L.
EPI537675	HA	Cambodia	2013-Nov-08	A/Cambodia/X1108306/2013	Institut Pasteur in Cambodia	Institut Pasteur in Cambodia	Horm, S-V; Rith, S; Buchy, P.
EPI537657	HA	Cambodia	2013-Nov-07	A/Cambodia/X1107305/2013	Institut Pasteur in Cambodia	Institut Pasteur in Cambodia	Horm, S-V; Rith, S; Buchy, P.
EPI531302	HA	Cambodia	2013-Feb-28	A/Cambodia/X0828324/2013		Other Database Import	Rith,S.; Horm,S.V.; Buchy,P.
EPI531294	HA	Cambodia	2013-Aug-16	A/Cambodia/X0817302/2013		Other Database Import	Rith,S.; Horm,S.V.; Buchy,P.
EPI531274	HA	Cambodia	2013-Jul-08	A/Cambodia/X0808305/2013		Other Database Import	Rith,S.; Horm,S.V.; Buchy,P.
EPI487467	HA	Indonesia	2010-Sep-16	A/Indonesia/NIHRD10623/2010	National Institute of Health Research and Development	National Institute of Health Research and Development	HA,Pawestri
EPI485581	HA	Cambodia	2013-Jan-25	A/Cambodia/X0125302/2013	Institut Pasteur in Cambodia	Institut Pasteur in Cambodia	Rith, S.; Horm, SV.; Buchy, P.
EPI383626	HA	Indonesia	2005-Aug-01	A/Indonesia/UT3006/2005		Other Database Import	Takano,R.
EPI361815	HA	Thailand	2004-Jan-01	A/Thailand/1(KAN-1)/2004		Other Database Import	Manz,B.; Brunotte,L.; Reuther,P.; Schwemmle,M.
EPI361768	HA	Cambodia	2011-Aug-18	A/Cambodia/V0813302/2011		Other Database Import	Buchy,P.
EPI356474	HA	Indonesia	2012-Jan-13	A/Indonesia/NIHRD11949/2012	National Institute of Health Research and Development	National Institute of Health Research and Development	Pawestri,H.A;Puspa,K.D;Ikawati,H.D;Setiawaty,V;Sampurno,O.D
EPI356472	HA	Indonesia	2012-Jan-07	A/Indonesia/NIHRD11931/2012	National Institute of Health Research and Development	National Institute of Health Research and Development	Pawestri,H.A;Puspa,K.D;Ikawati,H.D;Setiawaty,V;Sampurno,O.D
EPI341633	HA	Indonesia	2011-Oct-07	A/Indonesia/NIHRD11771/2011(H5N1)	National Institute of Health Research and Development	National Institute of Health Research and Development	Pawestri,H.A;Setiawaty,V;Sampurno,O.D;Takayama,I;Shirakura,M;Kageyama,T;Tashiro,M
EPI341369	HA	Cambodia	2010-Apr-18	A/Cambodia/U0417030/2010		Other Database Import	Buchy,P.; Mardy,S.
EPI341364	HA	Cambodia	2011-Jun-06	A/Cambodia/V0606311/2011		Other Database Import	Buchy,P.; Mardy,S.
EPI341332	HA	Indonesia	2011-Feb-06	A/Indonesia/NIHRD11073/2011(H5N1)	National Institute of Health Research and Development	National Institute of Health Research and Development	'Vivi,Setiawaty; Hana,Pawestri; Eka,Pratiwi; Fera,Ibrahim'
EPI337196	HA	China	2009-Jan-08	A/Hunan/1/2009		Other Database Import	Lan,Y.; Dong,L.; Li,Z.; Li,X.; Zhao,X.; Cheng,Y.; Tan,m.; Yang,L.; Zou,S.; Wen,L.; Wang,D.; Li,D.; Shu,Y.
EPI337182	HA	China	2008-Dec-04	A/Beijing/1/2009		Other Database Import	Lan,Y.; Dong,L.; Li,Z.; Li,X.; Zhao,X.; Cheng,Y.; Tan,m.; Yang,L.; Zou,S.; Wen,L.; Wang,D.; Li,D.; Shu,Y.
EPI317081	HA	Cambodia	2005-Jan-01	A/Cambodia/408008/2005		Other Database Import	Fujisaki,S.
EPI314775	HA	Bangladesh	2011-Mar-09	A/Bangladesh/3233/2011		Other Database Import	Rahman,M. CONSRTM Influenza Division; CDC
EPI280168	HA	China	2009-Jan-08	A/Hunan/1/2009	WHO Chinese National Influenza Center	WHO Chinese National Influenza Center	Lan,Yu,Dong,Libo,Li,Zi,Li,Xiyan,Zhao,Xiang,Cheng,Yanhui,Tan,minju,Yang,Lei,Zou,Shumei,Wen,Leying,Wang,Dayan,Li,Dexin,Shu,Yuelong
EPI280152	HA	China	2007-Dec-03	A/Jiangsu/2/2007	WHO Chinese National Influenza Center	WHO Chinese National Influenza Center	Lan,Yu,Dong,Libo,Li,Zi,Li,Xiyan,Zhao,Xiang,Cheng,Yanhui,Tan,minju,Yang,Lei,Zou,Shumei,Wen,Leying,Wang,Dayan,Li,Dexin,Shu,Yuelong
EPI280120	HA	China	2006-Apr-01	A/Hubei/1/2006	WHO Chinese National Influenza Center	WHO Chinese National Influenza Center	Lan,Yu,Dong,Libo,Li,Zi,Li,Xiyan,Zhao,Xiang,Cheng,Yanhui,Tan,minju,Yang,Lei,Zou,Shumei,Wen,Leying,Wang,Dayan,Li,Dexin,Shu,Yuelong
EPI280112	HA	China	2006-Mar-13	A/Shanghai/1/2006	WHO Chinese National Influenza Center	WHO Chinese National Influenza Center	Lan,Yu,Dong,Libo,Li,Zi,Li,Xiyan,Zhao,Xiang,Cheng,Yanhui,Tan,minju,Yang,Lei,Zou,Shumei,Wen,Leying,Wang,Dayan,Li,Dexin,Shu,Yuelong
EPI280104	HA	China	2006-Feb-22	A/Guangdong/1/2006	WHO Chinese National Influenza Center	WHO Chinese National Influenza Center	Lan,Yu,Dong,Libo,Li,Zi,Li,Xiyan,Zhao,Xiang,Cheng,Yanhui,Tan,minju,Yang,Lei,Zou,Shumei,Wen,Leying,Wang,Dayan,Li,Dexin,Shu,Yuelong
EPI275646	HA	Thailand	2004-Jan-01	A/Thailand/WRAIR1721H/2004		Other Database Import	Houng,H.-S.; Zhou,Y.; Lyons,A.; Auewarakul,P.; Sawanpanyalert,P.; Chittaganpitch,M.; Kuschner,R.A.
EPI270252	HA	Vietnam	2008-Feb-09	A/Vietnam/UT31412II/2008		Other Database Import	Takano,R.
EPI270228	HA	Vietnam	2007-Jul-26	A/Vietnam/UT31312II/2007		Other Database Import	Takano,R.
EPI270220	HA	Vietnam	2007-Jun-19	A/Vietnam/UT31244III/2007		Other Database Import	Takano,R.
EPI270212	HA	Vietnam	2007-Jun-09	A/Vietnam/UT31244II/2007		Other Database Import	Takano,R.
EPI280025	HA	China	2006-Jun-03	A/Guangdong/2/2006	WHO Chinese National Influenza Center	WHO Chinese National Influenza Center	Lan,Yu; Dong,Libo; Li,Zi; Li,Xiyan; Zhao,Xiang; Cheng,Yanhui; Tan,minju; Yang,Lei; Zou,Shumei; Wen,Leying; Wang,Dayan; Li,Dexin; Shu,Yuelong
EPI280018	HA	China	2006-Apr-16	A/Sichuan/3/2006	WHO Chinese National Influenza Center	WHO Chinese National Influenza Center	Lan,Yu; Dong,Libo; Li,Zi; Li,Xiyan; Zhao,Xiang; Cheng,Yanhui; Tan,minju; Yang,Lei; Zou,Shumei; Wen,Leying; Wang,Dayan; Li,Dexin; Shu,Yuelong
EPI224903	HA	Thailand	2006-Aug-10	A/Thailand/NBL1/2006		Other Database Import	Sangsiriwut,K.; Pooruk,P.; Pittayawonganon,C.; Uiprasertkul,M.; Ungchusak,K.; Auewarakul,P.; Puthavathana,P.
EPI224777	HA	China	2006-Jan-01	A/Shanghai/1/2006		Other Database Import	Toyoda,T.
EPI219470	HA	Bangladesh	2008-Feb-01	A/Bangladesh/207095/2008		Other Database Import	Davis,T.
EPI181298	HA	China	2006-Jan-11	A/Sichuan/1/2006		Other Database Import
EPI176348	HA	China	2009-Jan-24	A/Guangxi/1/2009		WHO Chinese National Influenza Center
EPI164224	HA	China	2006-Jan-11	A/Sichuan/1/2006		WHO Chinese National Influenza Center
EPI162940	HA	Indonesia	2008-Jan-16	A/Indonesia/7261/2008	Ministry of Health, NIHRD	Eijkman Institute for Molecular Biology
EPI141279	HA	China	2007-Jan-01	A/Jiangsu/1/2007		Other Database Import
EPI119996	HA	Indonesia	2006-Jan-01	A/Indonesia/TLL006/2006		Other Database Import
EPI119992	HA	Indonesia	2006-Jan-01	A/Indonesia/TLL004/2006		Other Database Import
EPI119986	HA	Indonesia	2006-Jan-01	A/Indonesia/TLL001/2006		Other Database Import
EPI152380	HA	Thailand	2004-Jan-01	A/Thailand/16/2004		Other Database Import
EPI115171	HA	Vietnam	2005-Jan-01	A/Viet Nam/JP4207/2005		Other Database Import
EPI49240	HA	Indonesia	2006-Sep-24	A/Indonesia/CDC836T/2006		Other Database Import
EPI49183	HA	Indonesia	2006-Nov-12	A/Indonesia/CDC940/2006		Other Database Import
EPI41948	HA	Indonesia	2006-Jan-01	A/Indonesia/CDC759/2006		Other Database Import
EPI41839	HA	Indonesia	2006-Jul-06	A/Indonesia/CDC699/2006		Other Database Import
EPI41399	HA	Indonesia	2006-Mar-23	A/Indonesia/CDC523/2006		Other Database Import
EPI41363	HA	Indonesia	2006-May-10	A/Indonesia/CDC597/2006		Other Database Import
EPI123515	HA	Vietnam	2004-Jan-01	A/Viet Nam/1203/2004		Other Database Import
EPI20486	HA	Thailand	2004-Jan-01	A/Thailand/2(SP-33)/2004		Other Database Import	Puthavathana,P.; Auewarakul,P.; Charoenying,P.C.; Sangsiriwut,K.; Pooruk,P.; Boonnak,K.; Khanyok,R.; Thawachsupa,P.; Kijphati,R.; Sawanpanyalert,P.; Payungporn,S.; Chutinimitkul,S.; Chaisingh,A.; Damrongwantanapokin,S.; Buranathai,C.; Amonsin,A.; Theamboonlers,A.; Poovorawan,Y.; Chor Charoenying,P.; Thawatsupha,P.; Chittaganpitch,M.; Waicharoen,S.; Maneewong,P.; Auwanit,W.
EPI940821	HA	China	2015-Apr-05	A/wild bird/Jiangsu/H59/2015		Other Database Import	Jiang,W.; Hou,G.; Li,J.; Peng,C.; Wang,S.; Chen,J.
EPI940811	HA	China	2015-Apr-05	A/wild bird/Jiangsu/H226/2015		Other Database Import	Jiang,W.; Hou,G.; Li,J.; Peng,C.; Wang,S.; Chen,J.
EPI940807	HA	China	2015-Apr-05	A/wild bird/Jiangsu/H416/2015		Other Database Import	Jiang,W.; Hou,G.; Li,J.; Peng,C.; Wang,S.; Chen,J.
EPI940801	HA	China	2015-Apr-05	A/wild bird/Jiangsu/H443/2015		Other Database Import	Jiang,W.; Hou,G.; Li,J.; Peng,C.; Wang,S.; Chen,J.
EPI898777	HA	Vietnam	2013-Apr-04	A/Swiftlet/Vietnam/NCVD-3000/2013		Other Database Import	Davis,T.; Jang,Y.
EPI898523	HA	Vietnam	2015-Jan-24	A/muscovy duck/Vietnam/NCVD-15A11/2015		Other Database Import	Davis,T.; Jang,Y.
EPI898184	HA	Vietnam	2013-Apr-20	A/quail/Vietnam/NCVD-3788/2013		Other Database Import	Davis,T.; Jang,Y.
EPI642491	HA	Bhutan	2012-Jan-18	A/pigeon/Bhutan/01BR01/2012		Other Database Import	Nagarajan,S.; Jain,R.; Tosh,C.; Murugkar,H.V.; Kumar,M.; Kulkarni,D.D.
EPI623582	HA	India	2011-Nov-01	A/crow/India/11TI07/2011		Other Database Import	Tosh,C.; Nagarajan,S.; Murugkar,H.V.; Kumar,M.; Tripathi,S.; Syed,Z.; Behera,P.; Jain,R.; Dubey,S.C.; Kulkarni,D.D.
EPI621152	HA	India	2012-Jan-03	A/crow/India/01CA10/2012		Other Database Import	Nagarajan,S.; Senthil Kumar,D.; Tosh,C.; Murugkar,H.V.; Kumar,M.; Kulkarni,D.D.
EPI542316	HA	Bangladesh	2010-Dec-01	A/migratory bird/Bangladesh/P18/2010		Other Database Import	Parvin,R.; Kamal,A.H.M.; Haque,M.E.; Chowdhury,E.H.; Giasuddin,M.; Islam,M.R.; Vahlenkamp,T.W.
EPI527364	HA	Bhutan	2012-Jan-27	A/wild bird/Bhutan/329/2012		Other Database Import	Franks,J.S.; Tenzin,S.; Tshering,D.; Rai,P.; Lhamo,K.; Dahal,N.; Dukpa,K.
EPI527356	HA	Bhutan	2012-Feb-29	A/wild bird/Bhutan/308/2012		Other Database Import	Franks,J.S.; Tenzin,S.; Tshering,D.; Rai,P.; Lhamo,K.; Dahal,N.; Dukpa,K.
EPI527354	HA	Bhutan	2012-Jan-27	A/wild bird/Bhutan/327/2012		Other Database Import	Franks,J.S.; Tenzin,S.; Tshering,D.; Rai,P.; Lhamo,K.; Dahal,N.; Dukpa,K.
EPI476489	HA	China	2011-Dec-13	A/wild bird/Hong Kong/07035-1/2011		Other Database Import	Xu,L.; Yuan,J.; Bao,L.; Lv,Q.; Li,F.; Chen,H.; Qin,C.; Yuen,K.Y.
EPI461086	HA	Korea, Republic of	2009-Dec-01	A/wild bird/Korea/A344-2/2009		Other Database Import	Kim,H.R.
EPI448175	HA	Bangladesh	2011-May-23	A/chicken/Bangladesh/3072/2011	Institute of Epidemiology Disease Control and Research (IEDCR) & Bangladesh National Influenza Centre (NIC)	Centers for Disease Control and Prevention	Gerloff, Nancy; Simpson, Natosha; Poh, Mee;Davis, Todd
EPI448143	HA	Bangladesh	2011-Feb-04	A/chicken/Bangladesh/11303/2011	Institute of Epidemiology Disease Control and Research (IEDCR) & Bangladesh National Influenza Centre (NIC)	Centers for Disease Control and Prevention	Gerloff, Nancy; Simpson, Natosha; Poh, Mee;Davis, Todd
EPI448127	HA	Bangladesh	2011-Feb-20	A/chicken/Bangladesh/31289-1/2011	Institute of Epidemiology Disease Control and Research (IEDCR) & Bangladesh National Influenza Centre (NIC)	Centers for Disease Control and Prevention	Gerloff, Nancy; Simpson, Natosha; Poh, Mee;Davis, Todd
EPI448103	HA	Bangladesh	2011-Mar-20	A/duck/Bangladesh/1849/2011	Institute of Epidemiology Disease Control and Research (IEDCR) & Bangladesh National Influenza Centre (NIC)	Centers for Disease Control and Prevention	Gerloff, Nancy; Simpson, Natosha; Poh, Mee;Davis, Todd
EPI448087	HA	Bangladesh	2010-Jan-12	A/chicken/Bangladesh/0411/2010	Institute of Epidemiology Disease Control and Research (IEDCR) & Bangladesh National Influenza Centre (NIC)	Centers for Disease Control and Prevention	Gerloff, Nancy; Simpson, Natosha; Poh, Mee; Davis, Todd
EPI435659	HA	China	2010-Jan-01	A/barnswallow/Hong Kong/1161/2010		Other Database Import	Webby,R.; Franks,J.; Webster,R.G.
EPI425947	HA	Vietnam	2011-Feb-28	A/chicken/Vietnam/NCVD-715/2011	National Centre of Veterinary Diagnostics	Centers for Disease Control and Prevention
EPI425939	HA	Vietnam	2012-Aug-22	A/duck/Vietnam/NCVD-1875/2012	National Centre of Veterinary Diagnostics	Centers for Disease Control and Prevention
EPI425883	HA	Vietnam	2012-Feb-01	A/duck/Vietnam/NCVD-1182/2012	National Centre of Veterinary Diagnostics	Centers for Disease Control and Prevention
EPI425851	HA	Vietnam	2011-Nov-26	A/duck/Vietnam/NCVD3-31/2011	National Centre of Veterinary Diagnostics	Centers for Disease Control and Prevention
EPI425787	HA	Vietnam	2011-Sep-07	A/chicken/Vietnam/NCVD-1040/2011	National Centre of Veterinary Diagnostics	Centers for Disease Control and Prevention
EPI425779	HA	Vietnam	2011-Sep-07	A/chicken/Vietnam/NCVD-1034/2011	National Centre of Veterinary Diagnostics	Centers for Disease Control and Prevention
EPI425672	HA	Vietnam	2012-Aug-30	A/duck/Vietnam/NCVD-1905/2012	National Centre of Veterinary Diagnostics	Centers for Disease Control and Prevention
EPI425616	HA	Vietnam	2012-Mar-02	A/chicken/Vietnam/NCVD-1488/2012	National Centre of Veterinary Diagnostics	Centers for Disease Control and Prevention
EPI425576	HA	Vietnam	2011-Jun-15	A/chicken/Vietnam/NCVD-879/2011	National Centre of Veterinary Diagnostics	Centers for Disease Control and Prevention
EPI425552	HA	Vietnam	2011-Mar-12	A/duck/Vietnam/NCVD-850/2011	National Centre of Veterinary Diagnostics	Centers for Disease Control and Prevention
EPI425528	HA	Vietnam	2011-Mar-19	A/chicken/Vietnam/NCVD-802/2011	National Centre of Veterinary Diagnostics	Centers for Disease Control and Prevention
EPI425504	HA	Vietnam	2011-Mar-18	A/duck/Vietnam/NCVD-946/2011	National Centre of Veterinary Diagnostics	Centers for Disease Control and Prevention
EPI425488	HA	Vietnam	2011-Jul-19	A/duck/Vietnam/NCVD-927/2011	National Centre of Veterinary Diagnostics	Centers for Disease Control and Prevention
EPI425400	HA	Vietnam	2012-Feb-18	A/muscovy duck/Vietnam/NCVD-1256/2012	National Centre of Veterinary Diagnostics	Centers for Disease Control and Prevention
EPI425352	HA	Vietnam	2012-Feb-10	A/chicken/Vietnam/NCVD-1223/2012	National Centre of Veterinary Diagnostics	Centers for Disease Control and Prevention
EPI425344	HA	Vietnam	2011-Apr-04	A/chicken/Vietnam/NCVD-753/2011	National Centre of Veterinary Diagnostics	Centers for Disease Control and Prevention
EPI425328	HA	Vietnam	2012-Feb-08	A/muscovy duck/Vietnam/NCVD-1220/2012	National Centre of Veterinary Diagnostics	Centers for Disease Control and Prevention
EPI425312	HA	Vietnam	2012-Aug-30	A/duck/Vietnam/NCVD-1904/2012	National Centre of Veterinary Diagnostics	Centers for Disease Control and Prevention
EPI425280	HA	Vietnam	2011-Jan-01	A/duck/Vietnam/NCVD-673/2011	National Centre of Veterinary Diagnostics	Centers for Disease Control and Prevention
EPI425256	HA	Vietnam	2012-Jan-30	A/dove/Vietnam/NCVD-1178/2012	National Centre of Veterinary Diagnostics	Centers for Disease Control and Prevention
EPI425208	HA	Vietnam	2012-Feb-04	A/chicken/Vietnam/NCVD-1192/2012	National Centre of Veterinary Diagnostics	Centers for Disease Control and Prevention
EPI425192	HA	Vietnam	2012-Feb-04	A/chicken/Vietnam/NCVD-1189/2012	National Centre of Veterinary Diagnostics	Centers for Disease Control and Prevention
EPI425168	HA	Vietnam	2011-Mar-17	A/chicken/Vietnam/NCVD-854/2011	National Centre of Veterinary Diagnostics	Centers for Disease Control and Prevention
EPI425104	HA	Vietnam	2012-Jun-12	A/duck/Vietnam/NCVD-1497/2012	National Centre of Veterinary Diagnostics	Centers for Disease Control and Prevention
EPI425040	HA	Vietnam	2011-Mar-25	A/duck/Vietnam/NCVD-758/2011	National Centre of Veterinary Diagnostics	Centers for Disease Control and Prevention
EPI425032	HA	Vietnam	2011-Apr-04	A/duck/Vietnam/NCVD-754/2011	National Centre of Veterinary Diagnostics	Centers for Disease Control and Prevention
EPI425000	HA	Vietnam	2011-Feb-26	A/duck/Vietnam/NCVD-714/2011	National Centre of Veterinary Diagnostics	Centers for Disease Control and Prevention
EPI424936	HA	Vietnam	2011-Apr-04	A/chicken/Vietnam/NCVD-752/2011	National Centre of Veterinary Diagnostics	Centers for Disease Control and Prevention
EPI424888	HA	Vietnam	2011-Jul-15	A/duck/Vietnam/NCVD-920/2011	National Centre of Veterinary Diagnostics	Centers for Disease Control and Prevention
EPI424872	HA	Vietnam	2011-Sep-06	A/duck/Vietnam/NCVD-1026/2011	National Centre of Veterinary Diagnostics	Centers for Disease Control and Prevention
EPI424824	HA	Vietnam	2011-Mar-28	A/duck/Vietnam/NCVD-806/2011	National Centre of Veterinary Diagnostics	Centers for Disease Control and Prevention
EPI424768	HA	Vietnam	2011-Mar-12	A/duck/Vietnam/NCVD-851/2011	National Centre of Veterinary Diagnostics	Centers for Disease Control and Prevention
EPI424760	HA	Vietnam	2012-Feb-20	A/chicken/Vietnam/NCVD-1277/2012	National Centre of Veterinary Diagnostics	Centers for Disease Control and Prevention
EPI424728	HA	Vietnam	2012-Aug-27	A/duck/Vietnam/NCVD-1898/2012	National Centre of Veterinary Diagnostics	Centers for Disease Control and Prevention
EPI424720	HA	Vietnam	2012-Aug-23	A/duck/Vietnam/NCVD-1897/2012	National Centre of Veterinary Diagnostics	Centers for Disease Control and Prevention
EPI424426	HA	Vietnam	2011-Feb-01	A/chicken/Vietnam/NCVD-704/2011	National Centre of Veterinary Diagnostics	Centers for Disease Control and Prevention
EPI424386	HA	Vietnam	2011-Feb-01	A/chicken/Vietnam/NCVD-685/2011	National Centre of Veterinary Diagnostics	Centers for Disease Control and Prevention
EPI424370	HA	Vietnam	2010-Dec-01	A/duck/Vietnam/NCVD-664/2010	National Centre of Veterinary Diagnostics	Centers for Disease Control and Prevention
EPI354432	HA	China	2010-May-01	A/great crested grebe/Qinghai/1/2010		Other Database Import	Hu,X.; Liu,D.; Wang,M.; Yang,L.; Zhu,Q.; Li,L.; Gao,G.F.
EPI354431	HA	China	2009-May-01	A/great cormorant/Qinghai/1/2009		Other Database Import	Hu,X.; Liu,D.; Wang,M.; Yang,L.; Zhu,Q.; Li,L.; Gao,G.F.
EPI353379	HA	Bangladesh	2011-Jul-17	A/waterfowl/Bangladesh/31935/2011	Institute of Epidemiology Disease Control and Research (IEDCR) & Bangladesh National Influenza Centre (NIC)	Centers for Disease Control and Prevention	Gerloff, Nancy; Simpson, Natosha; Poh, Mee;Davis, Todd
EPI353370	HA	Bangladesh	2011-Jul-24	A/duck/Bangladesh/4117T/2011	Institute of Epidemiology Disease Control and Research (IEDCR) & Bangladesh National Influenza Centre (NIC)	Centers for Disease Control and Prevention	Gerloff, Nancy; Simpson, Natosha; Poh, Mee;Davis, Todd
EPI347291	HA	Vietnam	2010-Feb-25	A/chicken/Vietnam/NCVD-429/2010	National Institute of Hygiene and Epidemiology	Centers for Disease Control and Prevention	Davis,Todd; Rivailler,Pierre; Nguyen,Tung
EPI347290	HA	Vietnam	2010-Feb-25	A/chicken/Vietnam/NCVD-428/2010	National Institute of Hygiene and Epidemiology	Centers for Disease Control and Prevention	Davis,Todd; Rivailler,Pierre; Nguyen,Tung
EPI341871	HA	Japan	2011-Feb-06	A/tufted duck/Yamaguchi/3502B007/2011		Other Database Import	Mimura,W.; Soda,K.; Usui,T.; Ito,H.; Ito,T.
EPI327158	HA	Thailand	2004-Feb-05	A/openbill stork/Thailand/VSMU-4-NSN/2004		Other Database Import	Chaichoun,K.
EPI296691	HA	Israel	2010-May-01	A/emu/Israel/552/2010		Other Database Import	Shkoda,I.; Lapin,K.; Raibstein,I.; Davidson,I.; Inbar,A.; Perk,S.
EPI286376	HA	Hong Kong (SAR)	2007-Jan-01	A/avian/Hong Kong/1993/2007		Other Database Import	Kim,L.M.; Scott,M.A.; Suarez,D.L.; Spackman,E.; Swayne,D.E.; Afonso,C.L.
EPI284588	HA	Vietnam	2008-Dec-01	A/avian/Vietnam/NCVD-133/2008	National Centre of Veterinary Diagnostics	Centers for Disease Control and Prevention	Davis,Todd; Rivailler,Pierre; Nguyen,Tung
EPI284583	HA	Vietnam	2010-Apr-01	A/muscovy duck/Vietnam/NCVD-401/2010	National Centre of Veterinary Diagnostics	Centers for Disease Control and Prevention	Davis,Todd; Rivailler,Pierre; Nguyen,Tung
EPI284576	HA	Vietnam	2007-Jan-01	A/duck/Vietnam/NCVD-107/2007	National Centre of Veterinary Diagnostics	Centers for Disease Control and Prevention	Davis,Todd; Rivailler,Pierre; Nguyen,Tung
EPI284575	HA	Vietnam	2007-Jan-01	A/duck/Vietnam/NCVD-105/2007	National Centre of Veterinary Diagnostics	Centers for Disease Control and Prevention	Davis,Todd; Rivailler,Pierre; Nguyen,Tung
EPI284574	HA	Vietnam	2007-Jan-01	A/duck/Vietnam/NCVD-102/2007	National Centre of Veterinary Diagnostics	Centers for Disease Control and Prevention	Davis,Todd; Rivailler,Pierre; Nguyen,Tung
EPI284572	HA	Vietnam	2007-Jan-01	A/duck/Vietnam/NCVD-94/2007	National Centre of Veterinary Diagnostics	Centers for Disease Control and Prevention	Davis,Todd; Rivailler,Pierre; Nguyen,Tung
EPI284570	HA	Vietnam	2007-Jan-01	A/duck/Vietnam/NCVD-113/2007	National Centre of Veterinary Diagnostics	Centers for Disease Control and Prevention	Davis,Todd; Rivailler,Pierre; Nguyen,Tung
EPI284564	HA	Vietnam	2008-Jan-01	A/duck/Vietnam/NCVD-003/2008	National Centre of Veterinary Diagnostics	Centers for Disease Control and Prevention	Davis,Todd; Rivailler,Pierre; Nguyen,Tung
EPI284561	HA	Vietnam	2008-Jan-01	A/duck/Vietnam/NCVD-030/2008	National Centre of Veterinary Diagnostics	Centers for Disease Control and Prevention	Davis,Todd; Rivailler,Pierre; Nguyen,Tung
EPI284557	HA	Vietnam	2008-Jan-01	A/duck/Vietnam/NCVD-013/2008	National Centre of Veterinary Diagnostics	Centers for Disease Control and Prevention	Davis,Todd; Rivailler,Pierre; Nguyen,Tung
EPI284556	HA	Vietnam	2007-Jan-01	A/duck/Vietnam/NCVD-118/2007	National Centre of Veterinary Diagnostics	Centers for Disease Control and Prevention	Davis,Todd; Rivailler,Pierre; Nguyen,Tung
EPI284555	HA	Vietnam	2008-Jan-01	A/duck/Vietnam/NCVD-028/2008	National Centre of Veterinary Diagnostics	Centers for Disease Control and Prevention	Davis,Todd; Rivailler,Pierre; Nguyen,Tung
EPI284554	HA	Vietnam	2008-Jan-01	A/duck/Vietnam/NCVD-007/2008	National Centre of Veterinary Diagnostics	Centers for Disease Control and Prevention	Davis,Todd; Rivailler,Pierre; Nguyen,Tung
EPI284547	HA	Vietnam	2009-Jun-01	A/duck/Vietnam/NCVD-287/2009	National Centre of Veterinary Diagnostics	Centers for Disease Control and Prevention	Davis,Todd; Rivailler,Pierre; Nguyen,Tung
EPI284540	HA	Vietnam	2008-Dec-01	A/duck/Vietnam/NCVD-145/2008	National Centre of Veterinary Diagnostics	Centers for Disease Control and Prevention	Davis,Todd; Rivailler,Pierre; Nguyen,Tung
EPI284538	HA	Vietnam	2008-Dec-01	A/duck/Vietnam/NCVD-141/2008	National Centre of Veterinary Diagnostics	Centers for Disease Control and Prevention	Davis,Todd; Rivailler,Pierre; Nguyen,Tung
EPI284533	HA	Vietnam	2009-Jan-01	A/duck/Vietnam/NCVD-378/2009	National Centre of Veterinary Diagnostics	Centers for Disease Control and Prevention	Davis,Todd; Rivailler,Pierre; Nguyen,Tung
EPI284530	HA	Vietnam	2009-Jan-01	A/duck/Vietnam/NCVD-365/2009	National Centre of Veterinary Diagnostics	Centers for Disease Control and Prevention	Davis,Todd; Rivailler,Pierre; Nguyen,Tung
EPI284529	HA	Vietnam	2009-Jan-01	A/duck/Vietnam/NCVD-364/2009	National Centre of Veterinary Diagnostics	Centers for Disease Control and Prevention	Davis,Todd; Rivailler,Pierre; Nguyen,Tung
EPI284528	HA	Vietnam	2009-Jan-01	A/duck/Vietnam/NCVD-363/2009	National Centre of Veterinary Diagnostics	Centers for Disease Control and Prevention	Davis,Todd; Rivailler,Pierre; Nguyen,Tung
EPI284525	HA	Vietnam	2009-Jan-01	A/duck/Vietnam/NCVD-376/2009	National Centre of Veterinary Diagnostics	Centers for Disease Control and Prevention	Davis,Todd; Rivailler,Pierre; Nguyen,Tung
EPI284524	HA	Vietnam	2009-Jan-01	A/duck/Vietnam/NCVD-375/2009	National Centre of Veterinary Diagnostics	Centers for Disease Control and Prevention	Davis,Todd; Rivailler,Pierre; Nguyen,Tung
EPI284521	HA	Vietnam	2009-Jan-01	A/duck/Vietnam/NCVD-366/2009	National Centre of Veterinary Diagnostics	Centers for Disease Control and Prevention	Davis,Todd; Rivailler,Pierre; Nguyen,Tung
EPI284520	HA	Vietnam	2009-Jan-01	A/duck/Vietnam/NCVD-361/2009	National Centre of Veterinary Diagnostics	Centers for Disease Control and Prevention	Davis,Todd; Rivailler,Pierre; Nguyen,Tung
EPI284519	HA	Vietnam	2009-Jan-01	A/duck/Vietnam/NCVD-360/2009	National Centre of Veterinary Diagnostics	Centers for Disease Control and Prevention	Davis,Todd; Rivailler,Pierre; Nguyen,Tung
EPI284518	HA	Vietnam	2009-Jan-01	A/duck/Vietnam/NCVD-371/2009	National Centre of Veterinary Diagnostics	Centers for Disease Control and Prevention	Davis,Todd; Rivailler,Pierre; Nguyen,Tung
EPI284515	HA	Vietnam	2007-Jan-01	A/muscovy duck/Vietnam/NCVD-120/2007	National Centre of Veterinary Diagnostics	Centers for Disease Control and Prevention	Davis,Todd; Rivailler,Pierre; Nguyen,Tung
EPI284509	HA	Vietnam	2008-Jan-01	A/muscovy duck/Vietnam/NCVD-034/2008	National Centre of Veterinary Diagnostics	Centers for Disease Control and Prevention	Davis,Todd; Rivailler,Pierre; Nguyen,Tung
EPI284507	HA	Vietnam	2008-May-01	A/muscovy duck/Vietnam/NCVD-079/2008	National Centre of Veterinary Diagnostics	Centers for Disease Control and Prevention	Davis,Todd; Rivailler,Pierre; Nguyen,Tung
EPI284503	HA	Vietnam	2008-Dec-01	A/muscovy duck/Vietnam/NCVD-155/2008	National Centre of Veterinary Diagnostics	Centers for Disease Control and Prevention	Davis,Todd; Rivailler,Pierre; Nguyen,Tung
EPI284494	HA	Vietnam	2007-Jan-01	A/chicken/Vietnam/NCVD-108/2007	National Centre of Veterinary Diagnostics	Centers for Disease Control and Prevention	Davis,Todd; Rivailler,Pierre; Nguyen,Tung
EPI284490	HA	Vietnam	2008-Jan-01	A/chicken/Vietnam/NCVD-002/2008	National Centre of Veterinary Diagnostics	Centers for Disease Control and Prevention	Davis,Todd; Rivailler,Pierre; Nguyen,Tung
EPI284482	HA	Vietnam	2008-May-01	A/chicken/Vietnam/NCVD-086/2008	National Centre of Veterinary Diagnostics	Centers for Disease Control and Prevention	Davis,Todd; Rivailler,Pierre; Nguyen,Tung
EPI284477	HA	Vietnam	2008-May-01	A/chicken/Vietnam/NCVD-080/2008	National Centre of Veterinary Diagnostics	Centers for Disease Control and Prevention	Davis,Todd; Rivailler,Pierre; Nguyen,Tung
EPI284476	HA	Vietnam	2008-May-01	A/chicken/Vietnam/NCVD-093/2008	National Centre of Veterinary Diagnostics	Centers for Disease Control and Prevention	Davis,Todd; Rivailler,Pierre; Nguyen,Tung
EPI284474	HA	Vietnam	2008-May-01	A/chicken/Vietnam/NCVD-04/2008	National Centre of Veterinary Diagnostics	Centers for Disease Control and Prevention	Davis,Todd; Rivailler,Pierre; Nguyen,Tung
EPI284472	HA	Vietnam	2009-Mar-01	A/chicken/Vietnam/NCVD-296/2009	National Centre of Veterinary Diagnostics	Centers for Disease Control and Prevention	Davis,Todd; Rivailler,Pierre; Nguyen,Tung
EPI284468	HA	Vietnam	2010-Mar-01	A/chicken/Vietnam/NCVD-398/2010	National Centre of Veterinary Diagnostics	Centers for Disease Control and Prevention	Davis,Todd; Rivailler,Pierre; Nguyen,Tung
EPI284456	HA	Vietnam	2009-Feb-01	A/chicken/Vietnam/NCVD-283/2009	National Centre of Veterinary Diagnostics	Centers for Disease Control and Prevention	Davis,Todd; Rivailler,Pierre; Nguyen,Tung
EPI284453	HA	Vietnam	2008-Dec-01	A/chicken/Vietnam/NCVD-swab276/2008	National Centre of Veterinary Diagnostics	Centers for Disease Control and Prevention	Davis,Todd; Rivailler,Pierre; Nguyen,Tung
EPI284447	HA	Vietnam	2010-Apr-01	A/chicken/Vietnam/NCVD-410/2010	National Centre of Veterinary Diagnostics	Centers for Disease Control and Prevention	Davis,Todd; Rivailler,Pierre; Nguyen,Tung
EPI284444	HA	Vietnam	2010-Apr-01	A/chicken/Vietnam/NCVD-406/2010	National Centre of Veterinary Diagnostics	Centers for Disease Control and Prevention	Davis,Todd; Rivailler,Pierre; Nguyen,Tung
EPI284441	HA	Vietnam	2009-Jan-01	A/chicken/Vietnam/NCVD-359/2009	National Centre of Veterinary Diagnostics	Centers for Disease Control and Prevention	Davis,Todd; Rivailler,Pierre; Nguyen,Tung
EPI284439	HA	Vietnam	2009-Jan-01	A/chicken/Vietnam/NCVD-389/2009	National Centre of Veterinary Diagnostics	Centers for Disease Control and Prevention	Davis,Todd; Rivailler,Pierre; Nguyen,Tung
EPI284438	HA	Vietnam	2009-Jan-01	A/chicken/Vietnam/NCVD-392/2009	National Centre of Veterinary Diagnostics	Centers for Disease Control and Prevention	Davis,Todd; Rivailler,Pierre; Nguyen,Tung
EPI284433	HA	Vietnam	2009-Jan-01	A/chicken/Vietnam/NCVD-369/2009	National Centre of Veterinary Diagnostics	Centers for Disease Control and Prevention	Davis,Todd; Rivailler,Pierre; Nguyen,Tung
EPI229541	HA	Thailand	2004-Jan-01	A/pigeon/Thailand/1B/2004		Other Database Import	Kim,L.M.; Scott,M.A.; Suarez,D.L.; Spackman,E.; Swayne,D.E.; Afonso,C.L.
EPI228619	HA	Thailand	2004-Jan-01	A/White peafowl/Bangkok/Thailand/CU-29/04		Other Database Import	Amonsin,A.; Pariyothorn,N.; Payungporn,S.; Theamboonlers,A.; Chutinimitkul,S.; Tantilertcharoen,R.; Wongyanin,P.; Thanawongnuwech,R.; Suradhat,S.; Chaisingh,A.; Buranathai,C.; Poovorawan,Y.
EPI228610	HA	Thailand	2004-Jan-01	A/White peafowl/Bangkok/Thailand/CU-16/04		Other Database Import	Amonsin,A.; Pariyothorn,N.; Payungporn,S.; Theamboonlers,A.; Chutinimitkul,S.; Tantilertcharoen,R.; Wongyanin,P.; Thanawongnuwech,R.; Suradhat,S.; Chaisingh,A.; Buranathai,C.; Poovorawan,Y.
EPI228346	HA	Thailand	2004-Jan-01	A/open-bill stork/Thailand/VSMU-20-AYA/2004		Other Database Import	Uchida,Y.; Saito,T.
EPI222568	HA	Hong Kong (SAR)	2007-Jan-01	A/scaly-breasted munia/Hong Kong/2433/2007		Other Database Import	Smith,G.J.; Vijaykrishna,D.; Ellis,T.M.; Dyrting,K.C.; Leung,C.Y.; Bahl,J.; Wong,C.W.; Huang,K.; Chow,M.K.; Duan,L.; Chan,A.S.; Zhang,L.J.; Chen,H.; Luk,G.S.; Peiris,M.J.; Guan,Y.
EPI222562	HA	Kuwait	2007-Jan-01	A/saker falcon/Kuwait/0286/2007		Other Database Import	Marjuki,H.; Wernery,U.; Yen,H.-L.; Franks,J.S.; Seiler,P.; Walker,D.; Krauss,S.; Webster,R.G.
EPI222148	HA	China	2007-Jan-10	A/lesser kestrel/Heilongjiang/194/2007		Other Database Import	Li,X.; Li,Y.; Hua,Y.; Chen,H.
EPI1009383	HA	Indonesia	2016-Mar-08	A/chicken/Sleman/04160326/2016		Other Database Import	Wibawa,H.; Poermadjaja,B.; Mulyawan,H.; Dharmawan,R.; Mahawan,T.; Hutagaol,N.M.; Miswati,Y.; Srihanto,E.A.; Hartawan,D.H.W.; Hendrawati,F.; Riyadi,A.; Deswarni; Tri Harsono,A.; Hartaningsih,N.; Azhar,M.; Stegemen,A.; Mc Grane,J.; Rasa,F.S.T.
EPI1009359	HA	Indonesia	2016-Mar-18	A/chicken/Kuningan/08160178-003/2016		Other Database Import	Wibawa,H.; Poermadjaja,B.; Mulyawan,H.; Dharmawan,R.; Mahawan,T.; Hutagaol,N.M.; Miswati,Y.; Srihanto,E.A.; Hartawan,D.H.W.; Hendrawati,F.; Riyadi,A.; Deswarni; Tri Harsono,A.; Hartaningsih,N.; Azhar,M.; Stegemen,A.; Mc Grane,J.; Rasa,F.S.T.
EPI1009351	HA	Indonesia	2016-Mar-25	A/chicken/Majalengka/08160070-001/2016		Other Database Import	Wibawa,H.; Poermadjaja,B.; Mulyawan,H.; Dharmawan,R.; Mahawan,T.; Hutagaol,N.M.; Miswati,Y.; Srihanto,E.A.; Hartawan,D.H.W.; Hendrawati,F.; Riyadi,A.; Deswarni; Tri Harsono,A.; Hartaningsih,N.; Azhar,M.; Stegemen,A.; Mc Grane,J.; Rasa,F.S.T.
EPI1009326	HA	Indonesia	2016-Feb-01	A/chicken/Denpasar/06160095/2016		Other Database Import	Wibawa,H.; Poermadjaja,B.; Mulyawan,H.; Dharmawan,R.; Mahawan,T.; Hutagaol,N.M.; Miswati,Y.; Srihanto,E.A.; Hartawan,D.H.W.; Hendrawati,F.; Riyadi,A.; Deswarni; Tri Harsono,A.; Hartaningsih,N.; Azhar,M.; Stegemen,A.; Mc Grane,J.; Rasa,F.S.T.
EPI898767	HA	Vietnam	2013-Feb-05	A/chicken/Vietnam/NCVD-1096/2013		Other Database Import	Davis,T.; Jang,Y.
EPI898661	HA	Vietnam	2013-Jan-21	A/chicken/Vietnam/NCVD-2716/2013		Other Database Import	Davis,T.; Jang,Y.
EPI898505	HA	Vietnam	2014-Aug-11	A/chicken/Vietnam/NCVD14-A501/2014		Other Database Import	Davis,T.; Jang,Y.
EPI898489	HA	Vietnam	2014-Mar-17	A/chicken/Vietnam/NCVD14-A498/2014		Other Database Import	Davis,T.; Jang,Y.
EPI898432	HA	Vietnam	2014-Feb-14	A/chicken/Vietnam/NCVD14-A458/2014		Other Database Import	Davis,T.; Jang,Y.
EPI898407	HA	Vietnam	2014-Aug-06	A/chicken/Vietnam/NCVD14-A390/2014		Other Database Import	Davis,T.; Jang,Y.
EPI898350	HA	Vietnam	2014-Apr-26	A/chicken/Vietnam/NCVD14-A383/2014		Other Database Import	Davis,T.; Jang,Y.
EPI898328	HA	Vietnam	2014-Apr-21	A/chicken/Vietnam/NCVD14-A381/2014		Other Database Import	Davis,T.; Jang,Y.
EPI837297	HA	Lebanon	2016-Jun-01	A/chicken/Lebanon/157/2016		Other Database Import	Ibrahim,E.; Sirawan,A.; El-Bazzal,B.; Kandeil,A.; Ali,M.; Kayali,G.
EPI775057	HA	Vietnam	2013-Aug-13	A/chicken/DongNai/0182/2013		Other Database Import	Cao,B.V.; Le Ha,T.D.; Mai,V.N.; Dang Trinh,M.A.; Le Phan,K.N.; Vo Tran,N.T.; Hoang,T.
EPI774540	HA	Lebanon	2016-Apr-22	A/chicken/Lebanon/16VIR2783-20/2016	Ministry of Agriculture, Animal Resources Directorate	Istituto Zooprofilattico Sperimentale Delle Venezie	Ali, El Romeh; Bianca, Zecchin; Alice, Fusaro; Silvia, Ormelli; Sabrina, Marciano; Adelaide, Milani; Alessia, Schivo; Annalisa, Salviato; Isabella, Monne
EPI703989	HA	Vietnam	2015-Nov-12	A/chicken/Vietnam/HU3-881/2015		Other Database Import	Nguyen,T.L.; Okamatsu,M.; Kida,H.; Sakoda,Y.; Hatamachi,J.
EPI682908	HA	China	2014-Dec-01	A/chicken/Wuhan/HAQL16/2014		Other Database Import	Chen,L.-J.; Lin,X.-D.; Guo,W.-P.; Tian,J.-H.; Zhang,Y.-Z.
EPI669129	HA	Israel	2015-Mar-22	A/chicken/Qatanna/468/2015		Other Database Import	Shkoda,I.; Lapin,K.; Simanov,L.; Lublin,A.
EPI669125	HA	Israel	2015-Jun-10	A/chicken/Gaza/797/2015		Other Database Import	Shkoda,I.; Lapin,K.; Simanov,L.; Alnakhal,R.; Lublin,A.
EPI669120	HA	Israel	2015-Jun-24	A/chicken/Gaza/870/2015		Other Database Import	Shkoda,I.; Lapin,K.; Simanov,L.; Alnakhal,R.; Lublin,A.
EPI669119	HA	Israel	2015-Jun-29	A/chicken/Gaza/876/2015		Other Database Import	Shkoda,I.; Lapin,K.; Simanov,L.; Alnakhal,R.; Lublin,A.
EPI644498	HA	Bhutan	2012-Jan-18	A/chicken/Bhutan/01CL2143/2012		Other Database Import	Nagarajan,S.; Behera,P.; Tosh,C.; Murugkar,H.V.; Kumar,M.; Kulkarni,D.D.
EPI644391	HA	Bhutan	2013-Jan-29	A/chicken/Bhutan/01TI06/2013		Other Database Import	Nagarajan,S.; Tripathi,S.; Tosh,C.; Murugkar,H.V.; Kumar,M.; Kulkarni,D.D.
EPI644388	HA	Bhutan	2013-Jan-29	A/chicken/Bhutan/01TR340/2013		Other Database Import	Nagarajan,S.; Tripathi,S.; Tosh,C.; Murugkar,H.V.; Kumar,M.; Kulkarni,D.D.
EPI621173	HA	China	2014-Jun-17	A/chicken/Jiangsu/2477/2014		Other Database Import	Ma,M.-J.; Lu,B.; Yang,X.-X.; Zhao,T.; Zhou,J.-J.; Chen,W.-J.; Gray,G.C.; Qian,Y.-H.; Chen,S.-H.; Ma,G.-Y.; Cao,W.-C.
EPI620571	HA	Indonesia	2004-Jun-30	A/chicken/Denpasar/02/2004		Other Database Import	Mahardika,G.N.
EPI593750	HA	China	2010-Nov-10	A/chicken/Dongtai/1011/2010		Other Database Import	Zhao,G.; Zhao,K.; Chen,C.; Gu,M.; Wang,X.; Liu,X.
EPI593748	HA	China	2010-Aug-10	A/chicken/Zhaozhuang/ZG13/2010		Other Database Import	Zhao,G.; Zhao,K.; Chen,C.; Gu,M.; Wang,X.; Liu,X.
EPI590114	HA	China	2014-Jan-10	A/chicken/Tonghai/3/2014		Other Database Import	Hu,T.; Song,J.; Zhang,W.; Zhao,H.; Duan,B.; Liu,Q.; Zeng,W.; Qiu,W.; Chen,G.; Zhang,Y.; Fan,Q.; Zhang,F.
EPI590113	HA	China	2014-Jan-10	A/chicken/DaLi/502/2014		Other Database Import	Hu,T.; Song,J.; Zhang,W.; Zhao,H.; Duan,B.; Liu,Q.; Zeng,W.; Qiu,W.; Chen,G.; Zhang,Y.; Fan,Q.; Zhang,F.
EPI590109	HA	China	2014-Jan-01	A/chicken/AnNing/1/2014		Other Database Import	Hu,T.; Song,J.; Zhang,W.; Zhao,H.; Duan,B.; Liu,Q.; Zeng,W.; Qiu,W.; Chen,G.; Zhang,Y.; Fan,Q.; Zhang,F.
EPI585428	HA	India	2012-Jan-04	A/chicken/India/01CA06/2012		Other Database Import	Nagarajan,S.; Syed,Z.; Tosh,C.; Murugkar,H.V.; Kumar,M.; Kulkarni,D.D.
EPI559101	HA	Vietnam	2011-Jan-01	A/chicken/Vietnam/NCVD-A675/2011		Other Database Import	Lee,E.-K.; Kang,H.-M.; Kim,K.-I.; Choi,J.-G.; Long To,T.; Dang Nguyen,T.; Song,B.-M.; Jeong,J.; Choi,K.-S.; Kim,J.-Y.; Lee,H.-S.; Lee,Y.-J.; Kim,J.-H.
EPI559097	HA	Vietnam	2013-Feb-04	A/chicken/Vietnam/NCVD-KA448/2013		Other Database Import	Lee,E.-K.; Kang,H.-M.; Kim,K.-I.; Choi,J.-G.; Long To,T.; Dang Nguyen,T.; Song,B.-M.; Jeong,J.; Choi,K.-S.; Kim,J.-Y.; Lee,H.-S.; Lee,Y.-J.; Kim,J.-H.
EPI553219	HA	China	2009-Sep-01	A/Chicken/Shandong/J01/2009	Qingdao Agricultural University	Beijing Institute of Microbiology and Epidemiology	yanbo,yin;dongdong,wang;linlin,liu;xiliang,wang;penghui,yang;xin,liu;keyu,wang;chengcai,lai
EPI545466	HA	Vietnam	2014-Feb-19	A/chicken/Khanhhoa/CVVI-41/2014		Other Database Import	Nguyen,H.T.; Than,V.T.; Kim,W.
EPI545465	HA	Vietnam	2014-Feb-18	A/chicken/Khanhhoa/CVVI-40/2014		Other Database Import	Nguyen,H.T.; Than,V.T.; Kim,W.
EPI545453	HA	Vietnam	2014-Feb-05	A/chicken/Khanhhoa/CVVI-28/2014		Other Database Import	Nguyen,H.T.; Than,V.T.; Kim,W.
EPI542935	HA	Cambodia	2012-May-28	A/chicken/Cambodia/W0530390/2012		Other Database Import	Buchy,P.
EPI542906	HA	Cambodia	2013-Feb-20	A/chicken/Cambodia/X0305302/2013		Other Database Import	Buchy,P.
EPI527350	HA	Bhutan	2012-Jan-27	A/chicken/Bhutan/330/2012		Other Database Import	Franks,J.S.; Tenzin,S.; Tshering,D.; Rai,P.; Lhamo,K.; Dahal,N.; Dukpa,K.
EPI527342	HA	Bhutan	2012-Feb-18	A/chicken/Bhutan/417/2012		Other Database Import	Franks,J.S.; Tenzin,S.; Tshering,D.; Rai,P.; Lhamo,K.; Dahal,N.; Dukpa,K.
EPI527338	HA	Bhutan	2012-Mar-18	A/chicken/Bhutan/1030/2012		Other Database Import	Franks,J.S.; Tenzin,S.; Tshering,D.; Rai,P.; Lhamo,K.; Dahal,N.; Dukpa,K.
EPI527336	HA	Bhutan	2012-Feb-11	A/chicken/Bhutan/298/2012		Other Database Import	Franks,J.S.; Tenzin,S.; Tshering,D.; Rai,P.; Lhamo,K.; Dahal,N.; Dukpa,K.
EPI527328	HA	Bhutan	2012-Mar-18	A/chicken/Bhutan/1029/2012		Other Database Import	Franks,J.S.; Tenzin,S.; Tshering,D.; Rai,P.; Lhamo,K.; Dahal,N.; Dukpa,K.
EPI527299	HA	Bhutan	2012-Jan-30	A/chicken/Bhutan/359/2012		Other Database Import	Franks,J.S.; Tenzin,S.; Tshering,D.; Rai,P.; Lhamo,K.; Dahal,N.; Dukpa,K.
EPI527297	HA	Bhutan	2012-Jan-27	A/chicken/Bhutan/331/2012		Other Database Import	Franks,J.S.; Tenzin,S.; Tshering,D.; Rai,P.; Lhamo,K.; Dahal,N.; Dukpa,K.
EPI527295	HA	Bhutan	2012-Jan-15	A/chicken/Bhutan/317/2012		Other Database Import	Franks,J.S.; Tenzin,S.; Tshering,D.; Rai,P.; Lhamo,K.; Dahal,N.; Dukpa,K.
EPI527293	HA	Bhutan	2012-Jan-29	A/chicken/Bhutan/347/2012		Other Database Import	Franks,J.S.; Tenzin,S.; Tshering,D.; Rai,P.; Lhamo,K.; Dahal,N.; Dukpa,K.
EPI527291	HA	Bhutan	2012-Jan-30	A/chicken/Bhutan/352/2012		Other Database Import	Franks,J.S.; Tenzin,S.; Tshering,D.; Rai,P.; Lhamo,K.; Dahal,N.; Dukpa,K.
EPI527289	HA	Bhutan	2012-Feb-18	A/chicken/Bhutan/415/2012		Other Database Import	Franks,J.S.; Tenzin,S.; Tshering,D.; Rai,P.; Lhamo,K.; Dahal,N.; Dukpa,K.
EPI510434	HA	Bangladesh	2012-Jan-18	A/chicken/Bangladesh/15083/2012		Other Database Import	Marinova-Petkova,A.; Feeroz,M.M.; Alam,S.M.R.; Hasan,M.K.; Akhtar,S.; Jones-Engel,L.; Walker,D.; McClenaghan,L.; Rubrum,A.; Franks,J.; Seiler,P.; Jeevan,T.; McKenzie,P.; Krauss,S.; Webby,R.J.; Webster,R.G.
EPI510418	HA	Bangladesh	2012-Jan-18	A/chicken/Bangladesh/15079/2012		Other Database Import	Marinova-Petkova,A.; Feeroz,M.M.; Alam,S.M.R.; Hasan,M.K.; Akhtar,S.; Jones-Engel,L.; Walker,D.; McClenaghan,L.; Rubrum,A.; Franks,J.; Seiler,P.; Jeevan,T.; McKenzie,P.; Krauss,S.; Webby,R.J.; Webster,R.G.
EPI460113	HA	China	2009-Jun-01	A/chicken/Hong Kong/782/2009		Other Database Import	Leung,Y.H.; Luk,G.; Sia,S.F.; Wu,Y.O.; Ho,C.K.; Chow,K.C.; Tang,S.C.; Guan,Y.; Peiris,J.S.
EPI453490	HA	Vietnam	2012-Jun-07	A/chicken/Soc Trang/4/2012		Other Database Import	Nakamura,Y.; Soda,K.; Hotta,K.; Le,M.Q.; Ito,T.
EPI445998	HA	Nepal	2013-Feb-28	A/chicken/Nepal/PT-29/13	Central Veterinary Laboratory	Animal and Plant Health Agency (APHA)	Puranik, A; Hanna, A; Essen, S; Focosi-Snyman, R; Manvell, R; Manandhar, P; Reid, S
EPI438882	HA	India	2008-Jan-26	A/chicken/India/83093/2008		Other Database Import	Jain,R.; Tosh,C.; Prakash,A.; Nagrajan,S.; Murugkar,H.V.; Dubey,S.C.; Kulkarni,D.D.
EPI438873	HA	India	2008-Jan-24	A/chicken/India/82616/2008		Other Database Import	Jain,R.; Tosh,C.; Prakash,A.; Nagrajan,S.; Murugkar,H.V.; Dubey,S.C.; Kulkarni,D.D.
EPI433309	HA	China	2008-Jan-01	A/chicken/Hong Kong/AP156/2008		Other Database Import	Ducatez,M.F.; Sonnberg,S.; Phommachanh,P.; Douangngeun,B.; Peiris,M.; Guan,Y.; Webster,R.; Webby,R.
EPI406376	HA	Vietnam	2007-Dec-01	A/chicken/Hai Duong/41/2007		Other Database Import	Zhao,D.; Liang,L.; Li,Y.; Jiang,Y.; Liu,L.; Chen,H.
EPI401564	HA	Japan	2011-Feb-01	A/chicken/Wakayama/1/2011		Other Database Import	Uchida,Y.; Suzuki,Y.; Shirakura,M.; Kawaguchi,A.; Nobusawa,E.; Tanikawa,T.; Hikono,H.; Takemae,N.; Mase,M.; Kanehira,K.; Hayashi,T.; Tagawa,Y.; Tashiro,M.; Saito,T.
EPI401559	HA	Japan	2011-Feb-01	A/chicken/Miyazaki/9/2011		Other Database Import	Uchida,Y.; Suzuki,Y.; Shirakura,M.; Kawaguchi,A.; Nobusawa,E.; Tanikawa,T.; Hikono,H.; Takemae,N.; Mase,M.; Kanehira,K.; Hayashi,T.; Tagawa,Y.; Tashiro,M.; Saito,T.
EPI401522	HA	Japan	2011-Feb-01	A/chicken/Miyazaki/8/2011		Other Database Import	Uchida,Y.; Suzuki,Y.; Shirakura,M.; Kawaguchi,A.; Nobusawa,E.; Tanikawa,T.; Hikono,H.; Takemae,N.; Mase,M.; Kanehira,K.; Hayashi,T.; Tagawa,Y.; Tashiro,M.; Saito,T.
EPI401521	HA	Japan	2011-Jan-01	A/chicken/Oita/1/2011		Other Database Import	Uchida,Y.; Suzuki,Y.; Shirakura,M.; Kawaguchi,A.; Nobusawa,E.; Tanikawa,T.; Hikono,H.; Takemae,N.; Mase,M.; Kanehira,K.; Hayashi,T.; Tagawa,Y.; Tashiro,M.; Saito,T.
EPI401520	HA	Japan	2011-Jan-01	A/chicken/Miyazaki/MT2/2011		Other Database Import	Uchida,Y.; Suzuki,Y.; Shirakura,M.; Kawaguchi,A.; Nobusawa,E.; Tanikawa,T.; Hikono,H.; Takemae,N.; Mase,M.; Kanehira,K.; Hayashi,T.; Tagawa,Y.; Tashiro,M.; Saito,T.
EPI401516	HA	Japan	2011-Jan-01	A/chicken/Miyazaki/T10/2011		Other Database Import	Uchida,Y.; Suzuki,Y.; Shirakura,M.; Kawaguchi,A.; Nobusawa,E.; Tanikawa,T.; Hikono,H.; Takemae,N.; Mase,M.; Kanehira,K.; Hayashi,T.; Tagawa,Y.; Tashiro,M.; Saito,T.
EPI401513	HA	Japan	2010-Nov-01	A/chicken/Shimane/1/2010		Other Database Import	Uchida,Y.; Suzuki,Y.; Shirakura,M.; Kawaguchi,A.; Nobusawa,E.; Tanikawa,T.; Hikono,H.; Takemae,N.; Mase,M.; Kanehira,K.; Hayashi,T.; Tagawa,Y.; Tashiro,M.; Saito,T.
EPI383223	HA	Myanmar	2010-Feb-01	A/chicken/Yangon/182/2010		Other Database Import	Mon,P.P.; Lapkuntod,J.; Maw,M.T.; Nuansrichay,B.; Parchariyanon,S.; Tiensin,T.; Htun,T.; Padungtod,P.; Kalpravidh,W.; Sunn,K.; Maclean,M.; Amonsin,A.
EPI368287	HA	China	2007-May-13	A/chicken/Huabei/0513/2007		Other Database Import	Zhang,Y.; Sun,Y.; Sun,H.; Pu,J.; Zhu,Q.; Gao,F.; Liu,J.
EPI361789	HA	Cambodia	2011-Nov-03	A/chicken/Cambodia/089LC2/2011		Other Database Import	Buchy,P.
EPI359870	HA	Korea, Republic of	2011-Jan-01	A/chicken/Korea/PT412/2011		Other Database Import	Kim,H.R.; Lee,Y.J.; Park,C.K.; Oem,J.K.; Lee,O.S.; Kang,H.M.; Choi,J.G.; Bae,Y.C.
EPI359872	HA	Korea, Republic of	2011-Jan-01	A/chicken/Korea/YS171/2011		Other Database Import	Kim,H.R.; Lee,Y.J.; Park,C.K.; Oem,J.K.; Lee,O.S.; Kang,H.M.; Choi,J.G.; Bae,Y.C.
EPI354416	HA	India	2009-Jan-01	A/chicken/Sikkim/151464/2009		Other Database Import	Tosh,C.; Nagarajan,S.; Murugkar,H.V.; Jain,R.; Kulkarni,D.D.; Dubey,S.C.
[truncated: 1,008 more rows]
